# Supplementary material for: Proteomic analysis of laser capture microdissected focal lesions in a rat model of progenitor marker-positive hepatocellular carcinoma
Source: Oncotarget. 2017 Feb 9;8(16):26041–56. doi: 10.18632/oncotarget.15219 (PMC5432236; doi:10.18632/oncotarget.15219)
Supplement: Supplementary file 2 [file oncotarget-08-26041-s002.xlsx]

## Sheet: Proteomic Data
Protein Name	Identified Peptide Sequence	Average peakarea Final T1_C	Average peakarea Final T1_Rapa	Average peakarea Final T1_IncSF	Average peakarea Final T1_Placebo	Average peakarea Final T2_C	Average peakarea Final T2_Rapa	Average peakarea Final T2_IncSF	Average peakarea Final T2_Placebo	Average peakarea Final T3_C	Average peakarea Final T3_Rapa	Average peakarea Final T3_IncSF	Average peakarea Final T3_Placebo	Average peakarea Final T4_C	Average peakarea Final T4_Rapa	Average peakarea Final T4_IncSF	Average peakarea Final T4_Placebo	Peakarea T1_C_B1	Peakarea T1_Rapa_B1	Peakarea T1_IncSF_B1	Peakarea T1_Placebo_B1	Peakarea T2_C_B1	Peakarea T2_Rapa_B1	Peakarea T2_IncSF_B1	Peakarea T2_Placebo_B1	Peakarea T3_C_B1	Peakarea T3_Rapa_B1	Peakarea T3_IncSF_B1	Peakarea T3_Placebo_B1	Peakarea T4_C_B1	Peakarea T4_Rapa_B1	Peakarea T4_IncSF_B1	Peakarea T4_Placebo_B1	Peakarea T1_C_B2	Peakarea T1_Rapa_B2	Peakarea T1_IncSF_B2	Peakarea T1_Placebo_B2	Peakarea T2_C_B2	Peakarea T2_Rapa_B2	Peakarea T2_IncSF_B2	Peakarea T2_Placebo_B2	Peakarea T3_C_B2	Peakarea T3_Rapa_B2	Peakarea T3_IncSF_B2	Peakarea T3_Placebo_B2	Peakarea T4_C_B2	Peakarea T4_Rapa_B2	Peakarea T4_IncSF_B2	Peakarea T4_Placebo_B2
1-acylglycerol-3-phosphate O-acyltransferase 3 (Predicted), isoform CRA_b	R.VSMEVAASK.G	2.12466e+07	6.56935e+07	2.24786e+08	2.83502e+08	2.81452e+07	7.33172e+07	2.59111e+08	2.07733e+08	2.6969e+07	1.16993e+08	1.75441e+08	2.26315e+08	2.85985e+07	9.65441e+07	2.83803e+08	2.30826e+08	19363178	52360606	85415129	20032398	15534853	98928484	176656945	19268049	19735952	69743770	160798669	125579333	8826864	73556169	189880616	309641426	38095798	84175351	439257525	584127597	32130849	44667603	275752828	589950334	23214899	79551062	361322805	511895851	47919838	69756197	377724627	381517553
1,2-dihydroxy-3-keto-5-methylthiopentene dioxygenase	K.LDADKYENDPELEQIR.K	3.68183e+07	4.2863e+07	5.38637e+06	2.9743e+07	2.23647e+07	5.1418e+07	6.98239e+06	4.96187e+07	2.70535e+07	5.59108e+07	4.93433e+06	3.15073e+07	3.37015e+07	4.76239e+07	4.66586e+06	3.30199e+07	17278360	43643843	5806803	46530813	16337778	65805489	8616132	102708581	17808574	46114082	5910571	46660169	15938827	45544851	7038991	52879528	32669204	45556757	4148042	28050105	27822872	37443843	5202411	25116733	27826934	60619619	4584635	29770543	50128833	51572241	6482336	24537665
1,2-dihydroxy-3-keto-5-methylthiopentene dioxygenase	K.GDM#ITLPAGIYHR.F	2.21866e+07	1.55539e+07	7.70312e+06	1.13592e+07	9.86838e+06	1.95919e+07	2.75905e+06	6.59297e+07	9.76875e+06	6.34998e+07	3.8463e+06	4.25331e+07	1.94033e+07	2.43942e+07	3.0995e+06	2.72493e+07	11237540	10003115	5307368	22027633	2913457	20837454	3769913	185635178	5408362	17217389	3937371	19535315	11407583	25080323	2405664	20887063	12584577	19058056	6827373	3669668	11401617	14531687	3033157	7038263	13519750	158587440	5708860	59172955	31414328	24048200	4523412	54893537
1,2-dihydroxy-3-keto-5-methylthiopentene dioxygenase	K.LDADKYENDPELEQIR.K	2.24141e+06	5.05771e+06		4.71245e+06	1.18645e+06	6.65358e+06		6.09549e+06	813139	6.09623e+06		3.21652e+06	3.23843e+06	1.11655e+07	646.43	3.47327e+06		2618835		8580189	325054	10550848		9815087	1197472	7650067		6821197	673660	12782934		5936613		6563924			1273019	3582954			559648	9110334		690596	5831531	8831128		1009919
1,2-dihydroxy-3-keto-5-methylthiopentene dioxygenase	K.GDM#ITLPAGIYHR.F	5.21357e+07	4.64621e+07	1.00789e+07	2.75346e+07	2.73303e+07	5.63422e+07	1.54196e+07	2.81826e+07	3.84135e+07	6.10305e+07	6.44391e+06	2.26424e+07	3.07197e+07	5.53736e+07	1.27325e+07	2.5707e+07	52394732	58129052	8622105	30470910	21116998	56184480	27033629	7364863	43598607	40489903	7416340	41460480	33847194	58429928	9889040	45949012	30008650	42588427	13012449	22522876	32033491	55355742	6931275	34364211	42064903	72878268	8073974	21037492	34971091	52486004	12295206	30174276
1,5-anhydro-D-fructose reductase	K.NIGVSNFNHEQLDR.L	1.10026e+08	3.8656e+07	2.97293e+07	2.79548e+07	3.57006e+07	4.68146e+07	3.90513e+07	3.68585e+07	4.86058e+07	5.44054e+07	2.80427e+07	3.19868e+07	5.03005e+07	4.58875e+08	3.9314e+07	4.4416e+07	154194195	41031335	15433472	27284303	19434050	50405841	27976759	55304653	38368441	48614642	17934716	48156544	39047367	62405417	22936911	61843875	65301155	39846429	54635496	27213521	49670969	53312294	40643354	27071729	65048873	59033361	44863863	24535283	67032077	1268321061	55691156	32098544
1,5-anhydro-D-fructose reductase	K.VAINLGYR.H	8.69111e+08	3.40335e+08	2.1033e+08	2.88558e+08	5.51637e+08	2.95757e+08	1.82294e+08	3.3382e+08	4.60823e+08	3.93171e+08	2.12737e+08	2.25402e+08	6.43087e+08	4.46644e+08	2.6037e+08	2.20676e+08	476495510	254806091	225338469	206083079	307218016	293487309	175817883	434626133	357198954	475514276	195321327	261790525	228706739	608743495	173751372	160561978	854383936	373603627	253129641	326445992	715925577	173193639	182201848	376394670	425445371	398948425	295218226	278776516	1059695985	453915677	346988137	366544685
1,5-anhydro-D-fructose reductase	K.RDELFIVSK.L	9.01522e+07	6.69841e+08	5.6516e+07	1.24296e+09	5.6505e+07	9.71236e+08	6.33359e+07	2.09483e+09	5.87646e+07	1.06517e+09	5.38982e+07	1.23908e+09	7.90993e+07	8.78105e+08	6.77835e+07	1.47267e+09	66518564	899269803	34245296	2006602398	29295666	1364497169	54301968	4179063238	27792476	887554507	38561158	2051116907	44597204	858271665	54754591	2561023723	76171114	456646752	82396230	984469804	71313412	577537800	69993554	1087217329	64559780	605766338	79366431	702915585	104241181	395406083	80812327	991946972
1,5-anhydro-D-fructose reductase	R.DELFIVSK.L	3.37747e+07	1.45941e+08	4.82345e+06	1.57505e+08	1.82651e+07	1.61874e+08	7.21122e+06	3.49581e+08	1.43089e+07	2.10474e+08	1.6565e+07	1.43499e+08	3.27917e+07	1.19658e+08	2.69835e+07	2.54998e+08	28617561	314075525	4669429	220014316	6968341	248731634	8157831	626857653	28232098	104760241	39372071	174306959	8202555	130531533	5256759	452331513	44255872	57339832	6253421	176797343	32686998	121533217	7997705	163526655	8501265	104411150	5152586	124816445	71740334	56712133	67259620	95822907
1,5-anhydro-D-fructose reductase	K.SPAQILIR.F	1.88394e+07	2.35277e+07	8.27837e+07	1.37256e+08	1.26174e+07	2.56204e+07	8.27248e+07	1.98003e+08	8.77518e+06	5.68998e+07	8.41856e+07	1.55039e+08	1.56532e+07	4.70359e+07	1.16308e+08	1.46476e+08	21713041	22794172	12859907	94989601	10644873	2497194	74492756	198020328	264525	4553506	59120712	107460483	7116200	31455675	80650806	144569357	12130807	41191350	188186215	223113188	15687379	70587738	79721051	251423311	7518532	33455490	118582972	165510763	24961046	25782756	151964212	117584200
1,5-anhydro-D-fructose reductase	K.NIGVSNFNHEQLDR.L	4.78522e+07	3.31273e+07	1.11849e+08	1.10712e+08	1.00525e+08	8.47046e+07	1.29388e+08	4.53857e+07	9.96119e+07	1.3931e+08	1.004e+08	6.8952e+07	7.912e+07	8.80439e+07	9.05361e+07	1.20386e+08	103892019	6736790	79080220	125915939	35741050	75450894	112961103	9782969	52378311	31752226	64016855	68183815	94289056	62777583	95241714	285420972	37787996	73318246	179379102	108733279	144914397	137787112	137140067	123888191	152396127	156530446	138932320	134122222	98975721	100808492	176365253	74205039
10 kDa heat shock protein, mitochondrial	K.VVLDDKDYFLFR.D	3.00381e+08	3.22256e+08	1.5643e+08	2.68385e+08	2.22333e+08	2.9645e+08	1.38567e+08	2.05081e+08	2.04152e+08	4.29632e+08	1.56496e+08	2.56821e+08	3.1304e+08	3.79098e+08	1.49753e+08	2.73666e+08	243308376	333622911	100187003	387559401	133906381	336507511	97888010	254580732	154101312	320971992	132566461	315212133	171989020	379831361	126452904	282513854	364113454	326025139	195899956	174106645	328823859	292264460	167563664	204531929	248853256	553067591	209417209	297206760	476663555	519817225	211261923	311058777
10 kDa heat shock protein, mitochondrial	K.VVLDDKDYFLFR.D	6.37171e+08	5.17865e+08	1.64304e+08	2.05473e+08	4.12143e+08	4.90446e+08	2.69636e+08	3.00983e+08	4.06392e+08	5.83812e+08	2.21979e+08	1.87582e+08	4.09748e+08	2.64323e+08	3.05328e+08	3.66649e+08	501304918	821187569	252187358	13486045	288846936	422548029	327985967	584649960	235828445	401859642	224516926	274899	305941125	27021759	253907368	497768929	546179775	443013220	45459993	306582052	545669329	758698876	226889187	317926327	677599374	663285613	238099652	302324432	600475720	450538839	378735019	296803752
10 kDa heat shock protein, mitochondrial	R.SAAETVTK.G	4.2731e+07	1.95307e+07	6.92278e+06	6.97117e+06	7.88549e+06	1.45702e+07	3.79004e+06	9.279e+06	4.44708e+06	1.03054e+07	3.5306e+06	5.77973e+06	7.1778e+06	1.1555e+07	5.11124e+06	3.7265e+06	6799685	7288329	7013755	6303530	5626227	21092732	1393408	18695077	1880073	13299667	3414097	11228106	6766057	14586498	1730762	1526597	121350566	36700771	5546567	2337066	12231715	5631711	4419035	4241780	4963356	4132410	5712694	3419234	9007866	12593157	7524837	7930057
10 kDa heat shock protein, mitochondrial	K.VLQATVVAVGSGGK.G	7.37846e+08	3.57618e+08	2.15212e+08	2.01205e+08	5.51755e+08	3.29291e+08	2.10575e+08	3.29078e+08	5.08865e+08	6.80273e+08	2.37801e+08	1.38423e+08	6.98363e+08	4.98355e+08	1.63379e+08	2.61405e+08	420060594	429512020	166839312	92831954	320001120	634020056	206636650	624006376	341157196	878457875	207017201	64673621	316744348	738594480	192355227	279586260	755306094	535914265	188429648	175012586	693255702	303177679	249842753	169973760	481966361	865654424	346363832	177983794	1062675450	705245334	297780586	353484151
10 kDa heat shock protein, mitochondrial	K.FLPLFDR.V	1.95513e+09	2.27518e+09	9.59956e+08	1.22879e+09	9.49096e+08	2.84962e+09	1.09099e+09	1.87953e+09	1.3209e+09	2.82623e+09	9.14626e+08	1.15295e+09	1.10213e+09	2.75507e+09	1.02376e+09	1.46455e+09	1420668913	2752294799	763074484	1407226972	1104065420	3712990181	1272004328	3228903182	1026074604	2302063764	795556231	1295602461	843582826	3361972538	824157214	1885044281	1936384382	2130254684	1214461331	1166165908	198000354	2761056081	1014421124	1097417817	1633252823	3108493686	1177183460	1170526887	2407342564	2546394830	1230981366	1126666612
10 kDa heat shock protein, mitochondrial	K.DYFLFR.D	1.84486e+08	8.79944e+07	5.65639e+07	6.37923e+07	8.13567e+07	1.65503e+08	1.01091e+08	1.84548e+08	1.01308e+08	1.50218e+08	7.52629e+07	6.65706e+07	1.00073e+08	1.43588e+08	9.61857e+07	5.40915e+07	49512801	88975582	37013848	48809625	108830766	263443574	139860324	380232381	43061043	74140402	46161512	62784266	46126330	172887191	69298162	99267812	133451038	83906229	66193440	44996230	128131566	142622191	52828897	57714700	97936412	130819886	74623733	56882661	127100226	112124458	51318233	62653436
10 kDa heat shock protein, mitochondrial	K.VLQATVVAVGSGGK.G	1.61235e+08	8.93209e+07	4.78075e+07	4.80178e+07	1.16353e+08	9.96206e+07	5.83654e+07	7.57134e+07	9.942e+07	9.98451e+07	5.20467e+07	6.07624e+07	1.29945e+08	1.13424e+08	2.65706e+07	4.69558e+07	38363616	62807411	7889995	27268519	70429875	158445927	65665737	163168046	45806933	157783388	29132453	75643038	34509715	172038218	28063990	49508185	135373121	78997104	54557286	34404784	129748741	49758903	48087867	42122786	84618821	86499070	69421848	67548240	172201705	70511926	51645573	60896864
10 kDa heat shock protein, mitochondrial	R.KFLPLFDR.V	1.6637e+08	3.29675e+08	3.12305e+08	1.84746e+08	7.61585e+07	9.85795e+07	4.758e+07	2.4232e+08	1.08134e+08	1.30649e+08	1.83444e+08	7.03653e+07	1.20089e+08	1.2394e+08	7.16965e+07	1.09198e+08	276353116	254494347	100477776	136434484	42915020	62209941	47951281	610034538	73836655	97066086	65850516	96881007	115014698	128160340	66936337	108746268	134293118	672481482	495450085	67661632	119755395	150751765	60412055	87936703	198692801	209051565	466117975	61639735	195859896	202214888	125801809	82829888
10 kDa heat shock protein, mitochondrial	K.VLLPEYGGTK.V	1.75041e+08	1.77873e+08	1.45553e+08	2.77336e+08	1.13475e+08	5.88497e+08	1.65834e+08	3.50572e+08	1.17824e+08	5.92521e+08	1.37485e+08	2.68746e+08	1.422e+08	2.38379e+08	2.05397e+08	3.4807e+08	145251808	181141433	104470434	289082927	75310243	292449729	173576857	474262670	52590484	226043137	120541322	242924398	109641332	250706887	145450440	625549217	125546140	183956221	273345750	352192108	137780345	1243366907	157794730	312930446	142508437	244804190	192360757	295924711	175684788	200434453	265344335	180346769
14-3-3 protein beta/alpha	K.TAFDEAIAELDTLNEESYK.D	858795	3.2685e+06	915264	2.05435e+06	1.52022e+06	1.94911e+06	1.43825e+06	6.88271e+06	1.13564e+06	1.82243e+06	906753	1.94905e+06	1.2353e+07	3.28011e+06	2.05043e+06	5.25653e+06	759556	7155229	770157	1051778	1045788	3487119	2579542	15739644	244427	889218	855656	440902	970562	8255173	3180691	8262716	495999	2242847	659663	4000556	1122886	1318606	731270	2719356	1757915	1059182	1460020	3153609	656982	696214	1486037	5181062
14-3-3 protein beta/alpha	K.AVTEQGHELSNEER.N	7.72112e+06	5.67369e+06	7.77278e+06	1.59804e+07	4.54799e+06	6.99882e+06	5.28483e+06	2.27103e+07	4.08448e+06	8.17205e+06	1.93652e+06	1.42581e+07	5.21705e+06	6.73964e+06	8.23402e+06	3.45214e+06	6212848	6726083	1990475	1392984	2885286	10065265	4628904	8659724	2687339	11261014	3507949	6027394	2325067	8688636	4840625	2929494	6594132	2572445	18329052	39628414	5424347	1712529	4680903	47544631	3786209	3569636	2281443	14259688	8289704	5897757	11627419	6525106
14-3-3 protein beta/alpha	K.TAFDEAIAELDTLNEESYK.D	1.75529e+06	4.91647e+06	1.55822e+06	2.55299e+06	2.33524e+06	3.86591e+06	1.85968e+06	7.03475e+06	2.08634e+06	3.50079e+06	1.79282e+06	2.82639e+06	1.41226e+07	4.7188e+06	2.57501e+06	5.03651e+06	1903490	10005726	1226253	2538196	1737384	7140552	2578604	14977386	437933	4084050	1764802	1933241	1531573	9984594	3004992	7113382	1004350	4102298	1627899	3372220	2307032	1743063	1842746	3572804	2569442	2261524	2997151	3717596	1602605	1679684	3276089	5590491
14-3-3 protein beta/alpha	K.YLILNATHAESK.V	3.38756e+07	1.25938e+07	2.74517e+07	2.62285e+07	2.59472e+07	3.69873e+07	1.96314e+07	2.26197e+07	3.73851e+07	5.4189e+07	1.81677e+07	3.05194e+07	4.66663e+07	3.64183e+07	2.24962e+07	3.27293e+07	41112925	12661202	29013189	33084407	20166666	17720490	4836416	20902764	27274947	16883965	27057392	20058701	21331611	14836046	30877173	76132927	49648783	9548012	34674961	7974674	46008690	78486677	28523872	41094797	42492689	64814840	26764945	42390069	75282542	74097795	36610494	7781397
14-3-3 protein beta/alpha	K.AVTEQGHELSNEER.N	177262	132366	364305	724831		43358.7	162072	1.13277e+06	114943	79283	126433	629017	66992.3		196894	387889		56243	55623	247816		43359	222242	127976		79283		40616	63612					191301	672987	1855062				3032120	114943			678415	98327		196894
14-3-3 protein epsilon	K.AAFDDAIAELDTLSEESYK.D	6.22323e+06	1.63759e+07	5.59145e+06	1.15825e+07	7.70744e+06	1.41354e+07	6.3718e+06	2.44979e+07	6.8238e+06	1.45399e+07	6.02424e+06	8.91309e+06	6.62239e+07	1.49139e+07	9.24504e+06	1.85208e+07	7041991	31676367	4164455	19096604	4867952	23255443	8851629	52516937	1933310	10614850	5382420	4878975	5564169	28186909	10888398	25584433	4038863	15152878	5795218	9796913	7768076	5654790	6479854	10905997	8257863	17993537	10406582	11522366	5814082	8272835	11195986	20598325
14-3-3 protein epsilon	K.AAFDDAIAELDTLSEESYK.D	3.19151e+06	8.4353e+06	2.73983e+06	7.02283e+06	4.14474e+06	6.65075e+06	3.59957e+06	2.35318e+07	3.47539e+06	9.40521e+06	2.8469e+06	5.10429e+06	4.06869e+07	1.00629e+07	5.92777e+06	1.92397e+07	2602424	16870437	2316117	10716600	2594059	10193171	5360563	40548652	939751	3344119	2729373	1818711	2914036	21868288	7836556	22113401	2281376	7179702	2871363	7249652	3359267	4350967	3001022	6515032	5195408	10569892	4333463	7552938	3355943	4012451	5897357	16366092
14-3-3 protein epsilon	K.AASDIAM#TELPPTHPIR.L	2.11996e+08	1.63206e+08	1.45513e+08	1.44323e+08	1.55556e+08	2.18037e+08	1.57031e+08	1.97419e+08	1.62736e+08	2.44175e+08	1.45474e+08	1.44362e+08	1.76911e+08	2.05631e+08	1.52571e+08	1.50551e+08	136382019	153113468	109768616	126637100	103797722	292849257	181759232	242784662	96442778	152560254	122622183	129286660	113099862	223265797	156601846	179081066	154735379	190178510	162068854	118505204	178665628	183332713	145658527	181602573	178359733	322028054	213734769	141241341	241860204	192620071	148540518	135586033
14-3-3 protein epsilon	R.YLAEFATGNDR.K	2.66711e+08	2.60119e+08	1.77686e+08	2.05026e+08	2.0671e+08	2.8966e+08	2.24496e+08	2.90143e+08	2.19384e+08	3.15418e+08	1.88316e+08	2.35111e+08	2.72245e+08	2.83694e+08	1.70344e+08	2.37632e+08	169252736	356509829	120129781	199093628	138061293	405092658	264974545	415468659	130434327	264866677	163804216	251730202	195265251	291496436	212907354	298050100	227621370	205209512	214277296	214592032	238169974	207891201	182243435	233978129	244233766	344443609	264081233	238293044	354263114	282791280	298122392	253601851
14-3-3 protein epsilon	K.AASDIAMTELPPTHPIR.L	2.95498e+08	1.67185e+08	6.91609e+07	1.76164e+08	2.23251e+08	1.76989e+08	6.41079e+07	2.17908e+08	2.35726e+08	2.07627e+08	7.04397e+07	1.77274e+08	2.1378e+08	2.41079e+08	5.61393e+07	2.20168e+08	298426003	158971964	43811023	172094371	192484750	166433512	56352285	259070331	204527234	134353130	50540296	205324163	11633707	272966880	60210266	228623821	362315249	107483266	71099417	154733200	362765983	153568567	67305219	203806576	238473982	363476927	95703921	153340319	522785587	132563253	106183910	216842655
14-3-3 protein epsilon	K.EAAENSLVAYK.A	4.16366e+07	2.60481e+07	4.37366e+07	6.78964e+07	5.84926e+07	3.49971e+07	4.48766e+07	8.66996e+07	1.88147e+07	5.28532e+07	3.60953e+07	8.06652e+07	1.99003e+07	3.35779e+07	6.65595e+07	6.82006e+07	52359003	31134317	23097504	46817115	40232259	38039669	36359833	69415451	9728544	45159026	38013547	41008081	10621977	36058264	43566749	93658462	26708084	21610563	85290021	116376741	103637216	36001670	43951431	125939170	16859887	33109573	37476863	109245849	20165221	31231398	89552320	62546196
14-3-3 protein epsilon	K.AASDIAM#TELPPTHPIR.L	1.07602e+07	6.2188e+06	1.19233e+07	9.8743e+06	3.87343e+06	1.05042e+07	1.11227e+07	1.50631e+07	4.56993e+06	1.53943e+07	1.10691e+07	9.38581e+06	7.06391e+06	2.0271e+07	9.18576e+06	8.38503e+06	7885842	1476361	7981489	9316817	2221046	10538216	12390556	21935675	3640973	4701555	8349393	8110377	9523490	16634101	10724609	15490014	4764147	11068579	17358907	4990600	1229153	11692632	11331906	9218922	5771076	23883532	20546536	8507224	5187557	17201681	7646902	7670543
14-3-3 protein epsilon	K.AAFDDAIAELDTLSEESYKDSTLIM#QLLR.D	89927.7	141634	31101.4	382455	64574.5	54212.7	207690	205608	68225.5	109528	135621	226722	51244.7	113535	77831.7	169183	27213	288426	24609	525564	89243	76645	398742	215638		86987	163588	184833	25526	41707	115533		96415	47868	52081	182809	53904	46558	7612	357811	68225	132069	154356	144214	63509	62430	40199	255108
14-3-3 protein epsilon	K.VAGM#DVELTVEER.N	7.77162e+07	6.22923e+07	1.63216e+07	4.83461e+07	6.73871e+07	7.71918e+07	1.99039e+07	3.61266e+07	4.99395e+07	9.17779e+07	2.27775e+07	5.29625e+07	8.84302e+07	1.09992e+08	3.0398e+07	4.70027e+07	52744642	23528145	13199994	77759322	33197494	103602591	21154849	9808369	55329246	86411462	20781238	75177432	58052708	87548267	24333456	56977059	90882617	86191335	12584391	29906036	86990998	49218874	13319635	67834241	46669887	136726511	33574104	52707501	133291913	152183088	42367612	31251687
14-3-3 protein epsilon	R.YDEM#VESM#K.K	166754	497381	95877.9	894800	45638.9	369480	200972	413079	22439.1	833649	84819.4	184614	120882	229853	157920	593109			97825	894800	15352	144468	30442	741223	9343	497012	15716		33537	207214	254580	671473	166754	575014	93931		82767	542753	201463	84935	8678	1284843		184614	321253	309341	61260	514745
14-3-3 protein eta	K.AVTELNEPLSNEDR.N	1.36504e+08	5.17996e+07	5.39961e+08	1.18406e+08	8.39495e+07	7.10836e+07	6.73012e+08	1.42583e+08	1.18634e+08	1.08594e+08	5.74853e+08	1.3876e+08	7.82551e+07	1.03335e+08	6.83528e+08	1.75486e+08	381270806	89095164	1297870731	87247362	25585859	33766741	1663901069	113989024	47679061	4568773	1186976421	42053904	164068061	30390050	1616193413	290366102	6108628	61341136	268728751	156547569	97526528	164446518	205900805	180558750	269957872	152271779	299103874	262169944	52848328	216196542	434382928	87875010
14-3-3 protein eta	R.YLAEVASGEK.K	4.88361e+07	4.19347e+07	2.25558e+07	3.63391e+07	2.27131e+07	5.15738e+07	2.5393e+07	5.43952e+07	3.74719e+07	5.51367e+07	1.37197e+07	3.87377e+07	3.85134e+07	5.59017e+07	3.22951e+07	2.26986e+07	33679190	53684212	11309631	44021319	27065890	77963061	28235664	103155920	26179886	85232952	22937778	57482618	12969428	75396206	30770910	30008041	53697203	16988057	26232523	39001214	12084518	12831608	21680089	39843275	25118191	36912721	17891000	24845315	64563591	39790736	33819336	37374597
14-3-3 protein eta	K.QAFDDAIAELDTLNEDSYK.D	867490	3.98971e+06	1.06984e+06	5.82047e+06	864495	8.82488e+06	1.1287e+06	7.36465e+06	585103	6.83334e+06	1.32807e+06	6.86058e+06	838994	8.1678e+06	3.18721e+06	9.25254e+06	7899	449575	85465	13193186		13248392	331135	12980028	833075	6474981	2500736	10582263	297527	10941970	2675463	11040780	1068241	6490147	1048685	305065	850709	2935063	2092454	4262382	133096	10176858	841118	5898831	1180375	6005287	5891867	7119862
14-3-3 protein eta	K.NSVVEASEAAYK.E	2.04881e+08	1.52219e+07	2.72256e+07	1.08775e+08	6.24201e+06	4.80968e+07	9.91493e+07	7.02512e+07	1.11063e+07	2.70759e+08	1.04157e+07	2.47927e+07	1.2486e+08	1.89712e+07	2.12149e+07	2.39932e+08	7723188	17764456	41640237	32305537	3485086	30128495	254407746	53524048	3792877	21005346	12937203	22374016	354157285	20038109	19581232	687422030	571173553	15256556	27921981	276916762	8894439	98740741	17222932	31246097	21315045	17948238	17357485	30775113	11047551	12869580	22848638	24849089
14-3-3 protein gamma	K.TAFDDAIAELDTLNEDSYK.D	897534	2.27362e+06	616181	2.29092e+06	708636	1.48646e+06	1.40753e+06	4.4406e+06	936809	1.73899e+06	555957	4.49865e+06	1.13347e+07	2.66394e+06	1.12553e+06	3.67009e+06	447824	3843640	480767	1452952	979116	1957682	2743790	7160935	67792	3358808	556546	9105822	255190	5876325	986214	5188819	397289	1268509	534612	4472869	438156	1917576	618503	3450627	2208961	919689	759478	2307297	703978	572467	868783	2950068
14-3-3 protein gamma	R.YLAEVATGEK.R	1.66666e+08	2.37154e+08	1.09473e+08	2.25494e+08	1.21799e+08	2.67949e+08	2.32004e+08	3.25524e+08	1.13884e+08	2.89504e+08	3.08611e+07	3.09828e+08	1.41967e+08	3.04608e+08	8.8374e+07	1.81237e+08	84074014	225004966	52035555	319546889	71328935	396482700	515899088	613012035	76903140	352198421	89986834	334406141	35144249	343750803	112131334	269654817	163008066	161955102	120609880	181667859	146991953	99877548	89464269	213064650	110062139	235594914	1641098	184526126	239589523	217876581	152951876	207099279
14-3-3 protein gamma	K.NVTELNEPLSNEER.N	8.52764e+07	1.00443e+08	6.08899e+07	1.55582e+08	1.01503e+08	9.7948e+07	7.4465e+07	1.98736e+08	1.01893e+08	1.55106e+08	6.22953e+07	1.31158e+08	9.73946e+07	1.20284e+08	6.13833e+07	1.97072e+08	98687196	170670811	60566716	210995855	44936645	102977158	77540688	292335282	65061085	33213036	55557502	110482194	89146506	105703812	78451277	318903465	66359624	99321522	81791602	154525699	132403057	130324032	75186005	151840861	152343688	197143866	86213574	148841164	141354743	124048008	105697331	115468210
14-3-3 protein gamma	R.ATVVESSEK.A	4.50205e+06	3.91918e+06	1.92661e+06	2.82836e+06	1.52899e+06	3.21331e+06	1.71974e+06	3.45369e+06	1.3484e+06	6.71577e+06	1.24944e+06	5.48644e+06	1.69075e+06	6.69376e+06	2.03255e+06	2.90395e+06	1899296	3293577		2149452	1164208	2390329	788916	6105839	1314271	4765296	1182861	5630092	1212699	8260134	1640737	4184798	7782739	1200560	1324444	1536331	1888722	3758111	2061540	2173431	1445605	9041391	1101002	9727405	2457309	8511561	3966933	3075505
14-3-3 protein gamma	K.AYSEAHEISK.E	1.52584e+07	479654	1.65094e+07	1.40799e+07	1.40325e+06	689316	1.28447e+07	4.88733e+06	823000	1.09376e+06	365667	6.42113e+06	981762	1.26048e+06	239024	1.07456e+07	10779643	379584	12857239	547279	1311744	1050522	38321626	1241743	898556	1959880	108731	683683	821315	1672746	528296	173481	32227913	241942	30181245	13032799	2030252	240616	144338	100897	934177	506298	86711	171021	1627845	600801	148824	31762510
14-3-3 protein gamma	R.YDDM#AAAM#K.A	557300	453693	118954	52046.2	231972	594826	69608.7	233305	468805	604585	76598.2	29434.9	357562	579102	50655.6	309856	557300	762116	4171	52046		861918	91503	454955	379536	703022		7475	357562	758563	93553	267370		145270			2127	314722	47715	11656	521829	420751	105501	1000		414997	7758	93424
14-3-3 protein gamma	K.RATVVESSEK.A	6.81418e+06	424164	34548.2	153971	43119.6	86192.9	24703.4	130454	52618.1	118324	42372	162968	63782.7	147487	52469	104545	2871159	224347	27708	312293	10369	118642	28791	281598	40615	225862	53020	381098	21119	245746	75355	94805	74789	896930	50196	84927	47961	16821	31111	93188	48458	43849	14264	45476	103518	105415	72786	166101
14-3-3 protein gamma	K.TAFDDAIAELDTLNEDSYK.D	1.87694e+06	2.77763e+06	1.11899e+06	3.32553e+06	1.34269e+06	2.72613e+06	1.99348e+06	5.92336e+06	2.00638e+06	1.49902e+06	962596	4.32315e+06	354206	5.00886e+06	1.53019e+06	5.56385e+06	1027022	5425073	733425	3465667	1397899	4528778	3248438	9818139			895666	7332792	354206	10608989	1116780	6885998	656491	2640556	993531	4647984	929199	2275382	1331201	4708178	2759257	1936958	1448932	2786302		1109488	1732375	4241700
14-3-3 protein theta	K.AVTEQGAELSNEER.N	6.16214e+06	7.79996e+06	1.03847e+07	2.18168e+07	4.14542e+06	1.62811e+07	1.30662e+07	2.57259e+07	2.71279e+06	2.49711e+07	5.01086e+06	2.46623e+07	4.671e+06	1.2339e+07	1.50373e+07	1.47385e+07	6353589	12645482	6679083	16736281	1612869	16795211	12887784	23593133	2493317	15953466	9921323	13040244	4002370	14635425	10425370	24514387	6049420	660169	17335334	38726182	5070277	18701681	10803158	34506673	1850287	3278723	3628616	31714762	6558696	11857713	19649248	13645568
14-3-3 protein theta	K.TAFDEAIAELDTLNEDSYK.D	345230	2.38185e+06	643707	1.69439e+06	731354	1.40755e+06	1.32062e+06	5.86396e+06	577530	1.40781e+06	587018	1.83426e+06	9.98975e+06	3.2455e+06	1.89467e+06	3.53572e+06	257872	5682485	585704	917252	862852	2740473	2614621	12951504	94506	1238092	618424	1076147	397152	6662157	2843303	6006829	161408	1288972	542232	3270414	332874	616255	609071	2844629	861657	823642	789183	2575698	418748	611144	1103859	3550704
14-3-3 protein theta	K.TAFDEAIAELDTLNEDSYK.D	465919	3.53869e+06	990377	2.24593e+06	860359	2.17081e+06	1.39098e+06	5.82054e+06	757036	1.84086e+06	1.06224e+06	2.5479e+06	2.66746e+06	2.26915e+06	1.73215e+06	3.20369e+06	545207	6196939	788055	1859764	823452	4326944	2060343	12926452	13747	3086318	1049271	3295558	225915	4140720	2097059	4766132	69307	2098155	831847	3727396	536359	733776	1107934	2723707	1089216	1135563	1593692	2579332	673382	1083605	1607802	3431341
14-3-3 protein zeta/delta	K.GIVDQSQQAYQEAFEISK.K	5.11109e+07	5.41463e+07	3.63419e+07	5.60072e+07	3.3067e+07	6.11407e+07	3.4328e+07	6.74817e+07	3.52153e+07	6.88651e+07	3.36465e+07	4.74642e+07	4.38932e+07	6.28247e+07	4.51425e+07	5.69221e+07	33785981	65899771	20317463	85844780	20121206	74754170	29558481	115686888	35516425	57646674	29756147	69202437	23166342	83794901	39225564	78190409	65489979	50759865	42826246	33362951	53376784	55105953	37363170	42833215	23693961	85597714	43330942	33154021	51136468	44696063	53773254	39819003
14-3-3 protein zeta/delta	R.YLAEVAAGDDKK.G	5.606e+07	7.90675e+07	4.9266e+07	7.673e+07	3.77761e+07	8.95277e+07	5.16741e+07	9.62663e+07	3.53405e+07	9.10542e+07	3.80803e+07	7.99522e+07	4.45735e+07	1.07349e+08	7.25305e+07	5.9651e+07	39414046	66354940	31337642	112748705	22376052	115942100	59224334	170681277	27192551	120810917	49027864	126430342	12729666	127292045	60235736	100136107	51893100	54394911	61533739	54985599	45718050	42281466	47766625	67595218	38647446	76547214	64204303	54092814	74485099	88766362	84825320	77392016
14-3-3 protein zeta/delta	K.SVTEQGAELSNEER.N	3.69505e+07	1.90842e+07	6.46817e+07	9.19193e+07	1.82438e+07	1.04636e+08	6.70809e+07	1.07993e+08	1.58109e+07	1.37988e+08	3.11729e+07	1.07491e+08	2.08275e+07	3.10869e+07	9.15351e+07	8.78592e+07	70721691	24926754	57659362	67497224	8842969	23700101	59081100	74087329	8526089	25966845	47259050	38848722	24970925	29248806	62494465	188919429	17471927	12252183	110944337	156866068	22417988	266603287	64378743	140253870	23613035	22267473	42714710	161598389	23717645	28774210	120575759	60735498
14-3-3 protein zeta/delta	K.SVTEQGAELSNEER.N	2.71161e+07	1.29102e+07	2.67562e+07	4.3067e+07	7.70256e+06	4.06046e+07	3.71661e+07	4.96283e+07	8.1292e+06	6.16161e+07	1.17559e+07	4.68887e+07	9.21973e+06	1.31632e+07	5.66687e+07	4.46884e+07	19971506	15687380	8804303	42089419	2964423	11188768	33498280	50776595	4057233	12642951	10895876	22950538	10968811	11861917	45902619	98134121	47709375	12678579	58422928	65893963	7693045	103112901	39056043	60681248	11059282	9351864	23899191	70756651	10342151	14452850	67434757	33955495
14-3-3 protein zeta/delta	K.FLIPNASQPESK.V	3.10621e+08	1.95581e+08	1.52562e+08	1.8656e+08	2.44801e+08	2.41504e+08	1.82591e+08	3.1018e+08	2.72886e+08	3.16842e+08	1.34581e+08	1.5411e+08	2.63241e+08	2.48871e+08	1.3048e+08	2.70043e+08	333722314	258131662	131418860	231341411	147551341	275200411	205389018	497209726	146467285	196168214	123082761	76436837	236894077	244499788	158706111	392383369	243435977	211544534	190238081	187381083	307380261	279153031	148882251	196625120	429674530	362655782	168197731	209005721	362618787	250778011	232719721	176181676
14-3-3 protein zeta/delta	R.YLAEVAAGDDKK.G	5.0634e+08	7.58662e+08	4.12565e+08	5.64488e+08	3.37704e+08	8.73127e+08	4.68958e+08	6.98891e+08	3.23284e+08	9.43151e+08	2.92092e+08	5.67925e+08	4.37123e+08	9.84856e+08	3.95973e+08	4.18173e+08	308642549	717145860	218346223	840009365	189476543	1182463758	460185123	1226262433	231058280	1203149499	352348609	919422357	119920261	1209149042	472283904	712402295	509755914	626792048	498620530	406691016	420875883	428388836	474651326	476268878	352921210	861520391	521742590	394682106	767596773	818115929	715621012	539043135
14-3-3 protein zeta/delta	K.TAFDEAIAELDTLSEESYK.D	6.7561e+06	4.31668e+06	3.49784e+06	5.56043e+06	3.52563e+06	3.94842e+06	2.96692e+06	6.4032e+06	4.094e+06	4.61692e+06	3.81288e+06	4.72151e+06	3.93645e+06	5.17318e+06	4.81633e+06	8.75677e+06	3093765	7317427	2919909	6221377	2237892	6142043	4547686	9328868	2152971	3895512	3644924		1392011	8550699	4028751	9783282	5582156	3604322	4117539	5988655	4079499	2639642	3592055	4582257	7086850	6885260	3259377	4845762	7355798	4028488	5466950	8271359
14-3-3 protein zeta/delta	R.YLAEVAAGDDK.K	1.75984e+08	1.69631e+08	1.20702e+08	1.35034e+08	1.22111e+08	2.56134e+08	1.69825e+08	2.21057e+08	1.25191e+08	2.20077e+08	9.12423e+07	1.15372e+08	1.39097e+08	2.13268e+08	1.46346e+08	1.33167e+08	70320548	202824788	76989557	166030977	84490154	350644032	205614974	470752392	62006525	220672963	109535553	133129094	91498367	258378004	120545270	178952683	145025524	106415700	114661442	88661397	139756267	141702107	156426482	90369591	124998653	229218808	162569301	106749293	165458081	163968743	172147458	115569128
14-3-3 protein zeta/delta	K.GIVDQSQQAYQEAFEISK.K	2.10146e+08	1.60615e+07	6.19252e+06	1.64981e+08	1.48593e+07	2.00347e+07	1.86121e+07	7.65723e+07	4.68026e+07	1.8642e+07	1.34834e+07	1.05769e+08	8.21068e+06	2.47746e+07	2.52175e+07	1.167e+08	12170302	32744172	12629687	228099606	16861569	18152025	36401838	197445823	2901795	3116899	17966747	281417259	9171546	36005025	21959179	49159331	148862488	12697681	1689383	32532986	9527314	39105079	4772337	10711042	126590861	10130716	10951001	19511546	10980611	32488296	26508318	266088196
15 kDa selenoprotein	K.WNTDSVEEFLSEK.L	1.15742e+07	1.51161e+07	6.06653e+06	3.25125e+06	5.91134e+06	2.05847e+07	1.94574e+07	3.25829e+06	8.54627e+06	1.51183e+07	7.88614e+06	9.88327e+06	1.32839e+07	1.95546e+07	1.2874e+07	7.48672e+06	10378540	17711196	6008984	7325078	9459681	17129302	37494709	3250960	4523609	10181542	11911232	22600168	10760935	23211734	22856092	20868770	11501663	17015619	5866574	2165647	5724463	30577362	3596479	5938251	3766984	31887101	8974180	6583703	16697127	19008803	10009845	461482
17-beta-hydroxysteroid dehydrogenase 13	R.IQNIQFEAIVGHR.T	1.51403e+07	5.93901e+06	9.86948e+06	1.91206e+07	1.43512e+07	5.98358e+06	1.64407e+07	8.58009e+06	1.15391e+07	4.88559e+06	1.58888e+07	1.19372e+07	1.56305e+07	1.05153e+07	2.64693e+07	3.76542e+06	7081030	2346227	6875242	9552118	1640793			1900992	8465596	4768072	11804288	11261544	9019917	15409313		5059182	21483578	10194366	21892375	18251684	26320249	1899728	11760716	23409575	9523085	2528458		22724695	24739215	6543013	33619874	4733450
17-beta-hydroxysteroid dehydrogenase 13	R.LVLWDISK.H	2.59563e+08	1.44882e+08	8.5796e+07	5.4483e+07	1.85243e+08	1.6108e+08	8.97635e+07	7.65149e+07	1.59566e+08	1.91122e+08	8.04864e+07	5.27576e+07	1.92911e+08	1.55587e+08	9.75586e+07	5.63073e+07	168116162	102588921	83261632	57254830	114171927	132550327	104567023	108698516	103684306	131598540	77246671	53295011	108211714	154935055	87570092	61889842	286702088	183333563	99470361	41394946	252951258	212836490	74159692	49560801	194989623	256905012	97821189	49972651	307344507	180011019	106999321	45730603
17-beta-hydroxysteroid dehydrogenase 13	R.LWPVLEPDEVAR.S	5.07408e+08	3.80254e+08	1.719e+08	2.35728e+08	3.88623e+08	4.23361e+08	2.17347e+08	3.43034e+08	3.21458e+08	4.70526e+08	1.84809e+08	1.81802e+08	4.52723e+08	4.00769e+08	2.25699e+08	3.05461e+08	268949846	319112444	121785583	346544397	269503323	374662049	225197605	625161052	210559590	224228392	183421361	190005372	255542860	311793769	197442706	394920355	613556944	449993989	205206939	173826983	476701740	497488664	182624850	206500084	336745997	638010061	181575999	187184424	691958226	465751798	249987051	229318896
17-beta-hydroxysteroid dehydrogenase 13	K.SVAGQTVLITGAGHGIGR.L	3.68235e+08	2.40366e+08	1.41732e+08	1.02503e+08	2.58593e+08	1.88905e+08	1.31241e+08	1.24407e+08	2.55047e+08	3.30317e+08	1.20407e+08	1.17045e+08	3.0369e+08	2.69211e+08	1.12282e+08	1.14369e+08	311717409	135003680	123635602	79977103	158737606	126900855	124220592	146095638	154390359	212991761	123948402	149017955	164250324	215935776	144821816	116181217	337810106	318995792	170697553	93603343	344880636	219469305	140158712	96721836	314266962	470405143	162721327	84799558	469842003	411532890	192018760	138327019
17-beta-hydroxysteroid dehydrogenase 13	K.SVAGQTVLITGAGHGIGR.L	3.81939e+07	3.33705e+07	1.81268e+07	1.91408e+07	2.96794e+07	2.80782e+07	1.51019e+07	1.62043e+07	2.7811e+07	4.56997e+07	1.34296e+07	1.67753e+07	3.75746e+07	4.99777e+07	1.45305e+07	1.40715e+07	34442793	15573638	13437512	35235145	14137078	12427445	9849156	18662331	16135801	27864471	13775891	24547456	26054816	38905440	18102617	27157119	33456957	43342972	26289761	7531876	42187013	33443619	21028543	14831558	36661073	67735048	17872369	6406137	49887928	69295139	25486107	11042786
17-beta-hydroxysteroid dehydrogenase 13	R.ALTAELDTLGK.T	2.67316e+08	1.38139e+08	7.40056e+07	9.81463e+07	1.83291e+08	1.77839e+08	8.8221e+07	1.2565e+08	1.88262e+08	1.86704e+08	6.63369e+07	9.04751e+07	2.68753e+08	1.55381e+08	9.63733e+07	8.41469e+07	163409092	106932428	64689431	175313735	99379834	236060035	90259073	230004393	111334657	111220505	54065270	71442731	277606248	173758610	72777289	71130141	267621710	180504765	81298636	60337522	258040289	175905362	70144579	60776452	193885033	257261277	77618209	116828490	348424434	176352166	128077261	77462625
17-beta-hydroxysteroid dehydrogenase 13	K.ALLPSMLR.R	1.11022e+08	3.64106e+07	2.49836e+07	1.43328e+07	1.05104e+08	4.55663e+07	3.39395e+07	1.71e+07	1.11704e+08	5.70947e+07	2.37986e+07	1.5925e+07	7.11256e+07	3.83385e+07	3.17904e+07	1.71301e+07	83036946	28436040	28569881	16951777	124438444	25250961	50624003	22681737	26554177	29075027	25514590	17354956	108775210	41230441	28645958	19488761	55246974	56088021	30132271	13961201	69526443	82699436	23946738	14675749	172514542	77990433	26801262	15438031	77372910	45269267	44931650	15017348
17-beta-hydroxysteroid dehydrogenase 13	K.HGVEETAAK.C	38959.6	1.33264e+06	176348	20479.8	175191	153390	162411	69238.2	91553.2	196731	110363	79507	247144	110484	125786	422153	77339			20480	93031	215552	176400	151784	66438	220818	133366	205084	81454	192302	131892	25068		1332636	176348		323072	46748	123013	35376	110119	202886	41001	19363	365159	46767	58882	62514
17-beta-hydroxysteroid dehydrogenase type 6	R.IVNVSSVLGR.V	1.65383e+08	6.55561e+07	3.1497e+07	2.01646e+07	1.26575e+08	6.96595e+07	3.4019e+07	2.72284e+07	1.3297e+08	9.64159e+07	2.55966e+07	2.20752e+07	1.38035e+08	7.85629e+07	3.24595e+07	3.48336e+07	148213701	46151623	28819472	16561295	70628584	30766080	22386599	46705224	68997158	47962387	15202937	26521995	104684012	112840568	26968639	36710165	151496960	95253202	42385924	22405121	175452965	131138715	36430259	12150306	205864545	149299263	37648220	22152010	216138031	85047810	51997898	43245891
2-hydroxyacyl-CoA lyase 1	K.WWETLR.E	1.47983e+08	3.39158e+07	4.72254e+06	1.59871e+07	9.38011e+07	4.96131e+07	7.59774e+06	2.86933e+07	1.11622e+08	6.06394e+07	6.11704e+06	1.69129e+07	1.007e+08	3.84142e+07	7.46284e+06	2.32998e+07	184660396	27485430	2972034	17691783	63561174	24219901	8678037	40605559	64140953	20701298	1885227	12644626	103573038	30998428	4503099	28842696	88879186	53469138	7451409	13266125	114384164	96987518	5331173	16349838	166010146	78307760	8058005	20211061	129827201	54652844	8485565	11887570
2-hydroxyacyl-CoA lyase 1	K.GYFVQTPEELQDSLR.Q	9.0274e+07	3.28532e+07	1.04885e+07	1.3787e+07	6.1238e+07	3.05967e+07	5.65892e+06	2.52693e+07	5.51272e+07	3.98076e+07	4.98728e+06	1.57885e+07	7.58196e+07	4.45041e+07	7.84741e+06	2.13325e+07	62209914	22935622	17729740	26833243	40115819	24100613	7713796	56082877	33056522	25423553	9357916	27439717	38835958	29258600	2179068	35337377	74650543	47582571	4714262	11220948	69216112	34646059	4217730	3618438	57141459	56054784	1827749	13411311	109512780	59670911	4001014	11912758
2-hydroxyacyl-CoA lyase 1	R.SEEQVSGAK.V	1.46128e+06	3.08286e+06	2.95159e+06	982305	1.10221e+06	2.77346e+06	245964	707291	551482	2.2805e+06	2.7828e+06	612972	1.26839e+06	1.69845e+06	2.98181e+06	282752	1472681	1400580	2042814	1423340	714690	2133289	331513	1089814	511577	2126922	894292	914406	1633797	2261691	302011	438652	1738216	5174392	114502	796836	2094263	1567419	239517	476886	490520	2783903	6662820	500643	1197392	1775766	7870673	231812
2-hydroxyacyl-CoA lyase 1	K.GAAYSHAEDSIR.K	3.3508e+07	1.727e+07	1.16737e+07	3.50189e+07	2.10466e+07	1.39483e+07	1.3412e+07	5.05064e+07	1.8133e+07	2.00564e+07	1.27141e+07	1.74419e+07	2.8639e+07	2.1089e+07	1.48639e+07	2.55174e+07	19682305	11890548	9809014	72548571	12998449	17775090	12613958	110493992	11952444	14841433	12974828	19295999	4278236	29595841	14920662	63171618	32753986	22928491	16836578	16630209	23393795	6914356	14364045	27889825	15568110	13780637	25014315	18163067	46281027	15931921	29655870	13174962
2-hydroxyacyl-CoA lyase 1	R.KAQDFHWLTR.S	6.8284e+07	1.4044e+07	5.80849e+06	1.7494e+07	2.97441e+07	2.49248e+07	1.00664e+07	1.73797e+07	3.43498e+07	2.15527e+07	3.94707e+06	1.283e+07	4.39986e+07	1.8612e+07	4.60648e+06	1.52303e+07	75806355	6226327	8770028	26706814	22014672	11858794	11197136	26701299	25066124	12737970	2008428	18852138	18429048	14310521	5943295	22980922	62576606	27015625	5350952	10430666	37052185	42127838	9263875	12807192	44997172	19851012	3650817	11819058	88210838	31223259	3269671	17533080
2-hydroxyacyl-CoA lyase 1	K.TQDVEYMFGVVGIPVTEIALAAQELGIK.Y	1.89167e+06	929835	28528.9	483558	1.14024e+06	1.16365e+06	31332.3	191434	863652	565199	52794.8	410246	1.50059e+06	841590	31328.6	117474	590456	1016576	51582	1078513	1048560	1429612	51633	307691	500994	143346	52377	747680	1083919	563202	22986	233504	1385763	724544	17558	78691	795764	1002055	11031	68702	573706	1024295	58775	49303	1987015	1039314		60629
2-hydroxyacyl-CoA lyase 1	K.TQDVEYM#FGVVGIPVTEIALAAQELGIK.Y	2.928e+06		34860.5		1.44723e+06		20673.3		1.80813e+06				2.06473e+06		19861		1247343		34860		980503		20673		1030754				2191307		15289		1381348				1035274				2169631				2337812		24433
2-hydroxyacyl-CoA lyase 1	K.TQDVEYM#FGVVGIPVTEIALAAQELGIK.Y	583489		14753.5		547615		14793.3	2983.79	277713		9031.94	6616.53	30351.4		12948.4		7910		8837		8042		22040		5866				2382		8312		8744		27350				8671	2984	4790		10230		62995		24419
2-hydroxyacyl-CoA lyase 1	K.GAAYSHAEDSIR.K	3.71566e+06	211712	1.99425e+07	5.48788e+06	441396	148141	2.04251e+07	5.57859e+06	1.03438e+06	110287	1.92808e+07	7.7773e+06	1.16874e+06	4.37877e+06	4.08338e+07	2.33178e+06	279369		26035100	359558	119948	71395	23555558	474175	639644	131499	27912495			109862	39671003	2084861	2040194	99976	27833230	7960583		224888	19875434	7475780	940296	89075	28746293	7751267	153293	12611109	41996515	4489331
2-methoxy-6-polyprenyl-1,4-benzoquinol methylase, mitochondrial	K.SYQYLVESIR.K	1.57749e+07	1.02634e+07	1.8509e+07	1.44908e+07	9.38635e+06	1.10205e+07	1.80885e+07	1.98564e+07	9.25042e+06	1.01199e+07	1.592e+06	9.72539e+06	5.60922e+06	1.34535e+07	1.51255e+07	1.9965e+07	5546710	22580797	22651845	14061402	8300516	8482121	22265121	32218680	2648001	1460953	2460136	4508798	1527958	21030874	2615730	1216202	18468652	4904105	9385199	28058985	9004786	14244159	7558150	4103943	22379222	26160351	1074870	2022595	7956404	18022506	29917742	33710285
2-methoxy-6-polyprenyl-1,4-benzoquinol methylase, mitochondrial	K.MHPLPGTQLLDVAGGTGDIAFR.F	2.61711e+07	5.05198e+07	1.03408e+07	7.94964e+06	1.16223e+07	2.94619e+07	1.49052e+07	2.11286e+07	2.0084e+07	1.83211e+07	6.47112e+06	8.14021e+06	2.27347e+07	1.71243e+07	1.43296e+07	8.82174e+06	35294734	8185286	19263539	2970560	10612536	14241026	23678095	36942009	25699021	25577868	5238873	9331555	5359501	11507630	10480721	3543772	7774685	93930464	9729440	7146762	14286009	12847397	8819313	11568396	21053883	22507604	11229117	7691986	49147117	25062328	11898265	7810432
2-methoxy-6-polyprenyl-1,4-benzoquinol methylase, mitochondrial	R.FLSYVQTQHER.K	1.02226e+07	3.25337e+07	1.95959e+07	4.47871e+07	1.23712e+07	2.80271e+07	2.2008e+07	3.72783e+07	9.31594e+06	2.79023e+07	1.31288e+07	2.57909e+07	2.32087e+07	2.83807e+07	2.53794e+07	2.20273e+07	11876563	50529085	12238826	30771608	5920306	29921057	22878115	59812562	4911880	23366344	14354494	30454944	11479100	31531758	21790059	33930046	15334046	25995480	28253474	81392610	23059459	29565146	18567782	32113406	7119993	29048121	24630991	25188837	31104452	26747907	28968684	31665428
2-oxoglutarate dehydrogenase, mitochondrial	K.LVEDHLAVQSLIR.A	1.32145e+08	2.61557e+09	7.10534e+07	1.95878e+09	8.37134e+07	5.39016e+09	7.97554e+07	4.27976e+09	8.40572e+07	5.57845e+09	7.20943e+07	2.25917e+09	8.06063e+07	3.80584e+09	7.78472e+07	3.04373e+09	83954411	2824483417	49193049	2009320365	62784643	8062158255	96137233	10154695950	61927899	2919140959	53881313	2416042861	52619394	3761421053	67562445	3130281511	110678440	2296330947	82701383	2274898640	95192986	4726147486	56066745	2661943238	110425860	4723855685	90275494	2295184597	128771639	2033535033	76066558	2008092759
2-oxoglutarate dehydrogenase, mitochondrial	R.LNVLANVIR.K	1.20341e+08	1.39766e+08	2.16968e+08	3.02813e+08	9.20654e+07	9.06711e+08	2.53727e+08	2.26488e+08	9.36868e+07	6.0137e+08	2.23064e+08	2.09053e+08	1.06011e+08	4.58395e+08	3.27188e+08	4.24622e+08	182962219	92413852	231683891	64233221	77954764	922916510	97922107	75412230	49629351	36970837	45494588	58804274	114043577	59721190	218154518	1189877375	104381492	48947524	409123117	569321351	107058129	1336009996	316501094	554919739	148284066	87639654	391003645	541702621	100541387	661364972	472846176	65019208
2-oxoglutarate dehydrogenase, mitochondrial	R.QILLPFR.K	1.29087e+08	1.0785e+08	8.79208e+07	8.49059e+07	9.57868e+07	1.34714e+08	9.63339e+07	1.22783e+08	1.05949e+08	1.65131e+08	8.08181e+07	8.79724e+07	1.0283e+08	1.27761e+08	9.68829e+07	1.09742e+08	146160312	133168771	78036269	75218302	58703341	143079160	110738226	178854936	60284757	91724146	68169335	89018595	106913835	148619869	75251392	140253532	97787279	107520905	104936940	97839688	132379892	169172210	88793286	91430338	165633679	209099046	102368878	92966707	130529329	130179596	114549003	85884969
2-oxoglutarate dehydrogenase, mitochondrial	R.FLDTAFDLDAFKK.F	1.27684e+07	3.35376e+07	1.67137e+07	1.0394e+07	2.39197e+07	3.40609e+07	3.71068e+06	7.40148e+06	1.10087e+07	2.22199e+07	1.70354e+07	5.50472e+06	2.57495e+07	1.42091e+07	7.15976e+06	9.26873e+06	22101693	29142827	15833014	21292654	1279724	74334191	3394326	12484236	21106259	46505816	5149924	6506076	5867561	22873661	4773723	18510876	5927938	62582723	3551476	675324	69527355	6425440	4700868	8307485	11400016	13115497	38595089	6242919	71004516	15859249	16434056	8307224
2-oxoglutarate dehydrogenase, mitochondrial	K.SWDIFFR.N	5.62582e+07	4.84029e+07	2.51583e+07	3.86791e+07	4.32269e+07	6.0675e+07	3.16046e+07	5.52392e+07	3.93122e+07	6.64526e+07	2.90389e+07	3.55891e+07	4.08461e+07	6.13078e+07	3.40706e+07	4.33072e+07	36038612	59919325	20015195	48205610	29521897	77678494	32600221	86588995	21142857	38950587	25150896	48652416	23171165	74832279	25902685	56693820	57565455	51650230	31002599	30456656	50976699	64409286	25218614	39438936	49263941	93946982	33470840	32497251	63013832	61909103	38845879	38612083
2-oxoglutarate dehydrogenase, mitochondrial	R.GHHVAQLDPLGILDADLDSSVPADIISSTDK.L	5.93305e+06	9.00732e+06	2.9374e+06	2.34654e+06	3.34821e+06	3.75356e+06	3.66269e+06	4.56323e+06	3.55907e+06	3.63697e+06	2.02507e+06	7.17242e+06	1.54525e+07	2.19742e+06	3.08078e+06	4.98909e+06	1103735	2267337	3025494	1360751	2796755	3998307	4481902	7201682	2445626	3258501	1860347	16500600	896238	3988769	3356815	6785854	2405802	3616173	3451721	3332337	5955349	4967455	2616042	3226410	7019620	5247169	3351090	1253478	2977105	1315735	1915697	3274559
2-oxoglutarate dehydrogenase, mitochondrial	K.LEAADEGSGDM#K.Y	381816	212188	1.71911e+06	217004	274252	271940	107015	181843	228643	305572	226923	446330	278848	323484	258169	53769.1	277445	213717	70845	104510	179053	342501	142650	308576	148177	376173	131955	1014433	220486	383092	176203	71607	248354	119886	426963	383948	286942	144810	82848	20175	198189	197917	274403	159772	347892	308853	195846	83239
2-oxoglutarate dehydrogenase, mitochondrial	K.VFHLPTTTFIGGQEPALPLR.E	9.92129e+07	1.22974e+08	8.47563e+07	8.70682e+07	8.17288e+07	1.11798e+08	7.92368e+07	1.33244e+08	8.03043e+07	1.64e+08	7.31736e+07	9.33785e+07	1.00174e+08	1.35986e+08	9.78189e+07	1.19226e+08	90051867	117394191	75403792	146664057	53381007	110188034	72232545	206567176	56032752	113996334	75693117	122470760	70676537	190859155	98739076	141590007	114580258	130453087	95460029	90297822	112079139	132994648	94668404	96544891	97683250	205570791	89351461	82854750	161055120	131332609	122070012	108756365
2-oxoglutarate dehydrogenase, mitochondrial	R.LSGQDVER.G	1.90843e+07	4.33318e+06	1.31936e+06	9.49115e+06	1.0207e+07	2.72505e+06	3.59159e+06	7.19178e+06	9.9206e+06	4.96077e+06	1.42575e+06	4.35742e+06	1.19668e+07	1.21805e+07	8.52236e+06	8.78545e+06	5729105	6336441	885685	10817905	6664744	2517368	5176801	12089494	7839131	2427474	1922998	1246576	6149905	15164406	4686624	11480482	13516645	1351381	1587545	7258939	11486660	1133162	1208556	1118705	9704573	1661994	928501	2286160	15654413	9576929	12358104	14718432
2-oxoglutarate dehydrogenase, mitochondrial	R.DPAAAPATGNK.K	1.19808e+06	504242	3.17398e+06	1.19615e+06	753266	557366	175711	157413	734564	556177	172831	136725	893217	688765	196717	196546	729482	588597	81425	3262060	561170	807070	198935	341948	597707	729639	114894	252136	572359	1007617	135344	127976	1041899	398515	137808	100458	886157	311860	147062	104911	782803	511218	217576	88022	1314803	530466	274072	195073
2-oxoglutarate dehydrogenase, mitochondrial	K.LGFYGLHESDLDK.V	6.80305e+08	3.30136e+08	3.52609e+08	2.14585e+08	5.00587e+08	3.57162e+08	3.55949e+08	3.58586e+08	4.90508e+08	4.34605e+08	3.48502e+08	2.96357e+08	5.03834e+08	3.70838e+08	4.52737e+08	3.31552e+08	305222578	235978962	251004900	71866214	278463683	329800537	343377090	492638975	223605858	326203212	279496957	302174678	182332347	498111859	365631868	410847329	482703860	427454387	397117263	225199352	664405096	387999820	351450101	277211637	530991535	598102679	450120350	269005655	680947234	341533759	550026105	256792533
2-oxoglutarate dehydrogenase, mitochondrial	K.LEAADEGSGDMK.Y	3.82786e+06	3.80263e+06	1.89482e+06	2.30885e+06	2.79643e+06	3.69356e+06	2.31666e+06	3.9594e+06	1.83139e+06	8.72426e+06	570148	2.73387e+06	3.24075e+06	4.77067e+06	2.49714e+06	2.06832e+06	1799401	3758570	512785	2315726	993266	3774957	2560550	9006481	1300618	13117931	1485101	4520338	864110	7620863	1533055	1802999	4621240	2525621	2603553	1617569	2674405	881505	1796126	2361753	1356552	1611291	212284	528361	4784686	4297688	3461221	4322137
2-oxoglutarate dehydrogenase, mitochondrial	R.TSFDEM#LPGTHFQR.V	1.87444e+08	1.04253e+08	7.07448e+07	1.09658e+08	1.39087e+08	1.92352e+08	7.49675e+07	1.48755e+08	1.57182e+08	2.26695e+08	6.08258e+07	1.21546e+08	1.76907e+08	1.34958e+08	5.17656e+07	1.23905e+08	205374629	95179608	53980393	114135461	72045030	154963613	94208724	222417903	67030246	116137008	54051284	128385730	137115313	151558347	62617590	176233360	133772197	140054801	68401461	137033463	184875510	331613021	58411570	112843246	234501659	208015062	74329017	142645135	248950658	130479887	92675468	97623191
2-oxoglutarate dehydrogenase, mitochondrial	R.IEQLSPFPFDLLLK.E	2.72328e+06	2.71264e+06	1.83054e+06	3.02966e+06	1.6859e+06	2.4706e+06	1.60269e+06	3.18736e+06	1.99841e+06	3.00541e+06	1.59585e+06	2.77935e+06	2.40888e+06	3.10685e+06	1.68419e+06	3.06255e+06	1890348	2924487	1133437	4628697	1135614	2721436	1546348	5438816	1169547	2703687	1299640	4237841	1780246	3696867	1337815	3348009	2509929	2738595	2482288	2196294	2489558	2035980	1990490	1995682	2232817	4409930	2213112	2014041	3069092	3465725	2655385	2926192
2-oxoglutarate dehydrogenase, mitochondrial	R.TSFDEMLPGTHFQR.V	2.50397e+07	2.21771e+07	1.31329e+07	2.11511e+07	2.44296e+07	2.45513e+07	1.41403e+07	2.5175e+07	2.84863e+07	3.5685e+07	1.62088e+07	2.16795e+07	3.53811e+07	3.79585e+07	1.71129e+07	2.16033e+07	15984723	13803293	7767212	31517076	11990213	28707369	8845249	48628590	12438497	31951680	13995599	33086351	15918639	38515916	13441482	25342856	31558229	25827610	13281849	12671582	27084784	14127156	16450459	14936737	44659316	39295276	20864468	16865217	44015161	35405294	24530229	20635641
2-oxoglutarate dehydrogenase, mitochondrial	K.FETPGIMQFTNEEK.R	1.35949e+07	1.21811e+07	3.47816e+06	9.87525e+06	1.02856e+07	1.32568e+07	6.62809e+06	1.48726e+07	1.11323e+07	2.04647e+07	5.24807e+06	1.08496e+07	1.48277e+07	1.44131e+07	7.94978e+06	9.76389e+06	3523579	9388704	5266074	13985511	6063453	19751938	7072003	26864384	7241734	18428082	7724715	16490091	7788470	18909653	8076274	15850324	14472863	15841395	4368935	6424042	13325008	7771096	6666349	7573713	8588442	28850792	2824856	7994007	20544439	14317048	11714218	6890897
2-oxoglutarate dehydrogenase, mitochondrial	R.FLDTAFDLDAFK.K	1.36672e+08	6.55824e+07	8.17484e+07	7.20422e+07	8.23807e+07	1.26584e+08	4.761e+07	1.39423e+08	5.59622e+07	1.3361e+08	6.09114e+07	9.8655e+07	9.96902e+07	1.1828e+08	7.33857e+07	1.18863e+08	76831993	2395055		116058293	55684521	166273585	783614	234873714	47689544	94567429	56673813	138443510	62378575	161132474	64647422	128087579	123327543	100260876	70434609	4050044	92084527	118339310	62119112	96319145	6812517	159662472	66585221	80127927	142400947	102555974	76144943	109637428
2-oxoglutarate dehydrogenase, mitochondrial	R.DMAEEVAITR.I	6.7177e+07	5.05021e+07	2.84085e+07	4.03076e+07	4.2268e+07	6.10895e+07	4.47949e+07	5.63751e+07	4.51585e+07	5.74759e+07	2.63481e+07	3.72077e+07	4.50629e+07	5.214e+07	4.70792e+07	4.58147e+07	28196933	73610638	22306649	42747525	31472163	101915886	53576413	100739974	21686334	58055492	21868386	40145276	23735316	66991963	30437221	53559454	86024942	40525717	33610748	52834596	53104511	40765770	30052739	35477237	48287977	68956610	34899458	39995101	51763995	53818669	63721175	50816760
2-oxoglutarate dehydrogenase, mitochondrial	K.LGFYGLHESDLDK.V	1.67611e+08	1.11937e+08	5.69666e+07	8.17229e+07	8.86785e+07	1.42802e+08	8.98044e+07	1.23609e+08	9.62781e+07	1.40039e+08	6.81065e+07	7.60929e+07	7.90119e+07	1.05466e+08	1.12129e+08	9.72113e+07	92812809	130776103	47016769	103041388	54427653	157108393	102007263	206620146	48913735	139424752	61520264	90604154	46127911	111932591	84660877	127762662	154305472	102599593	67438417	83496073	112414434	154072584	88212401	87956764	137913199	148804201	88115159	74270978	119718129	110525386	172036105	79574059
2-oxoglutarate dehydrogenase, mitochondrial	R.NITLSLVANPSHLEAADPVVM#GK.T	2.95132e+07	2.00795e+07	1.69191e+07	2.25287e+07	1.78318e+07	2.52329e+07	9.28323e+06	2.4296e+07	2.61781e+07	1.93105e+07	1.38317e+07	1.91473e+07	2.31751e+07	3.27204e+07	1.85872e+07	1.32884e+07		13706056		23958098	16169313	15068935	4415355	38066362		15322713	15074221	26434884	16207955	37601280	9926288	23027575	26643870		15212429	11020656	24122768	23943951	13858601	34148491	19739068	29076580	14594497	13203808	22136147	38851448	24261983	16192070
2-oxoglutarate dehydrogenase, mitochondrial	K.LVEDHLAVQSLIR.A	1.19818e+08	7.57559e+07	1.65952e+07	1.25357e+08	5.35413e+07	2.98823e+07	3.56969e+07	1.96508e+08	4.84662e+07	3.79382e+07	1.36084e+07	6.49212e+07	3.0325e+07	3.54314e+07	9.73945e+06	1.20361e+08	21165391	160499740	9862718	241271615	14635750	40987542	82960103	404607810	16702618	42039782	9662099	30368247	20769662	42351066	7819494	24552999	138626328	27791754	13617564	109633680	30865819	11427647	11565266	12461883	102878955	48689394	21988074	9183180	42482445	33513608	15941969	151206280
2-oxoglutarate dehydrogenase, mitochondrial	K.VFHLPTTTFIGGQEPALPLR.E	1.22984e+07	1.05662e+07	1.29295e+07	2.88645e+07	1.02635e+07	2.56892e+07	8.77733e+06	1.04272e+07	2.5128e+06	2.25418e+07	1.04368e+07	1.98327e+07	1.3954e+07	2.21381e+07	2.68444e+07	3.20036e+07	23733495		8410448	28864530	8629911	27497597			2512801	24724646	6511123	26596588	11821640	6731677		32003647	863271	9779420	18301572		11897147	25411884	8777332	10427173		13394073	20864658	13068838	15653280	29921771	26844382
2-oxoglutarate dehydrogenase, mitochondrial	R.SSLATMAHAQSLVEAQPNVDK.L	1.9102e+07	1.53628e+07	1.08973e+07	1.58989e+07	9.21108e+06	8.38396e+06	1.26016e+07	1.18256e+07	1.06172e+07	1.60967e+07	1.37527e+07	1.5385e+07	1.66659e+07	1.40138e+07	1.49083e+07	1.15442e+07	13516384	21975795	9064082	20797949	6473439	6648424	5756505	13654576	10421111	16250821	10572937	21430307	12343845	16730762	11066385	14025458	26590287	14814312	17202849	14380267	10462195	10079633	19066100	12498311	14046527	22847277	17412013	15518878	27524652	21199729	29542900	16406356
2-oxoglutarate dehydrogenase, mitochondrial	R.TSFDEM#LPGTHFQR.V	3.10517e+07	1.26046e+07	1.16194e+07	2.25892e+07	1.68478e+07	9.24876e+06	1.14032e+07	2.04467e+07	8.04187e+06	1.57395e+07	1.28813e+07	1.34417e+07	1.75842e+07	1.99324e+07	1.20136e+07	1.58119e+07	8779736	16020684	6995766	45343476	4744708	12182241	11386630	36575419	4190860	19518577	11199940	17901086	6484561	20945235	11302240	20590427	50265528	9426706	14855268	4576279	15605660	4152551	12038675	8131907	13033677	17061306	15403017	8292699	10031631	14113705	12724898	12305040
2-oxoglutarate dehydrogenase, mitochondrial	R.FEEFLQR.K	4.39239e+07	3.39747e+07	7.33439e+07	8.33027e+07	2.32299e+07	9.50785e+07	8.62967e+07	1.31325e+08	3.74348e+07	1.25587e+08	5.86786e+07	9.67318e+07	3.67666e+07	4.21517e+07	6.62466e+07	1.24288e+08	102738344	41293134	73087519	59091106	10422993	46423826	100520676	131850486	12235642	25988204	52480981	51622762	74517324	32167382	73838430	178020623	12287640	37586134	108259315	135157666	30824343	216071512	70745058	139482530	78021758	66273752	74863494	128325607	16074041	43567570	124884340	76918694
2-oxoglutarate dehydrogenase, mitochondrial	K.NQGYYDYVKPR.L	3.75931e+07	4.45912e+07	1.62267e+07	2.50224e+07	4.45328e+07	2.89838e+07	2.46433e+07	8.96327e+07	2.18244e+07	3.21639e+07	1.94487e+07	2.44857e+07	1.81716e+07	3.36052e+07	3.68213e+07	3.13254e+07	14765380	98273705	15497454	18611354	11952212	24338975	34551762	214880446	9068761	21797567	24483788	27407225	13210131	18880897	44370333	44163131	14948002	27200020	19000622	25509966	58775828	39494528	17735989	26028086	32296759	29042170	24687295	23901330	26213604	49779224	29272189	15856097
2-oxoglutarate dehydrogenase, mitochondrial	K.NQGYYDYVKPR.L	4.44735e+06	3.34119e+06	9.63999e+06	1.33701e+07	1.4734e+06	1.70567e+07	9.43618e+06	1.52642e+07	2.51066e+06	1.77091e+07	6.22263e+06	1.27704e+07	4.20179e+06	6.68977e+06	7.05004e+06	1.4104e+07	7291615	1068029	7311023	7403014	915427	10040022	10339559		1236733	6060577	12062246	10829133	9935956	1428360	4200271	38086508	1603090	1521726	16211913	26448951	1794961	39968818	7701748	29117105	5093142	1366911	5046775	26697654	1050981		9899808	3479318
2-oxoglutarate dehydrogenase, mitochondrial	R.VIPEDGPAAQNPDK.V		25249.7	714526	1.3748e+07		1.37449e+06	1.05464e+06	1.50737e+06		6.30938e+06	467310	4.29948e+06			2.00439e+06	664738							1054640				467310				2004390	434178			714526	13748030		1374491		2525038				4349020
2-oxoglutarate dehydrogenase, mitochondrial	R.NTNAGAPPGTAYQSPLSLSR.S	7.71853e+06	6.21652e+06	3.78261e+06	6.58511e+06	1.07054e+06	2.16394e+06	1.59979e+07	5.10894e+06	1.00893e+06	3.26846e+06	2.73784e+06	7.72644e+06	3.97697e+06	5.88748e+06	5.96375e+06	1.28677e+07	7266153	9211105	2956782	10359584	293379	2405686	37009291	698263		2478023	1577507	7636193	2358396	6178969	2474729	21641287	4506854	8617882	6760320	7579517	2049490	3002211	7066000	13100469	1146419	5757323	6021866	9924575	8917818	10504854	14693440	9251222
2-oxoglutarate dehydrogenase, mitochondrial	R.DM#AEEVAITR.I	3.37383e+07	1.86891e+07	9.70758e+06	2.29678e+07	2.36529e+07	2.44317e+07	4.8699e+06	3.27603e+07	1.92966e+07	3.91533e+07	7.21259e+06	2.92954e+07	3.95981e+07	2.91338e+07	1.49432e+07	2.68496e+07	918405	2807715	7492438	14370148	1103621	25252803	1657385	53325932	17591283	32200204	11423685	32924710	8386533	39910732	12415829	28318619	57154156	29549454	582975	33844709	49554660	31379050	12684449	19282893	21798706	46436480	9716067	15730956	59132484	32626721	17470478	25603457
2-oxoisovalerate dehydrogenase subunit beta, mitochondrial	K.MNLFQSITSALDNSLAK.D	485352	310663	73127.3	347656	301593	268268	123222	169138	349413	243793	51761.8	355442	453999	168606	57101.9	207453	337426	371754	34686	458023	225942	277117	142380	385511	12712	131022	24189	165459	342296	295745	42749	375471	584625	256895	141184	106217	324105	244147	145663	63845	561743	375989	87826	104167	670976	51035	76825	193714
2-oxoisovalerate dehydrogenase subunit beta, mitochondrial	R.AAVEQVPVEPYK.I	7.73771e+07	3.31195e+07	5.34319e+07	4.60958e+07	2.3358e+07	1.02452e+08	2.81489e+07	4.78123e+07	3.12083e+07	8.40388e+07	2.55284e+07	4.86951e+07	4.16182e+07	3.65625e+07	2.86198e+07	6.25279e+07	113728798	42346890	33104236	45818153	17528247	115009417	28445671	31338043	7176590	8948347	35597246	16186993	100702522	44755420	41038112	112743678	42787834	31942312	45778745	57629294	14979405	181259660	26452418	64620355	59214463	35557061	28581197	72016991	2849623	31827663	44803304	30085606
2-oxoisovalerate dehydrogenase subunit beta, mitochondrial	R.VAHFTFQPDPESLQYGQTQK.M	9.08961e+07	7.54578e+07	7.62299e+07	7.29749e+07	5.93318e+07	8.13583e+07	1.01592e+08	9.09953e+07	1.10885e+08	6.91937e+07	9.45865e+07	6.46764e+07	1.0463e+08	9.55527e+07	9.86812e+07	7.7826e+07	114717445	114855235	109447370	93999910	82629458	99076579	140122911	164770560	24477797	62177464	46115807	91689331	40625846	75014965	60103784	107637824	61502800	31627207	61087893	55091331	53082499	75688976	43824208	51956239	200718013	52133234	140107716	55743747	214473173	122759985	122187155	67433388
2-oxoisovalerate dehydrogenase subunit beta, mitochondrial	K.M#NLFQSITSALDNSLAK.D	386779	233686	80979	368389	153685	295029	246607	574193	200401	136914	64524.5	121898	124335	204937	129326	235382	522616	390412	147072	918349	80151	351580	420388	1498171	45004	63023	167193	230704	181041	291612	192374	352874	376228	120256	57162	153450	180331	252501	42606	94437	250770	169364	9674	117651	67629	208972	164017	158730
2-oxoisovalerate dehydrogenase subunit beta, mitochondrial	R.EVASMAQEK.L	1.20871e+07	3.48095e+06	352474	2.29757e+06	795292	998959	611927	2.96059e+06	636432	1.89724e+06	367191	1.65473e+06	1.44091e+06	3.22844e+06	902763	1.18655e+06	767210	8759351	170111	3610220	545629	994847	963072	6160625	543552	1770350	1028145	646549	717945	5062380	1215260	1509654	1549366	528094	158671	2821649	1272349	1246405	523292	1151661	1020154	1135788	72605	699973	2233049	451246	590266	1925984
2-oxoisovalerate dehydrogenase subunit beta, mitochondrial	K.DPTAVIFGEDVAFGGVFR.C	384687	536323	101193	305019	481489	242707	120560	525554	328389	569909	159189	384505	659465	330963	218438	656331	284922	128129	128533	91983	352139	311065	226433	1106514	155221	215272	210289	297349	277077	245161	262548	1054381	538698	530618	102959	409937	311177	215578	47822	377301	493142	514524	68363	639777	1367260	466013	158714	490303
2,4-dienoyl-CoA reductase, mitochondrial	K.VAGHPDVVINNAAGNFISPSER.L	1.57044e+08	8.23446e+07	5.29888e+07	6.23891e+07	1.03943e+08	2.12134e+08	1.56998e+08	8.63773e+07	2.75901e+08	2.19624e+08	1.86391e+08	1.2001e+08	1.95266e+08	8.88584e+07	1.50422e+08	5.14264e+07	97910332	61472182	50866575	62142162	59095546	292665535	245178855	76733120	67169037	82862620	202607426	71566789	253814136	96661145	69664280	69737897	164415431	91235148	54466408	34423527	121722859	76200944	172371468	152779071	626532995	182962249	308773276	244512490	207465906	112882275	256909512	51910690
2,4-dienoyl-CoA reductase, mitochondrial	K.VAGHPDVVINNAAGNFISPSER.L	7.19001e+06	5.03492e+06	807379	2.85607e+06	9.01445e+06	1.95036e+06	987019	1.34269e+06	7.53676e+06	6.99108e+06	560821	2.6926e+06	1.12573e+07	9.16446e+06	1.06297e+06	1.06317e+06	8074025	475796	717679	2856073	3325420	880241		1257627	5539782	9013268	715372	3987703	7088322	10655751	352875	1461874	11741313	7844220	408701		14656100	1045027	1146788		7571851	10538196	406271		12411283	10068613	1773065	866879
2,4-dienoyl-CoA reductase, mitochondrial	K.VTKEEWDVIEGLIR.K	3.04546e+07	9.98177e+06	1.01094e+07	4.7378e+06	1.27394e+07	1.4056e+07	8.24324e+06	6.4085e+06	2.26502e+07	1.80336e+07	5.88692e+06	7.59525e+06	2.38436e+07	2.02778e+07	9.87144e+06	7.88775e+06	49593058	472798	19071221	12644197	9720681	2973779	13195527	6574056	10410407	11330080	12540988	11215145	18156258	25510413	15652792	19256886	37133189	23367607	6424524	67247	20245654	31903756	3652550	12391779	47148232	29012053	3967884	9099981	43700063	30462426	9642584	2765571
2,4-dienoyl-CoA reductase, mitochondrial	K.EEWDVIEGLIR.K	3.68687e+08	1.24038e+08	7.36527e+07	8.41462e+07	2.46928e+08	1.82979e+08	7.04745e+07	1.47657e+08	1.40803e+08	2.15668e+08	9.86739e+07	1.25536e+08	2.72753e+08	2.109e+08	1.36555e+08	1.37799e+08	248687665	1222513	337843	123049103	135916392	170471699	1371211	263186918	102853533	150883803	99896505	164246824	130268306	273387871	169064333	176940419	331419225	235084789	92447656	567004	309702191	227988652	79598029	68333126	15347247	292302537	96930099	83550478	403463792	210708064	102601739	127935848
2,4-dienoyl-CoA reductase, mitochondrial	K.VAFITGGGTGLGK.A	2.70738e+08	1.42911e+08	4.49746e+07	6.04342e+07	1.72637e+08	1.7786e+08	5.11946e+07	1.01538e+08	2.01032e+08	2.16282e+08	4.5112e+07	8.93052e+07	2.4593e+08	1.71333e+08	6.32696e+07	8.69238e+07	216351370	88460617	46539669	91597782	93266301	135032288	64137010	151457859	90536142	165445817	51330905	126002414	172698172	184476904	58338632	130463366	244784383	205245213	49308016	44603608	223494921	263620059	37617116	44909047	299849478	271620128	44274098	49785066	372205052	190487854	56642048	50663935
2,4-dienoyl-CoA reductase, mitochondrial	R.DPDMVHNTVLELIK.V	1.66433e+08	1.0509e+08	7.04206e+07	8.48773e+07	1.30083e+08	8.15359e+07	1.12562e+08	9.83336e+07	1.13799e+08	1.2634e+08	8.23741e+07	9.9914e+07	1.54826e+08	1.00675e+08	1.22241e+08	9.67061e+07	58929758	77864464	69120832	101553330	69046482	77282912	93532819	108567725	74332876	111331178	89370542	114755822	68734058	52585417	113725432	115867857	223305529	112559373	84831606	47685726	142728854	47400005	76853220	77362528	78950153	199994650	64470570	76970784	253032201	162976669	112172716	73473954
2,4-dienoyl-CoA reductase, mitochondrial	K.ATAEEITSK.T	1.44583e+07	6.30536e+06	1.45803e+06	4.35912e+06	7.18578e+06	6.83722e+06	2.42698e+06	4.56224e+06	6.53862e+06	7.04469e+06	898787	2.56327e+06	1.06893e+07	1.00751e+07	1.31481e+06	1.54724e+06	5709212	2014473	553493	2437840	4282165	8536371	3385119	5641408	4107637	10284769	1007897	5869352	2989424	9704532	720013	1148666	10871972	3962113	726338	5878685	8164625	2351330	1933674	1209113	5949537	4718776	574174	540256	13179589	10560490	1909601	3316186
2,4-dienoyl-CoA reductase, mitochondrial	R.DPDM#VHNTVLELIK.V	4.36934e+07	1.98567e+07	1.64856e+07	8.93727e+06	1.49024e+07	3.27689e+07	4.22812e+06	2.34894e+07	2.96787e+07	3.64626e+07	1.53735e+07	1.60445e+07	4.10171e+07	1.81639e+07	1.93303e+07	2.74854e+07	18433011	8878119	14589741	9445619	7263431	42277899	1168341	5226384	16557946	42308751	16292809	38396478	10114423	10354358	455555	17694416	18152353	19212817	7753937	7444248	30692650	1185236	10400623	7643389	5234384	63146484	18481235	8088343	52601548	31986685	23303500	63315127
2,4-dienoyl-CoA reductase, mitochondrial	R.DPDMVHNTVLELIK.V	1.50295e+08	8.04575e+07	6.065e+07	6.41147e+07	1.17375e+08	5.81058e+07	5.95551e+07	6.37227e+07	9.26569e+07	1.07965e+08	5.50913e+07	5.68523e+07	1.26766e+08	8.08853e+07	7.95841e+07	7.03277e+07	90395270	121928556	79598613	84544633	40169717	51456930	46639256	74283056	68372605	81127659	70449887	60792665	59002567	58726417	68113907	92220997	192147009	68642161	60716737	55691190	148362392	51918285	57810828	52875154	89002848	160057964	52010358	65643920	227314594	127847853	101833823	73906286
2,4-dienoyl-CoA reductase, mitochondrial	K.EEWDVIEGLIR.K	8.18808e+06	1.54363e+06	1.29982e+06	1.07692e+06	7.36453e+06	5.54297e+06	526266	4.49249e+06	2.94259e+06	5.38293e+06	2.4171e+06	1.66157e+06	5.41076e+06	3.88765e+06	4.55416e+06	4.13656e+06	1780214	21859	2990	1634311	3617894	3662681	13990	10109564	1283384	2288620	1677598	1859187	2346419	7064884		7854470	8201032	3765747	2237972	3844	7183820	11901081	1038542	860192	157459	4416833	3137510		9900448	3845876	2818325
2,4-dienoyl-CoA reductase, mitochondrial	K.VTKEEWDVIEGLIR.K	5.46724e+07	7.73435e+06	1.32449e+07	1.77603e+07	3.49567e+07	2.74726e+07	1.13102e+07	5.53121e+07	2.90501e+07	1.28029e+07	8.58961e+06	1.3544e+07	2.2706e+07	8.25749e+06	1.82885e+07	6.60182e+07	24354275	3084842	6811530	10298411	35760118	1134948	5367466	120327433	7048245	8412040	2137359	16089208	24709352	554543	30729852	83339151	56406653	13387794	5923533	192053	37464129	69145003	6151625	2350494	14920921	28127401	5109182	4513709	28182269	20442598	11397366	61993564
26S protease regulatory subunit 4	R.VAEEHAPSIVFIDEIDAIGTK.R	5.0543e+07	2.79597e+07	2.25342e+07	2.64943e+07	3.46418e+07	2.8106e+07	2.49151e+07	2.9347e+07	3.18157e+07	3.36719e+07	1.64719e+07	1.80597e+07	3.24376e+07	3.97447e+07	2.95364e+07	2.66932e+07	31601509	41474500	17516575	26661129	26444583	27849032	26410706	38409398	19255140	18101914	11130532	18824345	24245591	55794186	22868071	32747930	53417085	23224734	25830964	25015542	41188342	32720782	20374183	28580825	41776825	43087266	22924184	23693830	49570241	39976554	37009898	22827124
26S protease regulatory subunit 4	R.IETLDPALIRPGR.I	1.38353e+08	1.08019e+08	8.85512e+07	6.68171e+07	8.76176e+07	9.83484e+07	9.18946e+07	8.35823e+07	9.47433e+07	1.31961e+08	7.99123e+07	7.15959e+07	1.05802e+08	1.05714e+08	9.40003e+07	8.175e+07	146174144	143284211	80734341	69794306	63127498	98497568	85578571	108667744	78230995	80349546	71573398	78112564	82989841	132851498	73771975	98334341	114296900	103822885	106002206	73848371	116349226	110592403	101832223	85402362	132055779	171645453	107894089	74444258	168532958	120049912	151885170	78251043
26S protease regulatory subunit 4	R.TMLELLNQLDGFDSR.G	1.21334e+07	1.42086e+06	558232	1.69218e+06	1.0193e+06	2.74983e+06	751106	7.67297e+06	2.11276e+06	5.27189e+06	1.66376e+06	486597	2.06162e+06	1.32144e+06	776581	569804	5910786	516415	525523	3839041	287268	7072158	374320	15174453	599308	579135	397230	513803	4257287	2791675	430611	899803	27834366	3499639	615005	928231	567695	442687	1161139	714707	911429	1172996	785786	675605	1517099	604302	1520214	542659
26S protease regulatory subunit 4	K.APQETYADIGGLDNQIQEIK.E	3.70048e+06	5.5784e+06	4.18808e+06	1.92567e+06	3.32622e+06	5.95297e+06	4.24024e+06	3.63681e+06	3.19283e+06	6.86427e+06	3.71947e+06	3.61886e+06	4.25523e+06	5.90644e+06	5.18434e+06	5.86072e+06	6621672	1733856	2097122	2738566	1080149	9602493	2763253	6058715		7704879	2851507	5549183	2734996	9107616	4074533	5860716	3573168	8273393	5659250	1112776	4408721	2947030	5624758	1214896	1726291	11013944	5391583	1688539	2891564	5899336	5747338
26S protease regulatory subunit 4	R.TM#LELLNQLDGFDSR.G	4.34957e+07	7.77167e+06	1.83751e+07	3.39058e+07	2.09947e+07	3.12987e+07	1.09835e+07	3.04319e+07	3.96155e+07	2.61454e+07	1.28708e+07	1.30364e+07	4.53127e+07	3.09409e+07	1.93481e+07	5.10278e+07	24010721	7635426	12252436	69375154	10432049	56286175	8663386	51150544	10664504	27104016	9199444	2332170	23385386	17211395	35856406	71589109	28487204	8466197	20993172	7923314	28271974	14033945	6124772	29478559	50572422	17533070	10924845	26577858	38881402	55909716	17304426	39563596
26S protease regulatory subunit 6A	R.VDILDPALLR.S	2.0563e+08	1.45998e+08	1.36867e+08	1.1456e+08	1.39735e+08	1.66253e+08	1.5199e+08	1.48652e+08	1.34638e+08	2.00528e+08	1.34116e+08	1.10731e+08	1.55924e+08	1.82026e+08	1.64643e+08	1.40872e+08	133982619	130508599	89599752	123041534	115866667	203081385	134764959	208496719	92497693	167377673	114655154	118535514	110603539	199701072	124515441	148691892	235176293	135921347	176022365	92335663	168523058	154215621	162010551	109852259	162745606	247827706	172015424	106848828	226538976	189406481	215879040	151658737
26S protease regulatory subunit 6A	K.AMEVDERPTEQYSDIGGLDK.Q	4.99369e+07	4.38613e+07	5.52126e+07	4.05221e+07	5.41244e+07	4.41114e+07	2.88132e+07	1.66826e+07	3.10549e+07	7.78406e+07	4.73624e+07	2.81446e+07	4.45959e+07	4.0133e+07	5.08639e+07	3.14572e+07	100229876	16863061	40704218	10449318	17834788	20895078	11028102	28473137	61757428	15808314	56964838	18964902	6615197	10214825	62774083	72082510	21592169	11345901	65181169	36214942	105103515	10152056	61973018	11616438	15706661	140211630	78160620	50533092	27697805	14890486	85573064	12839378
26S protease regulatory subunit 6A	K.MSTEEIVQR.T	1.28532e+08	1.28708e+08	9.81859e+06	5.34193e+07	7.96458e+07	1.47369e+08	5.73648e+07	1.00726e+08	8.23476e+07	1.69098e+08	1.95621e+07	9.16006e+07	1.02933e+08	1.26738e+08	1.64128e+07	7.11476e+07	66800979	121230018	12166653	112755801	18564860	161241907	131909875	138860197	29046601	190495660	15015470	27723027	31106173	37356790	20276011	101145810	156317323	49705855	10548517	25699904	132000693	33577450	15255912	40869049	106776884	56259985	24108785	58274501	181545659	145735965	12549495	78140416
26S protease regulatory subunit 6B	R.ELLKPNASVALHK.H	5.69597e+07	5.83808e+07	2.63301e+07	3.34034e+07	2.90679e+07	4.15131e+07	2.59427e+07	2.5869e+07	3.48292e+07	6.1068e+07	1.99753e+07	2.92438e+07	4.77282e+07	5.57765e+07	3.99631e+07	2.30323e+07	51972309	62050645	24501094	47435744	17006335	36727858	22779147	41944079	27536251	63178450	25800423	42422226	23703186	67096210	32551126	37521206	62899589	59802046	33515285	23352745	40596265	33721226	30284116	21383875	46715111	81859929	34002787	20593425	89400275	71805155	47374987	30797380
26S protease regulatory subunit 6B	K.RFDAQTGADR.E	1.3562e+06	3.71524e+06	4.82406e+07	7.6211e+06	445937	673261	2.27792e+06	2.54423e+06	369318	3.12516e+06	261599	1.33342e+06	580236	4.50372e+06	407957	2.23857e+06	2012333	414135	291727	20126156	301511	883070	6028900	5100131	281445	1447802	401868	969159	178536	906517	590662	90814	860261	9638444	9278774	2274519	535719	107097	298788	104297	280966	7006559	121028	178627	862490	6351505	631747	6561155
26S protease regulatory subunit 6B	K.AVAHHTTAAFIR.V	2.04999e+07	4.50404e+07	1.0343e+07	6.38375e+07	5.47638e+06	8.20416e+06	8.30571e+06	1.34273e+07	6.16603e+06	1.20409e+07	6.98195e+06	8.16311e+06	8.36606e+06	1.02082e+07	1.30712e+07	1.4683e+07	11598478	66307082	7703080	174314570	3844255	7438582	6474762	10354359	6042531	14353993	8831938	13493124	1808615	11905859	10189594	10148835	10840804	27980496	14265158	9817834	7662093	8113942	10880784	11656191	6362172	15210658	12048569	7041550	18607582	13267174	15952778	33845873
26S protease regulatory subunit 6B	R.EAVELPLTHFELYK.Q	5.07692e+07	4.60932e+07	2.61685e+07	2.87758e+07	3.80842e+07	5.10653e+07	2.81409e+07	4.49233e+07	3.15584e+07	5.31657e+07	3.5233e+07	4.20707e+07	5.87265e+07	6.44786e+07	2.79331e+07	8.5024e+07	43075777	14060720	15357423	43104101	17470204	75642893	15994744	41197551	28387617	67069349	25785247	48043735	29059284	39048540	25639611	127494821	69173476	60067735	33555113	15791994	57597995	22784931	39608530	36978315	16314553	62391514	56628509	29230680	83500158	50656399	45376131	23995714
26S protease regulatory subunit 6B	K.ENAPAIIFIDEIDAIATK.R	302657	235674	174499	146252	171706	288005	178574	92074.5	297987	451720	98383	67680	277045	299995	143415	125720	438662	409670	114084	264069	198078	198138	82000	183094	238085	218627	80285	85428	472032	406596	115700	252116	457621	223336	196776	167513	304021	463218	259796	76360	501234	693233	104989	101063	299167	373821	208436	117948
26S protease regulatory subunit 6B	R.IQSIPLVIGQFLEAVDQNTAIVGSTTGSNYYVR.I	1.26979e+06		230013	330171	679114	243438	225197	252910	456918	245332	70122.3	201313	527379	262645	135667	248017			259713	330171	648922	385139	343646		14865		107946	187817	685105		212080	185644	796205				478217	291861	111734	252910	516788		85724	214810	710979	339543	73141	310389
26S protease regulatory subunit 7	K.QTLQSEQPLQVAR.C	3.35644e+07	2.74643e+07	2.53001e+07	1.65361e+07	917371	1.25048e+07	2.85841e+07	1.47876e+07	1.74818e+06	3.13663e+07	2.46553e+07	1.4795e+07	1.01997e+07	3.60629e+06	3.02143e+07	2.19511e+07	17365665	75799924	28044023	17984540	575681	612114	27222601	13830927			31878064	8132047	18248056	720487	41732251	31627521	82124587	5335546	37170812	21081868	1614264	36012387	27280346	17156136	2359889	6919253	27964903	22300483		6438892	48871550	9644397
26S protease regulatory subunit 7	R.EVVETPLLHPER.F	2.87883e+07	1.72588e+08	2.29107e+07	2.31464e+07	1.25084e+07	2.47432e+07	2.24821e+07	2.95278e+07	1.22681e+07	3.3227e+07	2.5589e+07	2.46331e+07	2.20901e+07	2.5235e+07	2.33949e+07	2.62659e+07	31735196	470113865	18497113	31614189	6892259	14745917	17153692	31020211	3281620	3388527	26194658	16561499	50656960	19111767	27741399	48931606	42511865	20825507	31510040	18610550	18128348	41789125	27636008	41960177	23630329	49895143	34465092	37465795	11581856	28395518	42441006	17843170
26S protease regulatory subunit 7	R.EVVETPLLHPER.F	3.81238e+08	8.10611e+08	9.78543e+07	1.01453e+08	7.94747e+07	1.92795e+08	1.14509e+08	1.23795e+08	1.03508e+08	1.64944e+08	1.02684e+08	9.4249e+07	1.07508e+08	1.04803e+08	1.42868e+08	1.02452e+08	168642894	2207779407	69840574	92972305	57823208	204397784	137062675	153439875	42619197	105074180	79636705	69144966	141381854	82366283	94114671	142704224	847091460	131961087	140735172	94531241	101058567	303095329	108887289	92705287	179439044	165641844	147263710	141281832	107348400	128382576	191621983	90901976
26S protease regulatory subunit 7	R.ALDEGDIALLK.T	1.48408e+08	2.24103e+08	5.80998e+07	1.07896e+08	1.03295e+08	8.08941e+07	1.0591e+08	1.96542e+08	1.21711e+08	1.07146e+08	1.25283e+08	7.68859e+07	1.18557e+08	9.10201e+07	1.12587e+08	1.12484e+08	97077340	425148638	40826544	56310504	72587276	89356792	114561521	343461958	140010098	75060671	77633397	47388966	75704706	77213528	70149095	65422015	142045780	75431179	67952248	205448883	130612264	71894551	138550620	93802653	105723254	125130279	85226222	42330948	167021485	103747142	201102523	221243487
26S protease regulatory subunit 7	K.FVVDLSDQVAPTDIEEGMR.V	1.10985e+08	1.23921e+08	5.64265e+07	1.58693e+08	3.85308e+07	1.21545e+08	3.5608e+07	2.96977e+08	6.55751e+07	3.16265e+08	6.94206e+07	2.19433e+08	1.09097e+08	4.44595e+08	5.78182e+07	5.72187e+07	37986630	320444524	731302	405787031	33441328	106993166	44468557	533569298	17601904	33238137	31717022	353562987	49375176	709549008	54273886	67321700	151484315	25731073	57916004	35795281	64580210	196204212	44014657	278576667	76905781	513385887	142287863	271117025	84196972	396602987	72992456	27081947
26S protease regulatory subunit 7	K.FVVDLSDQVAPTDIEEGMR.V	8.07211e+07	4.3819e+07	9.26099e+06	7.49021e+07	2.47102e+07	2.81431e+07	2.60671e+07	2.26149e+08	4.08163e+07	7.79099e+07	2.2622e+07	2.14797e+07	1.92271e+07	1.79051e+08	3.13218e+07	2.84323e+07		130977914	360971	182370050	12766888	8212457	67380251	491127093	115203	1461001	19985962	5536382	25119680	296207135	21820549	42712257	58581060	252663	8600830	11145496	19005915	71778532	5886235	163973450	69253482	17969642	23625797	47818077	16154765	157883994	45930112	14834133
26S protease regulatory subunit 7	K.QVEDDIQQLLK.K	5.9883e+07	2.02156e+07	2.48191e+07	3.53654e+07	3.98158e+07	2.86187e+07	3.40129e+07	3.97026e+07	1.70758e+07	2.74639e+07	3.08879e+07	2.08892e+07	3.07347e+07	3.28892e+07	4.03514e+07	2.84529e+07	13929772	27196521	20243626	35453661	21878313	29930650	37034151	68330961	10079528	20276982	34237110	28660997	22100313	41644513	40373005	33092955	17001502	18503080	35714161	20678470	29772416	34128739	32443308	24101769	19434488	25313112	35254283	18431269	50732522	32852478	41980671	24058854
26S protease regulatory subunit 7	K.ESDTGLAPPALWDLAADK.Q	2.20136e+07	1.828e+07	7.08226e+06	4.90376e+07	1.39579e+07	2.40579e+07	5.22594e+06	2.68958e+07	1.46084e+07	2.12055e+07	7.71509e+06	4.09873e+07	4.17341e+07	1.96069e+07	1.33811e+07	7.94139e+07	12024919	3777620	969723	28954259	12191243	30815601	310481	31974232	22233487	15964968	6190515	22557707	18799483	25952726	14478433	24913500	29698439	29589505	10244741		11588505	27124107	5752994	12404628	12617165	22794912	9800657	22697809	78994943	20737762	16183004	97279137
26S protease regulatory subunit 7	R.TMLELINQLDGFDPR.G	579960	6.23029e+06	788714	684641	547735	1.84754e+06	615407	1.6805e+06	2.79963e+06	2.81591e+06	753826	5.06346e+06	1.66504e+07	1.80603e+06	490260	1.10389e+06	588806	408378	341239	904330	418574	1153961	734621	3934903	178244	3456761	678908	14139987	973784	3535797	548074	1859380	773828	1001369	1678856	538266	767079	4006012	712365	921007	7185889	1148319	1352045	567303	1053075	1749251	777773	895643
26S protease regulatory subunit 8	R.IDILDSALLRPGR.I	5.31146e+07	3.4276e+07	4.00511e+07	4.9792e+07	2.36186e+07	2.57746e+07	3.15191e+07	3.66249e+07	3.84899e+07	3.98746e+07	3.50166e+07	3.51228e+07	3.95781e+07	3.53317e+07	3.99115e+07	5.11112e+07	32661152	31301231	24992871	78826118	14961757	25697011	14198571	20034721	23071550	33537107	29370162	41196986	25538034	27353742	34673674	36445232	68699124	43456018	48798948	20793231	33728284	20917396	45432642	29703491	24739150	62731766	55303465	25417013	64773682	50936283	59968074	45237387
26S protease regulatory subunit 8	R.LEGGSGGDSEVQR.T	1.23648e+06	748123	2.91202e+07	7.23003e+06	762344	869510	737203	925714	667518	1.90881e+06	869527	1.13335e+06	876475	1.17736e+06	1.58574e+06	1.73412e+06	622193	741479	471004	609809	494993	735164	899734	1318817	377605	1848787	2208544	1296886	467825	1260115	779942	195126	1152730	283974	85656616	20466849	853887	307420	715603	895716	660128	823201	132572	1753036	1281316	1199977	3181479	860630
26S protease regulatory subunit 8	K.IAELMPGASGAEVK.G	2.68385e+07	3.06656e+07	2.734e+07	5.78871e+07	3.15397e+07	5.69663e+07	2.11031e+07	9.71232e+07	4.65499e+07	8.1245e+07	1.44605e+07	4.34254e+07	3.49694e+07	5.80808e+07	1.40308e+07	7.21874e+07	26653782	42290322	17280727	67342344	16289953	41053871	14864372	144073426	22815000	5248251	14728094	63431974	35360350	56781657	16883440	169298319	21268034	35807565	49736315	58654978	47391973	96123702	26071322	60994039	61404477	58075883	19073702	56306844	37560565	36921050	25208409	42485090
26S protease regulatory subunit 8	R.IDILDSALLRPGR.I	7.51962e+07	5.38181e+07	4.95232e+07	4.86076e+07	4.34358e+07	6.07516e+07	5.35504e+07	5.62831e+07	4.85851e+07	7.03881e+07	4.60943e+07	4.353e+07	5.23324e+07	6.39608e+07	6.33406e+07	5.06752e+07	74737622	62054266	48493287	49729121	32581846	49043058	57155985	67371167	31725667	46255223	46206328	40889361	43822392	93820505	52973616	54482200	57564183	56960855	57335448	53976930	54516656	87313105	51692863	53096913	81703923	87986634	62158687	49113274	77489573	64710166	84613610	56091253
26S protease regulatory subunit 8	R.EELQLLQEQGSYVGEVVR.A	7.5645e+06	8.05879e+06	4.14347e+06	1.09574e+07	1.0098e+07	1.46175e+07	5.98149e+06	1.45705e+07	1.13852e+07	1.22925e+07	4.9985e+06	5.17727e+06	5.57468e+06	1.53625e+07	6.38342e+06	1.30627e+07	1621309	7324976	759127	21729045	11482900	15809321	4462173	23369078		12133348	5881912		2486590	20086733	4562776		10626198	4600093	2134461	3449605	3441010	13123029	1861508	9471449	4758706	14377263	4872902	935328	9271530	5081989	4759666	7086578
26S proteasome non-ATPase regulatory subunit 1	R.TVGTPIASVPGSTNTGTVPGPEK.D	1.30247e+07	9.17053e+06	6.72009e+06	5.56861e+06	9.24886e+06	9.53959e+06	6.92456e+06	6.70809e+06	1.11894e+07	1.03471e+07	5.69724e+06	4.96087e+06	1.28583e+07	1.95443e+07	5.48952e+06	6.85668e+06	9119060	10401667	5035094	8345097	8630764	11435355	7625906	10325550	8413558	3515570	3360217	4633576	8579953	26395415	6791313	13646256	13509325	11832094	9655795	3940761	9248666	7723746	6759552	4719854	10802911	15852123	9661960	6804690	18258028	17792808	9674049	3199808
26S proteasome non-ATPase regulatory subunit 1	K.DSDSMETEEK.T	140445	11276.9			118887	6544.48	6312.49		82966.4	48770.2		25665.3	133467	23731.4		13240.5	62481				48601				8077	82655		25665	112824	34087		6996	189274	4763			144047	6037			178116				224400	13376		19485
26S proteasome non-ATPase regulatory subunit 1	K.DTSEDIEELVEPVAAHGPK.I	2.98878e+08	1.94205e+07	2.27149e+06	8.98257e+07	1.21222e+07	2.96851e+07	1.30772e+07	1.97305e+07	1.89922e+07	3.82147e+07	9.76373e+06	6.91072e+06	1.00566e+06	1.30683e+07	1.32652e+07	1.42569e+08	3365496	19420508	1643531	17190748	12209824		16422036	31765037			12476802	2144235	1005664	14995662	12285132	26814720	17228693		2899451	17043493	7993996	29685126	2178786	11149135	25180519		3781332	8281869		11274825	10758142	9071168
26S proteasome non-ATPase regulatory subunit 1	K.DTSEDIEELVEPVAAHGPK.I	8.16296e+06	6.18919e+06	1.98761e+06	5.45181e+06	5.35551e+06	9.79242e+06	2.30162e+06	4.53141e+06	7.49368e+06	8.41573e+06	5.15345e+06	3.65794e+06	4.12933e+06	1.31645e+07	4.51225e+06	4.20112e+06	4979389	2605854	1465678	13552500	1798014	17656329	547436	4593444	1855333	8399644	7430973	7285582	7060357	11152932	2300906	7584152	2938983	5578222	2367476	1071299	2711662	1125487	4406248	1795289		10783159	7025661	1103251	3108919	13061504	8065678	3962070
26S proteasome non-ATPase regulatory subunit 1	R.LLHVAVSDVNDDVR.R	1.65599e+08	8.10571e+07	1.35096e+08	1.28655e+08	1.36049e+08	2.02367e+08	1.08646e+08	5.52915e+07	9.42134e+07	1.82686e+08	1.67525e+08	1.70807e+08	1.68659e+08	1.7122e+08	9.55811e+07	7.07106e+07	82181782	10108030	1646215	19270875	82829934	277560533	19121252	18961741	63438118	162418895	116404078	170671834	98988185	24097290	161039248	201079817	130541764	17444197	175593542	89709359	169459945	106271682	144264958	140590873	7742029	197446793	195571181	118524729	202690813	156632240	125672449	9191734
26S proteasome non-ATPase regulatory subunit 11	K.LYDNLLEQNLIR.V	4.06926e+07	2.92248e+07	1.64209e+07	2.68341e+07	2.67925e+07	3.7404e+07	2.34247e+07	4.36894e+07	3.89314e+07	3.6589e+07	2.40362e+07	3.0145e+07	2.44477e+07	3.8617e+07	2.69381e+07	3.63507e+07	21806830	29508755	17351444	40871755	23090484	50155187	23885092	67973370	45648143	23571933	24925367	33410149	21388855	45525695	31098133	40758641	32635507	28961090	19565838	18434871	26301449	35814327	16929681	21142500	43493946	50338621	27961318	24325969	28087827	35069125	25298189	22849371
26S proteasome non-ATPase regulatory subunit 11	R.VQIEHISSLIK.L	1.22187e+08	1.16817e+08	7.61839e+07	6.67027e+07	9.32664e+07	1.344e+08	7.46024e+07	9.31342e+07	8.86436e+07	1.40882e+08	7.67373e+07	7.04691e+07	1.11955e+08	1.39015e+08	6.73158e+07	7.00732e+07	83668635	114281948	61395581	96418421	63875684	164828548	58652733	171387583	60474145	141788379	77642074	111802808	69960942	152098060	49680435	91909238	125404208	117287216	80598707	53489892	125914409	105709151	79555082	48410604	103022889	157003042	94999297	46846384	165493309	134707122	152266298	69824697
26S proteasome non-ATPase regulatory subunit 11	R.YQEALHLGSQLLR.E	8.62041e+07	8.35817e+07	4.60981e+07	6.09989e+07	1.052e+08	8.85369e+07	6.73146e+07	3.44177e+07	1.00482e+08	9.33494e+07	6.31033e+07	6.04099e+07	1.29132e+08	8.90659e+07	8.04279e+07	8.47362e+07	94280149	79114020	49793762	25094629	60747776	104910344	70261053	34439870	72165098	74053136	47059346	90857031	64476355	22162411	61719694	145549646	112292831	110499924	69589179	77555644	132659720	96681820	59422898	62659025	112305727	191018857	79320456	81740461	223887948	137966554	113180805	98317948
26S proteasome non-ATPase regulatory subunit 11	R.EASIDILHSIVK.R	8.21496e+07	5.47713e+07	3.10966e+07	3.89497e+07	5.36693e+07	7.17979e+07	5.19782e+07	6.59448e+07	4.8706e+07	7.55611e+07	3.86441e+07	3.95889e+07	5.41117e+07	7.89459e+07	5.10215e+07	4.40037e+07	72848751	75837680	26978884	39138650	47443887	72626064	80338230	98029891	34106166	48662334	29803698	43652941	38780228	108166805	53113447	53662695	67792398	44544783	33631476	50065723	65641407	88153944	32792245	47123139	67921208	71170621	46630602	45958825	79127300	72311563	48863357	42800173
26S proteasome non-ATPase regulatory subunit 11	K.IMLNTPEDVQALVSGK.L	1.33519e+07	1.44865e+07	2.19918e+06	1.07416e+07	5.37237e+06	1.88526e+07	4.51674e+06	8.02319e+06	6.95198e+06	2.28661e+07	2.54154e+06	8.93846e+06	1.39957e+07	2.08791e+07	3.83575e+06	8.4942e+06	11681985	12776726	1099606	21493089	4826549	19509014	1240906	15791162	7066186	19664429	4264814	16173489	6869381	18638523	4641024	23699159	20450156	20487101	4640993	234909	5918189	15729599	5726229	7631839	6237481	34077249	1034634	9733560	23534980	28841932	6120188	731744
26S proteasome non-ATPase regulatory subunit 11	R.EASIDILHSIVK.R	1.58103e+08	8.81644e+07	4.99546e+07	7.43446e+07	7.38541e+07	7.41733e+07	4.57732e+07	7.25697e+07	6.01549e+07	7.86392e+07	5.91723e+07	6.44547e+07	8.20474e+07	7.99524e+07	7.4057e+07	8.25255e+07	55903618	127648870	39937353	141082736	47406091	79436419	26965337	86101334	53783728	68699625	32478573	75067923	47567535	65976008	64403063	100044002	335603113	64731769	60963624	26907792	83758897	44586139	55249762	79343066	51205697	99244905	104634069	71882204	128534220	95584044	97753611	79557026
26S proteasome non-ATPase regulatory subunit 11	K.TGQAAELGGLLK.Y	1.45311e+08	7.41842e+07	9.79032e+07	5.03899e+07	5.8484e+07	7.32678e+07	5.69515e+07	8.25962e+07	5.58347e+07	8.81062e+07	6.26594e+07	5.31229e+07	7.0653e+07	6.59263e+07	4.54041e+07	7.32894e+07	142424917	91976953	89915591	59440688	22228833	74030671	40736518	137500707	37669735	46952349	30327573	63518475	47950401	64840961	33659698	97834513	47741166	87248545	97299768	56525644	105547247	87372292	79505051	67409614	86869176	98831260	96238241	63789626	107531210	62688223	61973978	51250210
26S proteasome non-ATPase regulatory subunit 11	R.VQIEHISSLIK.L	1.18719e+08	8.62668e+07	4.31114e+07	7.28026e+07	9.69683e+07	9.54375e+07	4.78832e+07	9.72272e+07	9.98982e+07	7.61329e+07	2.90473e+07	7.89229e+07	1.35328e+08	9.12399e+07	3.59996e+07	6.90142e+07	96220157	55317010	28398434	108229710	66775637	112966282	32617572	149388445	62543521	99275361	27967080	103901201	94529410	67385958	42624239	105354955	121295411	89044776	63009398	32143177	124891666	84327796	58005817	50448012	120415479	95319806	26666263	48130903	187009642	101135542	65367658	56282951
26S proteasome non-ATPase regulatory subunit 11	K.EQSILELGSLLAK.T	9.35624e+07	4.11797e+07	3.77384e+07	4.93742e+07	6.40928e+07	7.90011e+07	3.42342e+07	8.27268e+07	6.08314e+07	7.55153e+07	4.69733e+07	6.15766e+07	8.14102e+07	7.99619e+07	6.40548e+07	7.12629e+07	71604498	1746457	31106	74961213	46757157	89284525	208234	104129033	37044713	55516697	44774888	71600136	52046204	88375809	52737816	86009737	97430599	60641975	56327532	162438	76778479	81227994	43342226	65498802	72459831	92877039	50121731	50440310	122738330	84065400	79439450	64775299
26S proteasome non-ATPase regulatory subunit 13	K.LYENFISEFEHR.V	3.16534e+07	2.90498e+07	1.66218e+07	1.68429e+07	2.35969e+07	3.5336e+07	1.81302e+07	2.88669e+07	2.00473e+07	4.14635e+07	1.68386e+07	1.77217e+07	2.55783e+07	3.23949e+07	2.19261e+07	2.2619e+07	29299850	35309066	18380685	23251111	18247138	34669904	19434632	47895821	13374941	26879283	19030322	21443092	20537062	39064681	21455474	29964985	27883258	30009265	18482698	15313570	27299524	42469193	15201372	21281538	27563040	37981607	18651888	17733396	36034109	25275289	23828831	19289829
26S proteasome non-ATPase regulatory subunit 13	K.LYENFISEFEHR.V	3.9418e+07	1.95714e+07	1.72754e+07	2.48676e+07	3.78343e+07	2.41013e+07	4.09691e+07	6.36375e+07	3.19964e+07	2.91093e+07	1.94188e+07	4.27105e+07	1.99584e+07	3.81773e+07	3.16934e+07	4.32899e+07	26450276	12015020	16608112	16274895	36264941	32739213	52945105	93848669	11259632	12779147	29746667	48435180	11919641	47152389	31271343	27393199	36991098	28837100	22517510	38212062	38226452	19715169	18812440	62355456	46912605	42613000	12310314	56270865	29725482	41111635	20493623	71549561
26S proteasome non-ATPase regulatory subunit 13	K.SAWGQQPDLAANEAQLLR.K	1.04647e+06	2.61385e+06	4.23977e+06	618445	949864	1.02728e+07	1.77083e+06	3.03989e+06	7.45909e+06	5.31381e+06	4.61872e+06	4.49106e+06	3.91163e+06	9.09885e+06	5.82067e+06	7.55319e+06	1046465		426473		587634	5761291			7459094	7527088	9498311	5413873	3261781			7553190		1934679	3698920		1312094		1770835	3039888		7484505	3740021		6101539	7940054	5820675
26S proteasome non-ATPase regulatory subunit 13	R.VNPLSLVEIILHVVR.Q		9385.08	157347	28662.1	6332.2	163357	117935	9910.84		57709.1	23632.1	79630	3098.72	20409.4	51754.3	16437.5			302408	50270	6332		76867	8960		141716	57166	5349		28857	9918	26906		4454				163357	159003			8099	11435	153911		28859	141759	5969
26S proteasome non-ATPase regulatory subunit 2	R.LNILDTLSK.F	6.2974e+07	9.92821e+07	4.03047e+07	3.46333e+07	4.75848e+07	1.09034e+08	3.82677e+07	3.99232e+07	6.79229e+07	2.60038e+08	3.0712e+07	7.06767e+07	9.58259e+07	7.44979e+07	4.0874e+07	3.94726e+07	60154937	56783552	30708105	46727165	41899294	82798971	43350521		91629076	288886710	24679405	91988961	45102119	73200748	33669989	57798372	51827299	60171164	41712808	29463918	54372615	80668449	36661593	38509837	61220867	247303859	41824884	89069891	143109170	86917793	50391346	29015877
26S proteasome non-ATPase regulatory subunit 2	R.WLPLGLGLNHLGK.G	4.5437e+07	2.67129e+07	1.89746e+07	1.72111e+07	3.34173e+07	2.57194e+07	2.04855e+07	2.10252e+07	3.10243e+07	3.00272e+07	1.96358e+07	1.66144e+07	3.97156e+07	3.05594e+07	2.69109e+07	1.59235e+07	39353826	29470523	18700450	22992311	27435014	27599278	22857180	28112419	24922814	21808597	19185679	17037463	30070212	22724823	21678411	26552164	53782297	22931405	22738524	15424873	39443081	27868757	17742284	17766272	39730546	36870127	28297558	20550348	60447675	39899918	38444557	19684857
26S proteasome non-ATPase regulatory subunit 2	R.AVPLALALISVSNPR.L	4.5142e+07	1.90469e+07	2.14554e+07	2.16653e+07	2.17841e+07	2.37268e+07	1.3333e+07	2.25783e+07	2.57307e+07	3.22131e+07	2.29787e+07	2.35727e+07	3.8607e+07	3.19568e+07	2.56691e+07	2.43791e+07	51466689	161838	60650	44886879	16140845	20750376	356300	20037714	23697147	25862168	25602615	26787685	35153119	31568848	23031550	33596854	55383245	35486924	37251253	94108	32433179	24471955	19193889	29941642	33363136	45346271	32012126	25269845	58291467	48948073	43926397	25026005
26S proteasome non-ATPase regulatory subunit 2	R.AELATEEFLPVTPILEGFVILR.K	1.16708e+06	505396	145204	1.65942e+06	694512	511210	230562	1.07713e+06	812050	313555	327050	166726	923341	457266	409018	624355	971230	900832	103036	107203	629867	938523	392546	334977	518626	509173	608379	259688	1259548	513902	262220	289595	1362920	485228	254876	2147616	1287035	250702	154614	91438	1529017	167135	284638	113568	1139836	274089	475149	155350
26S proteasome non-ATPase regulatory subunit 2	K.GEAIEAILAALEVVSEPFR.S	339138	247361	133136	257840	113053	208775	200410	383853	94318.7	311160	201297	232205	109460	172369	292782	244979	562960	264371	96016	268524	172117	389578	343026	771540	58545	293122	127292	279407	103063	170233	307347	447326	183016	214565	161726	230674	156701	63852	74465	170747	36376	408774	241163	143889	113852	112715	188649	264525
26S proteasome non-ATPase regulatory subunit 2	R.VGQAVDVVGQAGKPK.T	4.37384e+07	4.23484e+07	4.96986e+07	5.84193e+07	2.37332e+07	3.47255e+07	4.60389e+07	5.20723e+07	2.47278e+07	4.79585e+07	3.06273e+07	4.72333e+07	3.03927e+07	5.07172e+07	6.56168e+07	3.03928e+07	35720059	41049883	29149472	71064965	15831545	39731240	43578099	55836500	19747790	51002845	35681361	41528416	3254133	50439522	38285667	49543913	40074402	37002317	89003423	66957898	32614819	17281155	49138976	69492266	21847467	46809601	55777627	62338209	61254774	58880419	92947941	40564516
26S proteasome non-ATPase regulatory subunit 2	R.FGGSGSQVDSAR.M	3.50567e+06	3.57968e+06	2.27023e+06	1.55702e+06	1.56206e+06	2.59779e+06	1.97416e+06	1.67551e+06	1.50116e+06	2.71784e+06	1.30254e+06	3.93495e+06	2.65698e+06	2.46237e+06	502302	1.71231e+06	3147724	6100247	970295	397315	1208076	3665215	3134113	484197	1342458	4009618	1748643	2456093	1121160	2464122	289847	750520	2404802	1392702	2536768	2653937	1248789	1095239	1394642	3881804	1103466	1605364	1914455	3073577	4130728	3125845	594440	3768222
26S proteasome non-ATPase regulatory subunit 2	R.AVPLALALISVSNPR.L	9.41988e+06	2.44512e+06	4.39512e+06	3.4087e+06	4.19552e+06	8.30634e+06	4.13847e+06	5.23159e+06	7.69299e+06	9.99126e+06	3.21237e+06	4.79452e+06	7.24528e+06	8.63741e+06	9.47664e+06	7.66175e+06	12624382	56588	10824	5762534	4315575	1465646	28838	5543685	5590115	4703212	5783036	1821943	11101524	13390512	8647216	11181462	10007893	6870676	9874954	27566	3811806	18755034	3582347	5934035	15763390	10073870	3106911	7962218	9729021	10471784	14816682	8378375
26S proteasome non-ATPase regulatory subunit 2	R.EDVLTLLLPVM#GDSK.S	2.74349e+07	1.99299e+07	1.48579e+07	2.2225e+07	3.11813e+07	3.16785e+07	2.91223e+07	3.15952e+07	2.54566e+07	3.35218e+07	3.23995e+07	1.83692e+07	5.39435e+07	2.52013e+07	3.29462e+07	326148	18719483	474385	220547	45085249	31565837	21354185	212372	49281036	23596547	24827112		43585884	27695711		20715423		63556870	38218136	23780696	258442	50345161	40431304	34591138	17824252	657734	47053376	44143567	11440009	82834335	37473220	35291569	95295
26S proteasome non-ATPase regulatory subunit 2	K.TITGFQTHTTPVLLAHGER.A	1.8715e+07	1.12519e+07	1.9438e+07	1.08179e+07	6.85063e+06	1.16068e+07	1.35923e+07	6.19809e+06	9.91679e+06	6.64149e+06	9.21794e+06	8.83683e+06	1.1329e+07	1.1144e+07	2.54383e+07	1.00188e+07	26226767	10294396	20451536	25371109	2944397	7120427	10712378	11063161		3697825	13376950	15418226	19622394	9492963	23415743	12614642	20519689	15396329	28370344	3926561	11094737	14795516	12637252	6563274	14092991	11496497	11213859	7281790	7423743	19164834	27460910	7422892
26S proteasome non-ATPase regulatory subunit 2	R.AELATEEFLPVTPILEGFVILR.K	292168				365351	35657.1	15581.1	13120.8	304752		29689.5	29291.7	289780	91992.7	49078.5	76825.1					534459	35657							289780			128919	274792				373977			13121	330174							24732
26S proteasome non-ATPase regulatory subunit 2	R.LVGSQEELASWGHEYVR.H	6.10454e+07	5.1024e+07	3.21036e+07	3.98921e+07	4.49527e+07	5.43574e+07	3.74769e+07	6.06363e+07	4.44108e+07	6.1314e+07	3.66079e+07	4.03123e+07	5.99226e+07	5.76099e+07	3.98384e+07	3.36082e+07	49476344	53064678	19843174	56395572	32005607	63102789	39786269	94782281	31199718	57018795	32886335	53397234	35184445	58449885	36870985	57807495	52206897	45232012	38803763	34092029	52776652	43417181	32440369	41391133	48860334	64897555	41205689	30169875	86567249	47212186	38853813	41112393
26S proteasome non-ATPase regulatory subunit 2	R.HLAGEVAK.E	2.74935e+06	2.12649e+06	2.03073e+06	2.71149e+06	1.35123e+06	2.09502e+06	1.91244e+06	2.32878e+06	1.42944e+06	1.923e+06	775039	1.14356e+06	1.71293e+06	2.91367e+06	1.10935e+06	1.49549e+06	1396871	1930919	1126459	5774579	1430151	3257774	3722728	5575005	1160950	2745744	777727	1897877	792529	2669715	1190871	435177	2007251	1398380	1464878	1251344	1417677	703178	919005	660703	1002961	1565324	697984	296717	2396056	3541695	1204744	2779874
26S proteasome non-ATPase regulatory subunit 2	R.M#LVTFDEELRPLPVSVR.V	1.19111e+08	7.56941e+07	8.85144e+07	7.9342e+07	8.42009e+07	4.59199e+07	8.36173e+07	9.11635e+07	7.75803e+07	9.99691e+07	8.08064e+07	8.09751e+07	8.57807e+07	8.87243e+07	9.16817e+07	9.64602e+07	97268864	84883833	66426685	69077694	61764683	48654452	90739212	66056337	48391292	56879715	62194215	65080554	63626425	94612320	74062603	86946852	92150371	75291145	111043075	76236448	96865374	50359452	75578649	94978092	116919064	110256198	112825584	77984782	117183621	98428933	101485945	96933424
26S proteasome non-ATPase regulatory subunit 2	R.DKTPVQSQQPSATAPSGADEK.S	1.11083e+06		7.88337e+06	8.61855e+06		2.41692e+07	5.07494e+06	1.25574e+07	703695	2.77509e+07	884188	1.14782e+07	427085	462721	1.08702e+07	5.04619e+06	1110827		3243189	2187068			1223136				246039	66027	427085		1720727	11682578			20190384	22175419		24169168	7447243	18317908	703695		2159699	21481554		462721	20019678	1116028
26S proteasome non-ATPase regulatory subunit 2	K.TPVQSQQPSATAPSGADEK.S	1.78805e+06	186446	5.88183e+06	4.43873e+06	303779	2.08298e+06	2.83758e+06	3.21952e+06	642813	8.20357e+06	1.21511e+06	6.42142e+06	127357	240964	5.24212e+06	1.58984e+06	1631357	186446	983221	871148	236952		2898320	569851	297042		2381586		127357		3159791	4037838	1341029		10780430	11792756	259220	4034644	2760442	8723109	669606		1043314	8617145		240964	7324449	348987
26S proteasome non-ATPase regulatory subunit 2	R.WLPLGLGLNHLGK.G	1.04825e+07	8.81189e+06	6.69112e+06	577427	6.85652e+06	5.81963e+06	5.778e+06	7.46853e+06	1.05653e+07	8.77926e+06	7.69596e+06	5.25335e+06	1.6325e+07	7.6299e+06	6.17918e+06	4.45813e+06	11092969	6921711			1594942	6779445		16616884	8970580	12097842	5059247	7950780	7067378	1724045		4060377	9871948	5502022	6580061	577427	10151513	3133629	7700747	1782236	9130093	10529412	10332666	3399337	27878220	12967977	10345351	4189616
26S proteasome non-ATPase regulatory subunit 2	K.QLQDELEMLVER.L	1.00366e+07	2.19317e+06	5.87183e+06	1.35524e+07	1.26158e+07	1.08987e+07	8.4976e+06	1.27579e+07	7.68881e+06	6.20047e+06	8.11221e+06	6.66561e+06	8.00403e+06	6.25165e+06	1.31414e+07	7.9725e+06	350682	1745419	5743752	21805242	7523971	13071274	9503575	22766391	1420047	3192197	8669959	6392802	3849226	9152878	14207770	7440024	9771134	807561	3163329	7424485	18666535	5758315	7932166	4531111	8163518	4915469	11869191	6967173	6941132	3658227	15311403	6539376
26S proteasome non-ATPase regulatory subunit 2	R.EDVLTLLLPVMGDSK.S	1.05433e+06	294736	396916	326596	300724	584557	392995	358176	553819	560768	376279	339526	480644	739273	364131	229706	159235	470454	169476	468811	423814	485151	480141	860090	296422	408257	390516	492216	397914	672582	139778	305531	144562	73963	469652	477655	402260	796471	676704	112563	554278	1023362	431360	494511	582910	971697	940948	329632
26S proteasome non-ATPase regulatory subunit 2	K.DPNNLFMVR.L	8.11904e+07	2.49962e+07	1.37008e+07	3.53237e+07	3.90614e+07	1.19881e+07	1.86626e+07	2.5738e+07	5.83207e+07	1.32698e+07	9.32404e+06	1.23654e+07	2.46228e+07	1.19982e+07	1.56998e+07	3.4652e+07	13523166	65486722	19741311	33670593	39641306	8206311	32924502	53228685	8385221	5976695	8933109	6385476	5987035	17992214	7855791	24512646	100858457	5001519	10123280	62806753	13658779	19702536	12158348	9172951	96649073	7733521	11602153	15138727	11380177	12286020	27289673	63717300
26S proteasome non-ATPase regulatory subunit 2	K.TPVQSQQPSATAPSGADEK.S			1.8709e+06	3.67398e+06		160954	107657	2.44346e+06		1.83601e+06	24779.7	1.77135e+06			722117	364883																168572			3708414	3673980		160954		2443455				2230497			722117
26S proteasome non-ATPase regulatory subunit 2	R.VGQAVDVVGQAGKPK.T	671020	1.19306e+06	1.21397e+06	3.05945e+06	450762	2.16259e+06	1.88664e+06	2.31446e+06	265256	1.34442e+06	1.4861e+06	2.61611e+06	468398	1.10526e+06	3.80057e+06	2.30457e+06	347804	1703592	283579	4081240			452905	2886479	285049	656628	465306	2841297		535688	1153906	4684464	994236	394783	3078794	3741328			2390300	3663429	245462		3899887	2405811		796133	6447225	1698933
26S proteasome non-ATPase regulatory subunit 2	K.QLQDELEM#LVER.L	3.14645e+07	3.26769e+07	7.07512e+06	1.77932e+07	2.38359e+07	2.46985e+07	1.3195e+07	4.42625e+07	2.57757e+07	1.58674e+07	9.4252e+06	1.31536e+07	2.46906e+07	4.86927e+07	9.09006e+06	2.9612e+07	15271828	54239917	4950335	29945626	4960873	26347200	23304856	66247929	1209812	5377606	6678376	10556071	6890625	70112736	7949995	37089024	24779218	13204118	6768360	12487710	42682640	10793568	5829941	11709035	54466430	15022179	14900399	9790655	28806119	25456370	14433622	29512906
26S proteasome non-ATPase regulatory subunit 9	R.RKEEIEAQIK.A	1.84351e+08	1.36843e+08	5.42098e+07	5.38916e+07	1.02217e+08	1.32563e+08	4.58543e+07	5.64103e+07	1.03521e+08	1.37681e+08	3.29937e+07	5.09632e+07	1.31621e+08	1.43405e+08	5.60999e+07	3.31712e+07	93936309	118070246	33870081	80844635	49788136	170630698	46604181	107680448	64702431	165469146	36728795	99958002	56169190	178647866	43694202	52269214	207575304	141880972	57599844	24221665	125720272	75220066	51921728	25159000	109026416	158971246	59126103	20621785	210882294	145147854	68505691	47098452
26S proteasome non-ATPase regulatory subunit 9	R.AAAVSDIQELM#R.R	3.8582e+08	1.62895e+08	1.85622e+07	6.31837e+07	1.72822e+07	7.66276e+07	1.67269e+07	1.5108e+07	1.82915e+07	2.86865e+07	1.45542e+07	2.63748e+07	5.1871e+07	5.51198e+07	3.19824e+07	6.267e+07	43263197	435449200	10990539	65692334	9758012	56361306	17659159	12094701	10510922	14737514	16203062	6863428	11774641	20523176	27713973	54229609	441350557	17773422	18518375	94142743	20549926	16719397	14943882	21896643	32048481	20315999	20632032	34557977	131419893	28891210	68230456	13760880
26S proteasome non-ATPase regulatory subunit 9	R.AAAVSDIQELMR.R	9.96986e+07	7.19038e+07	5.44878e+07	6.90317e+07	5.6064e+07	4.97401e+07	7.38324e+07	7.57715e+07	5.8219e+07	5.6732e+07	7.07816e+07	5.03303e+07	5.93434e+07	5.95875e+07	8.5381e+07	6.52539e+07	76959728	94303610	11539805	87301262	45366591	24892100	123951347	90201694	43600454	21743372	73383386	32511993	67526807	108964580	77545284	64145907	111557823	57405260	93579352	49786165	52419258	40256413	27158570	73792520	81021881	81911722	85456961	69914125	65391225	27019305	106405098	72501862
26S proteasome non-ATPase regulatory subunit 9	R.RKEEIEAQIK.A	3.50436e+06	3.5966e+06	885864	1.18011e+06	1.87677e+06	2.8676e+06	773891	76551.9	2.43415e+06	3.67591e+06	782294	1.62647e+06	3.2019e+06	3.57833e+06	1.12298e+06	717877	1408310	2714003	261811	2558671	723637	3524526	238660		1176956	4384604	329693	3032497	797271	3310166	333126	1027750	3845080	3688111	909286	177880	2625137	1671418	1306099	76552	2624721	4336141	1234896	220440	5400897	4126094	1912840	408004
28 kDa heat- and acid-stable phosphoprotein	K.GVEGLIDIENPNR.V	2.42487e+08	8.77776e+07	5.49071e+07	7.85985e+07	2.47448e+08	7.72888e+07	4.98144e+07	2.96214e+07	2.04168e+08	7.31459e+07	4.56992e+07	1.06258e+08	4.07181e+08	2.01636e+07	5.20276e+07	2.59366e+07	277424267	24914668	23582096	41669251	12539316	209989317	12906672	61965341	192745383	196900455	87440547	13099752	221717690	36013440	17229510	38492717	423542318	7443770	131577752	22666598	381857310	16355901	25579791	12986902	24157600	7602471	26638850	152923617	624018534	9878247	13037963	18427422
28 kDa heat- and acid-stable phosphoprotein	R.QYTSPEEIDAQLQAEK.Q	8.6305e+07	4.6891e+07	1.47553e+07	3.12221e+07	3.66063e+07	5.11882e+07	1.81799e+07	5.56714e+07	5.90524e+07	4.86568e+07	2.06513e+07	3.07974e+07	8.16541e+07	5.57579e+07	1.58025e+07	3.78159e+07	36958539	37722806	16373044	45168853	13285295	81696095	22691135	124188033	31000735	50855539	18457748	26694234	22330002	40601428	26336650	77998892	67008581	41819644	20811528	22269340	51598747	21582784	12321821	36022010	71561027	35584537	29929734	43027116	129927180	58975712	11390445	26378825
28S ribosomal protein S31, mitochondrial	R.NEFLSPELVAAASAVADSLPFDK.Q	274574	149285	98118.9	78844.2	238711	235770	41123.9	199404	436780	197518	83859.6	66241.7	740379	76694.1	61842.3	62130.3	116641	30231	9875	163079	115010	229528	37522	372667	476466	214297	32664	104032	492449	106680	35584	58161	191402	194314	175110	51456	488645	57500	57960	175604	549709	309324	161763	32806	1254076	44596	122480	98542
28S ribosomal protein S7, mitochondrial	R.AASAEEQATIER.N	1.866e+07	1.84592e+07	3.9498e+07	1.85041e+07	1.55689e+07	2.14306e+07	1.85565e+07	1.66389e+07	9.97922e+06	2.81053e+07	3.93948e+07	1.50535e+07	1.41992e+07	2.43226e+07	2.79938e+07	2.08597e+07	15517407	15620487	19737208	23055323	6049534	30708544	23869520	29904384	8943389	32946866	100869877	19024333	3740757	26376830	25367605	41380354	18329037	13267035	76877046	17175422	22435113	13286373	16180803	10003315	9840265	23454326	13853584	12909926	19964835	25020916	30620077	14626944
3 beta-hydroxysteroid dehydrogenase type 5	K.TSEWIGTLVEQHR.E	2.83536e+08	7.85265e+07	5.21432e+07	5.72373e+07	2.3231e+08	8.56586e+07	4.59578e+07	4.05104e+07	2.44311e+08	9.71448e+07	4.20107e+07	5.35255e+07	3.18379e+08	1.12464e+08	4.67228e+07	2.97484e+07	194338759	17754407	16995967	95151436	179639207	47010579	48512009	42867195	152927714	61895175	25214536	101734606	206893906	92164215	38811257	44237298	285223942	110899381	57067384	11855241	255741078	98239672	50899704	26560311	246367575	154987840	65741314	15177150	417161763	145508494	65766560	14758409
3 beta-hydroxysteroid dehydrogenase type 5	K.TSEWIGTLVEQHR.E	8.55683e+08	2.17313e+08	7.67176e+07	6.17243e+07	5.40352e+08	2.70043e+08	1.04664e+08	1.04634e+08	5.48467e+08	2.64482e+08	8.45728e+07	6.69855e+07	5.59648e+08	2.48108e+08	1.09732e+08	9.0353e+07	644403974	99146782	69338358	58913404	456340665	159045608	148022210	164247244	378855282	146469612	70469875	88316118	390110403	173230960	87122501	123090251	669091538	255495229	95678115	29472896	604349417	377794927	87669975	32901529	630272682	366115424	109176189	31410687	805931308	378938886	149668233	36098958
3 beta-hydroxysteroid dehydrogenase type 5	R.DLGYEPLVSWEEAK.Q	1.9196e+08	6.06301e+07	2.81655e+07	3.19542e+07	1.34266e+08	5.43981e+07	3.63413e+07	4.25801e+07	1.41519e+08	6.3614e+07	2.62114e+07	3.1244e+07	1.63429e+08	7.28737e+07	3.41747e+07	3.43693e+07	143135165		28121664	21057544	97164165	27240664	34080653	79706585	75332731	30912480	25816816	50494121	116888432	68862042	34734162	51955039	160372013	71520608	29487262		137931026	87291761	23857175	11610077	160723489	93808950	31456831	14871123	215312262	93545532	34239784	15192878
3 beta-hydroxysteroid dehydrogenase type 5	R.IVQMLVQEK.E	6.16544e+08	2.00238e+08	5.64133e+07	4.30741e+07	4.32497e+08	1.65165e+08	6.76752e+07	7.64395e+07	4.65037e+08	2.14832e+08	6.73954e+07	6.33273e+07	6.07643e+08	2.20029e+08	1.02814e+08	7.39149e+07	403904433	100962200	42178258	28861577	308313975	84450569	70548017	150145912	309324488	166689320	69950498	118056025	308384842	192090715	71212330	66870323	707742790	278882400	74889354	14221058	474600735	201134778	75336535	22160189	539450250	331364278	95633997	10387011	929473887	279697415	134415907	24078860
3 beta-hydroxysteroid dehydrogenase type 5	R.GDIVDAQFLR.R	2.5375e+09	1.70907e+09	8.10304e+08	1.07781e+09	1.82754e+09	1.78498e+09	5.9511e+08	1.54054e+09	1.8237e+09	2.1028e+09	7.42571e+08	1.14227e+09	1.88691e+09	1.10727e+09	9.38623e+08	1.40281e+09	2177296621	2240305618	793806120	1051291650	1203217516	1888960847	199858149	2396224049	1166910804	1328646170	637817438	1301914566	1373673246	222298319	837814399	1800227606	2178865132	1521358920	853418875	1006495683	2477891389	1959191764	796421399	972700414	2544465514	2752813610	968770834	1008622999	2930216328	1857143502	1216881296	1189548659
3-alpha-hydroxysteroid dehydrogenase	R.VALNDGNFIPVLGFGTTVPEK.V	5.21359e+08	9.25172e+07	8.46235e+07	1.89173e+08	3.4044e+08	2.60586e+08	1.22941e+08	2.00058e+08	1.83577e+08	2.55086e+08	1.04028e+08	1.24259e+08	3.10057e+08	2.50806e+08	2.08366e+08	1.60472e+08	256788147	5669312	2209380	115061507	244583753	225517202	4059498	276197575	149297106	156618040	92943136	106557236	294400959	348385043	185300059	182752527	564527755	156336315	150789210		259601174	448090651	135771543	119071605	3155855	272848913	125450757	141960488	410384055	254224416	213130936	138192162
3-alpha-hydroxysteroid dehydrogenase	R.VALNDGNFIPVLGFGTTVPEK.V	4.48348e+08	1.99922e+08	9.72405e+07	1.04444e+08	3.13459e+08	3.2528e+08	1.08669e+08	1.57677e+08	2.19608e+08	3.72734e+08	1.30774e+08	1.39028e+08	3.98584e+08	3.47112e+08	1.73766e+08	1.32183e+08	281658418	17182891	5882786	127603501	257944328	400907476	8717689	228159382	176667660	431717652	86066121	170873187	317925376	472309696	137177009	138710252	422099331	326416459	174092245	11166844	314428254	332212958	161687199	109937270	4217102	394641200	208629654	110437327	563457047	348964616	240856992	113706709
3-alpha-hydroxysteroid dehydrogenase	R.HFDSAYLYEVEEEVGQAIR.S	5.49014e+07	3.78955e+07	8.31281e+06	7.1567e+07	8.83933e+07	3.16314e+06	4.18281e+06	4.03478e+07	1.50638e+08	8.63497e+07	5.11237e+07	4.43009e+07	2.30352e+08	8.40771e+07	5.17992e+07	7.07512e+07	800680	4982335	1914793	122051328	476515	8080158	4056731	6113386	239520221	524791	164317	131610505	96180343	1756612	154005609	929891	162554972	44132814	517031	3255838	26194653	984928	7997970	753036	4010218	138429840	373749	722497	152753424	166397635	1082964	121810238
3-alpha-hydroxysteroid dehydrogenase	R.REDIFYTSK.L	1.10098e+08	5.08189e+07	2.51021e+07	4.49553e+07	7.13427e+07	5.39785e+07	2.62567e+07	6.26748e+07	7.43105e+07	5.7475e+07	1.78553e+07	5.7864e+07	8.64105e+07	5.78567e+07	2.8509e+07	3.91108e+07	61563336	27509213	9751675	24633140	47414826	74207176	18494552	76629736	48072785	73636289	21292877	70594961	18018839	69334599	24028828	35487671	95198870	59267303	42878797	49919475	87483333	27618967	24586355	69506566	80329909	64665970	31786939	43388873	142934479	48911430	32989264	43411749
3-alpha-hydroxysteroid dehydrogenase	K.YFDDHPNHPFTDE.-	1.61502e+08	9.68216e+07	5.35202e+07	6.76474e+07	1.56557e+08	9.86248e+07	5.97839e+07	8.39184e+07	1.60498e+08	1.43325e+08	5.10505e+07	6.67925e+07	1.58833e+08	1.33142e+08	7.30147e+07	7.23604e+07	175695430	93679917	49563863	78297786	87828956	83173219	50760894	108990986	116411711	48254006	44018244	69006091	108420339	121886644	46743058	96969642	136753867	148076277	78347073	48691334	212310242	137015222	68937478	65975799	202528336	239468908	74658028	57548982	241984063	161030218	99286373	53074368
3-alpha-hydroxysteroid dehydrogenase	K.ELTQVFEFQLASEDMK.A	1.2995e+07	4.63642e+06	1.7741e+07	1.86232e+07	1.03502e+07	1.41355e+07	1.72134e+06	3.08409e+07	1.40559e+07	2.20496e+07	1.03413e+07	1.20986e+07	1.70351e+07	1.67892e+07	1.29065e+06	1.75275e+07	12711761	1143259	359718	25018572	11849426	33186484	226651	51602261	18930566	18468415	1397445	20459267	14088563	7780934	1919205	29375346	10845223	3417503	4133446	575116	11053230	5823301	2727487	6575703	403284	37326386	12399830	74991	26676210	18871174	319559	12463653
3-alpha-hydroxysteroid dehydrogenase	R.DKTWVDQK.S	7.04988e+06	5.23584e+06	2.25518e+06	6.01768e+06	4.26218e+06	1.27975e+07	2.54018e+06	7.8104e+06	5.57493e+06	1.39469e+07	2.10804e+06	4.6329e+06	3.97203e+06	1.28962e+07	2.27324e+06	3.60913e+06	5209802	8058566	1785413	9075844	3253221	21572100	1070450	11883736	3473809	15637862	2931250	8516574	2761907	13659829	2260909	4401019	5202482	2473684	2127504	2464262	3854333	5423420	3640652	5460381	6448142	13964676	3326983	4333230	6565543	12089691	2285579	4216719
3-alpha-hydroxysteroid dehydrogenase	R.HFDSAYLYEVEEEVGQAIR.S	1.76424e+07	1.93811e+07	3.18561e+06	2.47693e+07	1.1013e+07	894759	1.18608e+06	5.66139e+06	3.11894e+07	9.29077e+06	4.98331e+06	1.78606e+07	6.61201e+07	4.52756e+07	507392	327152	134952	3955107	1546430	45666566	207973	1585032	2785519	406128	24178960	580786	152487	52661287	21237399	795703	366814	472240	51922218	620372	449150	1944837	272979	602266	444018	525693	3395051	818584	483780	495832	95034973	59345653	769684	219181
3-alpha-hydroxysteroid dehydrogenase	K.STQLDYVDLYIIHFPM#ALQPGDIFFPR.D	936121	1.86984e+06	400353	742925	1.02633e+06	758387	401142	667714	1.00663e+06	2.07853e+06	302431	1.33449e+06	739446	665214	563269	929146	1248225	1877600	436673	342311	527408	1477437	604121	1175785	312516	489478	421372	3064607	781672	1213505	466757	1072080	658957	3303551	393455	1121019	1338452	429946	282648	286119	1901429	5354353	230762	573999	1116548	432934	839456	844541
3-alpha-hydroxysteroid dehydrogenase	K.QTPALVALR.Y	2.95387e+07	2.77037e+07	1.02144e+08	1.05149e+08	2.04432e+07	4.05354e+07	9.10387e+07	1.40674e+08	2.05869e+07	6.30678e+07	8.14049e+07	1.125e+08	2.42196e+07	3.87322e+07	1.3243e+08	5.61712e+07	22819819	17090347	25413425	48614183	12585057	28685344	63718306	94840802	9126186	25741399	56528860	63631514	10161434	23667037	79565795	92873712	25763628	41600098	247970701	189143929	25983721	67491388	98440730	208426993	23080307	32417190	117046282	161368282	35400470	30842114	185293305	73469582
3-hydroxyacyl-CoA dehydrogenase type-2	K.GGIVGM#TLPIAR.D	3.12692e+08	1.56452e+08	1.8256e+08	1.34624e+08	2.05302e+08	1.85147e+08	1.64996e+08	1.70573e+08	2.79885e+08	2.31978e+08	1.5518e+08	1.37319e+08	2.60813e+08	1.79303e+08	1.56905e+08	1.88406e+08	440199983	185324949	187519807	97659241	112731966	141591293	175296952	183941529	127500095	80239777	142492756	117924173	332309636	130078221	160592114	226992780	147801382	193255442	212934614	132224006	241627959	290771150	167319923	137259670	478375238	305741669	204019640	137581920	295354352	256154939	203215896	167855279
3-hydroxyacyl-CoA dehydrogenase type-2	R.NFLASQVPFPSR.L	1.4317e+09	5.66363e+08	4.61936e+08	4.28735e+08	1.04747e+09	6.66239e+08	4.76259e+08	5.84877e+08	1.06576e+09	7.67425e+08	4.43154e+08	4.65209e+08	1.19445e+09	7.74568e+08	5.4289e+08	5.22464e+08	901745817	491630177	364149394	415839990	677324282	544385537	572719754	895411620	631157247	520523998	406155687	537165880	745380398	835189472	501550550	607592394	1360402131	631100340	509226883	363795589	1335472444	772262758	401247542	397164594	1255380258	962477833	555155108	445743451	1717856585	932279739	639311055	504282371
3-hydroxyacyl-CoA dehydrogenase type-2	K.GGIVGMTLPIAR.D	4.08212e+08	2.25442e+08	1.1835e+08	1.11419e+08	2.31299e+08	1.48082e+08	1.10661e+08	9.85874e+07	2.84751e+08	2.77176e+08	9.45125e+07	1.26669e+08	3.40144e+08	2.69443e+08	1.63351e+08	1.18167e+08	474063920	212574283	170181185	134978731	139392647	83258139	100037122	106476661	231297989	195664423	114678570	159927076	249744694	240277255	143639584	164358294	433419389	355725831	126749614	119801530	350338557	246435970	131259459	134084494	461053908	344273366	128212392	135302448	630037874	343296600	293633536	131119390
3-hydroxyacyl-CoA dehydrogenase type-2	R.LVGQGATAVLLDVPNSEGETEAK.K	4.90206e+07	2.84014e+07	2.78433e+07	1.52498e+07	3.98173e+07	3.6049e+07	1.39715e+07	1.3471e+07	3.83975e+07	4.16616e+07	1.55097e+07	1.79048e+07	4.90872e+07	4.79149e+07	1.73672e+07	1.696e+07	31926107	15396088	50274556	18602123	28320130	39293185	9945783	16553114	26383363	40733286	11458738	20224363	30457285	62290486	11743325	21901660	45359608	46753727	15210792	9268438	43865600	31137719	17595345	13580339	38509251	52759724	20419832	16935627	64940036	50335750	21842229	12414405
3-hydroxyacyl-CoA dehydrogenase type-2	R.LVGQGATAVLLDVPNSEGETEAK.K	1.17968e+08	3.4778e+07	3.14996e+07	8.96247e+07	6.93324e+07	1.5208e+07	8.17113e+07	1.27387e+07	4.80857e+07	2.54643e+07	1.35453e+07	4.96364e+07	4.39504e+07	2.92941e+07	4.36662e+07	9.4882e+07	27810822	76579803	12468752	99211160	16185094	12804335	122856619	10322934	17144915	12055715	15693314	5434459	35501065	40683857	92060910	96788229	143596362	12047348	14203038	72935325	24528937	14513136	11485327	18113206	104346606	32810375	14205186	27168692	52874197	32938340	25209844	45786916
3-hydroxyacyl-CoA dehydrogenase type-2	R.VVTIAPGLFATPLLTTLPDKVR.N	5.24826e+06	4.32207e+06	114274	72887.3	9.91601e+06	3.59608e+06	1.7473e+06	4.41698e+06	4.92893e+06	7.25639e+06	1.8906e+06	3.97708e+06	1.13254e+07	4.48656e+06	5.48284e+06	3.28481e+06	15720653	19925	135999		8812086	2429496	38120	4977647	3658391		1811479	4139192	9210508	8577766	3112971	5218619	3218	8615976	199360	72887	11019924	5891358	3134232	3856310	78848	10645978	1969720	7785122	19502398		11646861	4632164
3-hydroxyacyl-CoA dehydrogenase type-2	R.VVTIAPGLFATPLLTTLPDK.V	2.55443e+07	8.78183e+07	1.0465e+07	6.21697e+06	2.15648e+07	1.41348e+07	7.87132e+06	9.88673e+06	1.1945e+07	1.8618e+07	1.12129e+07	7.88162e+07	1.42992e+08	1.41639e+07	1.13783e+07	1.13125e+07	11857390	12975001	6605142	7751505	21571464	10198113	6005410	8678365	4186746	17335520	9019579	214419564	19783315	17169759	11490933	7475255	19837303	10437214	8873503	6695442	35227054	10123814	8830683	12605084	26570522	30248438	19628232	9850286	25622582	16146075	11986235	8720829
3-hydroxyacyl-CoA dehydrogenase type-2	R.VVTIAPGLFATPLLTTLPDK.V	1.56401e+07	6.09795e+07	5.45974e+06	3.99592e+06	1.1595e+07	7.5901e+06	5.76696e+06	6.62067e+06	8.10409e+06	9.79417e+06	5.90431e+06	7.19477e+07	1.18662e+08	8.0046e+06	9.27006e+06	9.14177e+06	5644332	6511071	3694781	3777913	13259589	5634917	4398196	5420647	2168746	5921417	5087049	201663730	12434575	11001519	9000955	6313100	11998228	4917647	5232805	5008712	13921714	9620740	5032651	7639566	18249463	15870051	9505738	6716481	12480765	8989402	7527436	6070342
3-hydroxyacyl-CoA dehydrogenase type-2	R.LGDPAEYAHLVQMVIENPFLNGEVIR.L	2.80327e+06	656948	1.58092e+06	172433	3.73216e+06	1.81314e+06	2.14888e+06	341023	1.57205e+06	664161	1.45935e+06	527448	2.29852e+06	1.56928e+06	1.32724e+06	590847	1058323	233110	1182531	89037	760092	1860579	2665448	495416	299063	198494	1510172	186494	1836365	2748128	1937214	659904	718108	1391012	1894367	246700	5818819	2288573	1692934	180183	127635	452509	1568816	1163531	479352	1365783	1490790	1073134
3-hydroxyacyl-CoA dehydrogenase type-2	R.LVAGVM#GQNEPDQGGQR.G	2.3454e+07	8.63821e+06	1.28545e+07	1.2704e+07	1.29391e+07	1.60216e+07	1.4707e+07	1.70762e+07	1.00243e+07	2.18862e+07	6.11242e+06	1.92462e+07	1.50717e+07	1.79741e+07	2.88043e+07	1.05588e+07	17025802	5544540	3866458	6438224	7662657	11045139	14498059	11107882	6946563	18108655	9215495	14485558	1668625	17310355	35314299	15251278	14555412	1411987	21729746	15100320	11015006	18919889	11458316	21540643	4931415	2309451	6614876	18934148	23505619	16991554	22294241	10826433
3-hydroxyacyl-CoA dehydrogenase type-2	K.NQVHTLEDFQR.V	1.67095e+08	1.12929e+08	1.10635e+08	1.15983e+08	1.18238e+08	2.03807e+08	1.2848e+08	1.64814e+08	1.03002e+08	2.09512e+08	1.23108e+08	1.54162e+08	1.25877e+08	1.56389e+08	1.46226e+08	1.22005e+08	93199654	81984170	83559919	116986945	52932673	138056080	139749615	263579566	44804665	109119329	103450988	150068415	25099510	128414163	135605583	180205383	141442202	166445785	154352985	104276232	149122245	321942324	100893218	123224434	83376942	202519104	200202098	172744001	198000401	154362387	156845999	101067786
3-hydroxyacyl-CoA dehydrogenase type-2	R.LVAGVMGQNEPDQGGQR.G	1.18957e+08	3.90644e+07	5.13347e+07	4.92881e+07	9.00404e+07	6.93546e+07	5.65689e+07	6.27876e+07	1.21133e+08	1.02719e+08	5.03565e+07	5.867e+07	1.30817e+08	6.26375e+07	7.88001e+07	5.22531e+07	156801826	25106635	62314285	50524276	36774561	37370966	62808605	59376981	46480298	38735975	45603587	38468274	169800686	54547657	69786930	92247360	77269913	59825742	61407642	56427512	125762886	132023137	48252676	69715198	228157646	107318498	62897577	86309811	142382305	71409997	87813268	38144565
3-hydroxyacyl-CoA dehydrogenase type-2	R.LVAGVMGQNEPDQGGQR.G	1.74193e+08	6.97231e+07	5.72944e+07	6.50358e+07	1.85815e+08	9.5734e+07	8.00353e+07	8.47149e+07	1.91914e+08	1.38485e+08	5.82631e+07	7.63803e+07	1.94841e+08	9.14954e+07	9.70231e+07	7.0328e+07	159399491	56402253	56438883	61810215	50464365	67256189	81779826	107035976	86053819	55341173	45016928	55662888	203929249	72147142	67472386	117464127	144608610	98273574	75936306	82764880	249205244	159764822	73966955	82778193	323133226	183047404	80551637	105593636	253838662	129047224	126573765	62010070
3-hydroxyacyl-CoA dehydrogenase type-2	K.EVQAALTLAK.E	9.78876e+08	4.5743e+08	3.01888e+08	6.99756e+08	5.96692e+08	8.44394e+08	5.91429e+08	4.98008e+08	7.41497e+08	6.7552e+08	4.2058e+08	4.54292e+08	8.59066e+08	4.4913e+08	3.23135e+08	4.87816e+08	445872992	321010700	122908395	821407150	323254813	1136419058	609837333	233295379	435088425	595237989	61798519	144522864	390652029	514185206	100736178	862117010	1076616560	527758561	159747399	612885128	788689938	647752665	561719765	650489090	844716683	631304068	775855025	654274116	1295115923	572834193	868666388	111058741
3-hydroxyacyl-CoA dehydrogenase type-2	R.DLAPIGIR.V	2.73627e+08	4.20326e+07	1.95936e+08	1.63825e+08	3.74692e+07	3.77172e+08	1.96866e+08	2.07637e+08	1.1445e+08	4.13538e+08	3.11646e+08	2.08672e+08	2.29994e+08	4.68497e+07	2.25706e+08	2.29121e+08	773383157	32123919	247605984	54657748	12551533	22365039	220721276	117064611	22739172	11170184	404300621	55253184	615083280	20517984	160867431	302168488	18250541	83726218	290387052	342799395	57885450	1089007308	169564112	282971611	295231795	88280944	399326810	362944389	60847565	52655162	314932391	105465109
3-hydroxyacyl-CoA dehydrogenase type-2	K.KNQVHTLEDFQR.V	5.87518e+07	1.48204e+07	1.44527e+07	5.05411e+07	1.16352e+07	1.68389e+07	2.83905e+07	5.71795e+07	9.33438e+06	1.92917e+07	1.04914e+07	5.20403e+07	1.36256e+07	1.74476e+07	2.96057e+07	4.17823e+07	41714621	11574247	10013536	36222480	6762209	9130373	58238222	30324959	4829018	9889183	12779951	27040133	1863687	14759892	35692370	79091976	15324479	21311829	18556441	92232910	13912596	25315991	10973578	93053314	7745600	20301928	18584623	64326467	26131750	22226175	23519035	44375182
3-hydroxyacyl-CoA dehydrogenase type-2	K.NQVHTLEDFQR.V	2.68236e+07	1.35118e+07	2.44627e+07	2.06226e+07	1.2422e+07	3.29034e+07	2.53493e+07	3.24286e+07	1.42917e+07	3.88409e+07	1.66196e+07	3.03226e+07	2.14454e+07	1.7574e+07	3.0225e+07	2.64591e+07	48868019	11264054	21574309	15516903	4293752	13560086	26788925	35024919	2999111	9346331	16749149	21758085	31274039	9917204	23970463	46142263	13008534	16621984	41354556	25507896	15046443	75009513	23712800	36245549	18993380	17971229	23474981	38643280	17967866	14500704	36479541	14465596
3-hydroxyacyl-CoA dehydrogenase type-2	R.DLAPIGIRVVTIAPGLFATPLLTTLPDK.V	146041	52989.2	62551.9	68452.6	240838	47199.4	37934.8	50606.3	137966	60805	34023.2	60119	395102	56629.5	56550.7	68231.6	261056	27568	65188	74741	83772	83848	28546	88658	26560	45645	26510	40168	345703	67454	59075	42509	89703	66922	43237	96079	397904	39403		12608	339439	52608	53817	28468	283275	49122	73767	96197
3-hydroxyacyl-CoA dehydrogenase type-2	K.GLVAVITGGASGLGLSTAK.R	9.6272e+07	4.87593e+07	1.67355e+07	7.40414e+06	1.02849e+08	3.27519e+07	2.18428e+07	2.42097e+07	5.51345e+07	5.17142e+07	2.5217e+07	2.58837e+07	7.21567e+07	3.80014e+07	2.33867e+07	7.35806e+06	76583759	37435069	13595832	20624147	63904619	27050193	17987643	39625356	28429910	44150977	26276259	35369922	30481410	31795096	27392490	16355549	100676258	63767919	25259487	1249604	129875909	33715566	20073558	28820067	55955515	52887877	26859522	8613145	105191674	54440757	18878134	4700253
3-hydroxyacyl-CoA dehydrogenase type-2	R.LVAGVM#GQNEPDQGGQR.G	1.3356e+08	6.93623e+07	9.68484e+07	9.28483e+07	8.25228e+07	1.03609e+08	1.13756e+08	8.61303e+07	8.38124e+07	1.49939e+08	5.18615e+07	1.13868e+08	1.02714e+08	1.08311e+08	1.19171e+08	6.99452e+07	80235622	43376416	49997321	88766487	42352652	64915230	126843455	125030164	50622801	98751613	67285640	73239924	30182234	100592667	78419676	113617243	114286626	78708285	155752510	91140598	82797988	149286848	109432529	84354694	65129321	73451758	86121288	142358287	162971641	122183414	159922432	91203072
3-hydroxyanthranilate 3,4-dioxygenase	K.DLGTQLAPIIQEFFHSEQYR.T	849671	186413	181317	221507	517097	315117	187278	216856	606156	362051	107774	176555	558038	393482	194023	158602	523300	186307	103407	426830	134567	210241	109938	432070	196011	96796	26773	201694	369682	276205	54748	243512	800496	276566	266985	134820	627228	469609	222153	90457	757101	633241	183565	146093	634935	695777	450807	142131
3-hydroxyanthranilate 3,4-dioxygenase	R.RMETELDGLR.Y	1.39953e+07	2.62019e+07	1.53235e+07	9.06953e+06	8.71214e+06	2.18461e+07	1.46888e+07	7.09219e+06	9.71645e+06	1.91323e+07	1.28687e+07	1.10942e+07	1.15541e+07	1.43483e+07	2.81657e+07	8.95339e+06	25984813	48612854	13080839	9934152	4199698	14849817	9654084	7194183	6698293	4191020	10502804	12140124	9288099	13730906	9774856	12936275	5659704	19098106	24814557	9839766	12222639	39281295	19055417	10328865	12064360	28308062	18359716	12467661	14699293	16773259	46556603	8002113
3-hydroxyanthranilate 3,4-dioxygenase	R.RMETELDGLR.Y	1.03976e+08	5.24447e+07	1.80683e+07	6.22186e+07	1.57735e+07	2.67159e+07	3.33492e+07	5.8491e+07	1.78675e+07	3.07355e+07	2.1845e+07	4.27354e+07	2.13828e+07	2.17977e+07	3.76901e+07	3.84067e+07	32353231	46018066	19929199	111774733	5364946	21254163	50065285	61086854	6566975	16833088	18947000	28516585	20015392	18663758	24749339	25763143	63890848	29531658	27994534	53098661	25659973	46592205	27622968	29559644	30504063	41961260	31907930	35574922	22647976	21514312	50630951	24355168
3-hydroxyanthranilate 3,4-dioxygenase	K.IMFVGGPNTR.K	2.04046e+08	1.27266e+08	2.25585e+08	2.77858e+08	2.38526e+08	2.18122e+08	3.23912e+08	3.64904e+08	7.34798e+08	3.48919e+08	1.7567e+08	1.90903e+08	1.60442e+08	9.49195e+07	2.04704e+08	2.53551e+08	357900342	187467464	160793443	273742792	30006877	124465278	477670058	488339610	22974138	44855716	151537241	112274241	345032019	84141722	368402206	394537909	154245531	146130055	366519406	475014066	178174314	488966642	110077593	193791564	2003162898	236507582	187794591	205762500	70167511	106756339	245702732	121334868
3-hydroxyanthranilate 3,4-dioxygenase	R.VLEQGEHR.D	2.21817e+06	4.604e+06	8.22948e+06	1.26462e+07	1.14452e+06	3.00461e+06	833218	1.74181e+06	976794	745058	1.29035e+06	2.00536e+06	1.03574e+06	4.42092e+06	584029	737705	1416673	488941	678677	19383984	1131302	1814866	930067	1242827	608424	1265606	1140557	676700	536893	1321429	393867	172564	1887797	6787411	22324130	18175424	1587012	477235	733188	2416257	877319	551501	2439188	3780766	1326217	10284919	391185	614237
3-hydroxyanthranilate 3,4-dioxygenase	R.FANTM#GLVIER.R	2.61611e+08	1.34569e+08	1.31094e+08	7.1704e+07	1.77562e+08	1.36432e+08	1.16039e+08	7.44151e+07	1.80104e+08	1.65686e+08	1.09233e+08	7.25649e+07	2.26137e+08	1.52928e+08	8.58501e+07	7.24725e+07	188946277	83127347	78693187	53712349	128500737	128596665	122044648	85435389	115365680	155234024	84681959	72293028	160743652	142756274	104171154	78341695	198965485	133306472	149474799	48099755	200426918	103889143	125840383	52204153	192324278	200070107	167076567	58270316	275447011	182556102	153374039	88552899
3-hydroxyanthranilate 3,4-dioxygenase	R.QGEIFLLPAR.V	6.09901e+08	2.56087e+08	1.99537e+08	1.27091e+08	4.59352e+08	3.04035e+08	2.45504e+08	1.71046e+08	4.4773e+08	4.03779e+08	1.82439e+08	1.42793e+08	4.58957e+08	3.40761e+08	2.35893e+08	1.58749e+08	570644296	252827842	181286476	90952875	324152689	246833798	267959931	229828977	349812273	278620633	153974860	132404815	374861629	356113630	188707768	161916843	487395631	300481126	251611924	121991947	570780173	448224362	240485389	138909279	578385736	537838384	247683872	156207396	625031696	452714801	322564327	148129996
3-hydroxyanthranilate 3,4-dioxygenase	R.YYVGDTEDVLFEK.W	5.5528e+07	2.26188e+07	2.29711e+07	1.89816e+07	3.9495e+07	3.54928e+07	2.449e+07	2.47985e+07	5.32877e+07	4.11006e+07	2.67515e+07	2.07751e+07	4.04761e+07	4.21111e+07	3.31312e+07	2.2048e+07	41072846	20483974	9584467	18839920	30871223	31652390	22602404	26696771	39020302	28846928	17416808	30055133	29464837	48509042	28176602	26443537	43696966	28243340	37100055	18326016	37363994	41255519	29071554	21049687	59904570	57719541	39921113	23586332	48300486	48372284	37626541	19385209
3-hydroxyanthranilate 3,4-dioxygenase	R.QDVDVWLWQLEGSSK.V	5.41031e+07	2.70056e+07	7.78322e+06	2.03962e+07	3.24244e+07	1.80836e+07	1.54435e+07	3.91011e+07	1.97246e+07	3.13935e+07	2.23225e+07	3.22279e+07	4.84982e+07	3.21611e+07	2.23426e+07	1.74541e+07	33859876	1705065	477686	35410431	29968779	12447150	1137289	55697150	21720024	26847629	31382489	31806802	25318821	47371872	13442142	13233493	35083141	40636554	12825482	1579277	44282414	37483233	14155877	19349182	121531	49668332	22284506	33920853	81124790	18867778	34925393	15538363
3-hydroxyanthranilate 3,4-dioxygenase	K.DLGTQLAPIIQEFFHSEQYR.T	2.34352e+06	1.36323e+06	437746	997305	1.38612e+06	766179	551402	918687	1.48187e+06	1.1085e+06	362816	785869	1.44985e+06	824331	411578	609518	2241134	1187532	212846	2027381	450796	832193	440804	1604517	830581	563317	208430	1129151	600109	428444	432857	916852	1755831	783629	616739	570002	2292720	726337	795108	652935	1546597	2166969	431274	591147	1544307	1329335	531791	585445
3-hydroxyanthranilate 3,4-dioxygenase	R.METELDGLR.Y	6.84203e+07	5.48219e+07	4.48949e+07	3.64909e+07	4.7774e+07	8.3752e+07	5.14064e+07	6.60179e+07	7.72621e+07	8.33504e+07	3.83191e+07	4.73338e+07	6.145e+07	6.69473e+07	6.5778e+07	6.18302e+07	136998105	45974954	34703096	26270773	29276308	60232569	43272541	72226020	21232869	27834507	23030058	21696223	116051658	37761383	37445168	67401406	17501691	51630281	62488897	48768880	51091690	133661158	52130610	50093196	147053263	56731422	69051609	66370683	31652071	59995594	94110773	28577813
3-hydroxyanthranilate 3,4-dioxygenase	R.FANTMGLVIER.R	6.2013e+07	2.99742e+07	8.01293e+06	1.69449e+07	1.93982e+07	2.39272e+07	2.03785e+07	1.91721e+07	3.22679e+07	1.85822e+07	3.08804e+06	1.31274e+07	1.34352e+07	1.25954e+07	1.96324e+07	1.84556e+07	15465008	56529912	11778502	11533986	17162401	22866738	47292650	30490470	13643838	13368972	3637954	8800873	6564137	22619901	28256786	28738125	59843205	10238464	5438562	15036749	13445648	33232994	5100759	20122321	59595796	10019837	2721233	18601707	27714811	9964313	5434544	17720737
3-hydroxyanthranilate 3,4-dioxygenase	K.DLGTQLAPIIQEFFHSEQYR.T	8.94098e+06	4.16988e+06	1.89704e+06	2.59391e+06	5.15026e+06	3.47584e+06	2.18422e+06	3.64809e+06	6.41556e+06	5.29781e+06	1.87284e+06	2.84404e+06	6.10001e+06	4.31634e+06	1.92555e+06	2.37584e+06	7046911	3993056	1307599	4291763	2270319	2971247	2551164	6430850	3738244	3038781	1203390	3731680	3091004	3290806	1621181	2723333	7604455	4077513	2551162	1567558	6712699	4201399	2003233	2045924	7753161	8223051	3064612	2427901	8766047	5808931	2900550	2419079
3-hydroxyisobutyrate dehydrogenase, mitochondrial	K.M#GAVFMDAPVSGGVGAAR.S	6.8584e+07	4.12933e+07	1.51357e+07	3.56337e+07	4.65656e+07	5.09567e+07	1.68745e+07	5.17909e+07	4.64303e+07	5.28214e+07	1.34488e+07	4.0035e+07	6.07443e+07	6.11682e+07	1.85846e+07	5.06192e+07	44382817	33584457	9548232	50603906	29802905	55910714	16765810	85346181	30824876	38165768	10966290	63790060	33334308	78269083	13986119	79094521	59680723	44697343	17882416	18817154	48534975	45129924	17467487	28726734	40347255	65455545	15451170	22528880	82848800	56184288	22528841	30034405
3-hydroxyisobutyrate dehydrogenase, mitochondrial	K.TPILLGSVAHQIYR.M	7.66916e+07	5.91269e+07	2.49297e+07	5.82782e+07	6.26491e+07	5.7938e+07	2.05403e+07	5.03944e+07	5.93767e+07	8.18953e+07	2.49723e+07	5.44169e+07	9.16449e+07	8.09553e+07	2.80354e+07	5.27642e+07	66416718	24374137	15140054	97952708	32198820	50611983	8395652	80055892	45308515	86173124	20071903	94524479	58682212	83365751	21875813	90228493	89348387	74113758	33020509	19749736	79719473	41688083	30949757	38620274	53910228	106794817	40082367	27726259	127506202	91548551	46092674	36672664
3-hydroxyisobutyrate dehydrogenase, mitochondrial	K.TPILLGSVAHQIYR.M	4.27367e+08	3.39845e+08	1.19639e+08	1.97961e+08	3.03515e+08	3.08142e+08	9.84681e+07	2.23809e+08	2.93977e+08	3.98291e+08	1.02387e+08	1.97854e+08	3.62905e+08	3.73537e+08	1.2189e+08	2.32545e+08	342980334	284439845	93596305	293282115	164616395	274400584	103465606	404317238	254093402	339903540	94078961	285574223	219367371	343247501	104096180	328286018	458398515	391779551	137750317	130268186	440588414	315813079	106303213	160922805	356603778	522511722	144406750	143139460	607386127	476224425	180064380	196999909
3-hydroxyisobutyrate dehydrogenase, mitochondrial	K.DFSSVFQYLR.E	5.80582e+07	5.9877e+07	1.12175e+07	5.3696e+07	3.99948e+07	1.05878e+08	1.08892e+07	1.33368e+08	5.58602e+07	7.40496e+07	1.42603e+07	3.7346e+07	9.42015e+07	7.31151e+07	769648	635519	204739	1093103	345168	107028882	73749	109162277	831459	280381881	51983489	159981	791620	110774717	72169294	267048	1103182	1087621	125748519	438036	1139847	363128	268183	69657983	54776	178492	1691807	8008918	18413694	1144716	126493527	125316843	147354	728554
3-hydroxyisobutyrate dehydrogenase, mitochondrial	K.EAGEQVASSPADVAEK.A	2.82084e+07	1.19223e+07	1.1872e+07	3.28194e+07	1.60719e+07	6.16566e+07	8.97009e+06	3.69859e+07	1.29273e+07	9.42224e+07	6.61287e+06	4.25697e+07	2.1685e+07	2.2825e+07	1.41994e+07	3.43364e+07	34105471	6981828	16050847	22231955	7709942	9999264	19097728	33196477	7127684	14617901	18239501	15826558	14715969	13482035	11962894	84785902	19047917	11371587	19321042	55854140	21826465	156895087	5342984	45092351	13637186	17245551	1136499	58831474	30393514	19403321	16435957	11296066
3-hydroxyisobutyrate dehydrogenase, mitochondrial	K.MGAVFMDAPVSGGVGAAR.S	1.05332e+08	7.21168e+07	2.51469e+07	6.0064e+07	8.71538e+07	6.82665e+07	3.6435e+07	6.77449e+07	7.90322e+07	9.50079e+07	3.05064e+07	6.38175e+07	1.16571e+08	8.04016e+07	3.0215e+07	5.74849e+07	61151354	59631512	16601023	94989074	55703275	86347591	30090169	114521571	56398440	89469723	26782119	107343117	61703276	116296717	24697634	89116834	134267234	91830481	33880447	39469898	111754963	54391806	41862942	40201466	86037486	120124379	39507091	40998240	176179215	74897548	49995822	43179688
3-hydroxyisobutyrate dehydrogenase, mitochondrial	K.M#GAVFM#DAPVSGGVGAAR.S	5.85699e+07	3.16896e+07	2.22469e+07	3.47707e+07	3.55791e+07	3.50221e+07	1.67645e+07	5.55517e+07	4.00393e+07	3.95058e+07	1.5717e+07	3.55813e+07	4.34729e+07	5.81512e+07	9.98407e+06	4.84832e+07	55166879	25094684	15603709	34774070	23663684	37559955	16091620	79434081	24357194	21762115	10670505	39341335	33799698	58223532	17395011	80144189	42010054	41431239	21413397	15766028	32548363	30086103	15652494	27287517	39796263	50230349	21255588	26401078	53445132	48840278	12555888	24384231
3-hydroxyisobutyrate dehydrogenase, mitochondrial	K.KGSLLIDSSTIDPSVSK.E	2.71327e+07	4.05292e+07	1.34172e+07	1.49116e+07	4.4114e+07	3.81654e+07	1.75655e+07	7.20495e+06	3.16684e+07	4.69263e+07	2.10861e+07	2.14909e+07	4.01025e+07	4.54435e+07	5.47287e+06	2.9327e+07	32452430		10054159	34016497	43404166	31849881	31594421	1600164	22394436	30741977	22037378	41427877	15763374	40313448	353997	67108935	43214410	45145297	23634796	3488729	45191199	39525601	19072485	17452224	40205747	69906870	21521965	21357062	64744633	63582099	5640784	19962346
3-hydroxyisobutyrate dehydrogenase, mitochondrial	K.KGSLLIDSSTIDPSVSK.E	7.51941e+06	9.01935e+06	305845	1.00626e+07	5.56142e+06	5.92647e+06	341156	4.92453e+06	6.63663e+06	1.0533e+07		5.49756e+06	9.207e+06	1.36665e+07	473379	1.39196e+07	6043147	4876112		19003158	1481874	5169288		9422765	4228269	7199108		15244236	2343977	14132294		13919595	7245335	12105364			9833216	6097693	341156	426286	6070565	20502687		464121	18148892	20057640	473379
3-hydroxyisobutyrate dehydrogenase, mitochondrial	K.MGAVFM#DAPVSGGVGAAR.S	7.46901e+07	4.07906e+07	1.53731e+07	3.44196e+07	4.65096e+07	4.78811e+07	1.73411e+07	5.2289e+07	4.41991e+07	5.33499e+07	1.40105e+07	3.95822e+07	4.84908e+07	6.02522e+07	1.76381e+07	5.09389e+07	44228577	33584457	9605892	51214566	29802905	55451824	18184136	87638333	23282075	36339145	11324349	63383945	26757377	75520991	14104359	79145103	59680723	41688479	18220230	18817154	47984214	36841395	17467487	27849260	40347255	68867642	16083468	21498924	52665500	56184288	19571047	30034405
3-hydroxyisobutyrate dehydrogenase, mitochondrial	K.KDFSSVFQYLR.E	1.89598e+07	1.63882e+07	2.46615e+06	7.29631e+06	1.16028e+07	1.45086e+07	4.12099e+06	8.10351e+06	1.32581e+07	1.66115e+07	1.52324e+06	4.24217e+06	1.16337e+07	1.49577e+07	3.56172e+06	8.35891e+06	19096723	23767472	3827404	14747850	5748957	7653636	6572639	15474721	8506699	9613953	2250134	5818709	7944490	16622580	3020391	17744332	14283396	14772139	2740591	6533482	15285711	26527471	1808359	3384491	25278616	21448382	762596	4295662	19021826	20117605	4406677	3673383
3-hydroxyisobutyrate dehydrogenase, mitochondrial	K.TPVGFIGLGNMGNPMAK.N	4.17672e+08	9.65499e+07	1.54952e+08	1.05328e+08	3.14476e+08	1.07546e+08	1.78077e+08	1.26213e+08	2.9656e+08	1.33034e+08	1.94029e+08	1.25559e+08	3.01108e+08	1.73214e+08	2.3719e+08	1.49045e+08	123282424	65333490	83259870	20087393	177604377	132586103	165371514	102246855	134999341	94975202	161186972	111489150	3403743	259321817	199409853	87743707	451439072	128585264	169901151	95734246	368631998	99884494	173648740	124085025	296683079	180391489	226103065	135192653	530996780	161239070	251979103	198115756
3-hydroxyisobutyrate dehydrogenase, mitochondrial	K.DLGLAQDSATSTK.T	3.13887e+07	3.56964e+07	5.42076e+07	1.91427e+08	1.8709e+07	1.2126e+08	5.82083e+07	1.86464e+08	3.99006e+07	1.7917e+08	3.98386e+07	1.44317e+08	3.10811e+07	3.74029e+07	1.1084e+08	2.26851e+08	24301220	52974887	35185059	122876188	8656186	36270714	60741394	106252856	13533033	60749548	39695729	66783917	30206965	44934820	79496844	469077872	27083343	23598896	100725716	417351680	18902046	295036767	58790086	202797379	66918533	27267794	57490726	177263654	40550432	38161606	142182487	109587838
3-hydroxyisobutyrate dehydrogenase, mitochondrial	K.GSLLIDSSTIDPSVSK.E	1.18095e+08	8.00056e+07	1.9946e+07	6.74301e+07	8.62739e+07	8.91109e+07	2.30115e+07	1.04107e+08	1.12056e+08	1.0126e+08	2.53236e+07	7.1862e+07	1.07636e+08	1.2308e+08	2.84752e+07	8.91055e+07	62287624	73605015	10183430	105183262	61008886	95118064	18810352	206867984		73615646	17445815	121478404	53494479	156435809	18848190	164396016	101329460	90043750	27133149	38144244	88501530	82985288	27245220	44422063	89646446	127731841	36206397	40909369	140613277	122880711	40370671	42306461
3-hydroxyisobutyrate dehydrogenase, mitochondrial	K.KDFSSVFQYLR.E	2.30257e+07	2.86622e+07	8.7097e+06	2.20684e+07	2.13951e+07	2.1467e+07	1.2081e+07	2.41611e+07	1.7606e+07	2.36522e+07	1.37393e+07	2.68379e+07	2.55919e+07	1.9076e+07	3.54744e+07	2.68712e+07	13488641	39587118	4956983	37426088	10786178	33494495	7186947	36251818	5953488	21481839	2084177	20511743	14789398	13291880	7865807	28084945	18526023	25929960	8698428	14550635	21782655	3924450	14539284	14651611	25318430	33841649	24365590	18014216	37143707	26473314	6938824	41435365
3-hydroxyisobutyryl-CoA hydrolase, mitochondrial	K.LHVLEEELLALK.S	7.7306e+07	7.29946e+07	3.69582e+07	5.78352e+07	5.2122e+07	8.05204e+07	3.22483e+07	7.03768e+07	5.02117e+07	8.72941e+07	3.0201e+07	5.29777e+07	5.35816e+07	7.64988e+07	3.37758e+07	5.76714e+07	63128854	86600812	43602702	69446014	40921550	82862849	37982072	109112066	33953348	70802890	35446638	61395933	49558868	100869893	29537422	74338120	63708723	69418986	35117565	61349765	61527345	86406856	29889720	55476025	75025810	104237381	37188156	49802401	75353119	76620568	43506664	58202762
3-hydroxyisobutyryl-CoA hydrolase, mitochondrial	R.SLFAM#PETGIGLFPDVGGGYFLPR.L	893996	929630	461146	1.24397e+06	490945	1.42227e+06	336677	2.19677e+06	522982	1.25815e+06	437400	1.45368e+06	714835	1.23078e+06	367844	1.64014e+06	820763	684081	209551	1694424	322820	1623814	249752	4124095	147068	1517553	317371	2418293	431264	1109766	376720	2709728	686001	829960	538970	792443	531370	646122	381442	986544	541967	1013623	617790	526752	915422	1249893	411717	967723
3-hydroxyisobutyryl-CoA hydrolase, mitochondrial	R.AGIATHFVDSEK.L	1.27581e+08	1.98346e+08	4.81936e+07	1.91886e+08	7.50132e+07	2.28247e+08	5.48864e+07	2.67403e+08	7.31193e+07	2.16863e+08	3.83779e+07	1.7828e+08	1.05826e+08	2.25943e+08	6.4731e+07	2.04692e+08	80227564	190105398	29017044	318311188	54605996	299925606	59149296	532841847	51197168	248331010	45753285	286799740	33034751	272019418	60274071	308855951	110960631	173629651	60967338	130378647	85844168	120797963	45395341	151170823	71867293	230400899	68706154	124115601	175671796	175594408	69187840	152858700
3-hydroxyisobutyryl-CoA hydrolase, mitochondrial	R.AGIATHFVDSEK.L	1.52812e+07	2.598e+07	6.40255e+06	2.93481e+07	8.38694e+06	2.71695e+07	8.57037e+06	3.73875e+07	2.86807e+07	2.93144e+07	5.23347e+06	2.88976e+07	1.33761e+07	2.87238e+07	7.89228e+06	3.05419e+07	6002823	23048574	5168324	47332002	3046438	35455929	13103316	71948300	5695563	28099414	4982140	42671522	3990370	32136832	9201997	46093244	14473745	23159209	7518802	19537108	9100789	13867785	5497972	28332112	48975513	27609812	8094836	21801106	21918015	19796364	6582556	21110461
3-hydroxyisobutyryl-CoA hydrolase, mitochondrial	K.TLQEVLTM#EYR.L	3.35018e+07	9.45743e+07	3.57413e+07	1.04923e+08	5.7783e+07	1.06664e+08	2.63465e+07	1.55665e+08	2.16846e+07	1.38983e+08	4.54431e+07	1.12222e+08	3.03074e+07	1.31171e+08	2.29294e+07	1.02184e+08	11939443	42423093	6739874	110302326	114856711	179222722	22010846	218400241	4091046	150710431	18140797	133522625	9966849	173386501	25908654	137669058	24652568	90971014	23106967	89110371	28913814	35947561	40634385	109496868	22605647	144320801	22794560	76960834	34293405	82892443	21430038	53054060
3-hydroxyisobutyryl-CoA hydrolase, mitochondrial	R.SLFAMPETGIGLFPDVGGGYFLPR.L	668691	630964	253038	1.82155e+06	329937	678394	234352	1.67058e+06	472943	512984	257193	993423	744292	608366	261452	934953	501892	610250	189107	2806724	230344	895454	252116	3602076	300313	634513	255239	1697408	408208	716610	179061	1293843	732366	592493	306250	836385	376742	457288	275848	773443	604734	436620	284191	658651	1088064	634060	454840	835183
3-hydroxyisobutyryl-CoA hydrolase, mitochondrial	R.QDGSPFAMEQIK.V	4.09679e+07	4.67996e+07	5.33012e+07	3.9433e+07	3.45231e+07	5.62102e+07	2.76383e+07	5.77395e+07	3.34815e+07	5.2262e+07	6.07439e+07	3.22079e+07	5.62924e+07	5.74075e+07	3.18591e+07	6.5097e+07	45070375	55814829	59746219	64170899	12729647	66510982	21484468	79116698	32007977	32565918	67474594	31702515	32293440	52962985	17956181	91680504	59707930	55579218	29941237	28829604	44444875	42954855	34530650	36247226	34457101	60254659	80578635	38492556	73534976	79974645	21740870	33053237
3-hydroxyisobutyryl-CoA hydrolase, mitochondrial	K.AGQTLSQDLFR.E	1.45673e+08	1.15781e+08	1.0214e+08	1.44762e+08	1.12678e+08	1.56327e+08	9.97405e+07	2.43852e+08	1.41005e+08	1.92097e+08	1.0061e+08	1.62919e+08	1.29746e+08	1.45833e+08	1.14188e+08	1.99155e+08	132020208	136041503	84421727	190349691	72552067	181675859	71758214	407300192	84668279	83433306	71970682	178630171	92007637	141440997	83524371	318407179	120158031	110702558	114805024	114895413	138698056	165620735	110221126	139901535	223366394	238993789	135613799	163989369	187743673	171941346	145368224	110976382
3-hydroxyisobutyryl-CoA hydrolase, mitochondrial	K.SPSAEDVAGVLESYHAK.S	6.21214e+07	7.04105e+07	3.02156e+07	8.16573e+07	4.0535e+07	6.2058e+07	3.68161e+07	1.02225e+08	6.49586e+07	6.24441e+07	3.12591e+07	6.98117e+07	6.65108e+07	9.40412e+07	5.82959e+07	1.06872e+08	42450904	144096342	27705041	93129492	45571676	72523852	44349832	166054010	39658312	54612671	25511493	80446234	35587164	191452489	55878282	132162547	41190716	26317566	36417948	113104592	63801313	55651698	31517926	79063884	60605933	85679183	38537370	80574366	88297798	43763976	76915084	120616511
3-hydroxyisobutyryl-CoA hydrolase, mitochondrial	R.SLFAMPETGIGLFPDVGGGYFLPR.L	484538	419596	192857	1.19591e+06	391958	494789	205078	1.23564e+06	473307	408230	142078	820828	478942	519093	179964	910273	227197	524608	103586	2258599	186983	732964	269967	2737803	193695	476021	90336	1234932	351140	604954	67177	1400545	536684	301834	268465	852378	410414	406291	250176	595926	582347	429547	118557	599926	603868	521805	285985	798894
3-hydroxyisobutyryl-CoA hydrolase, mitochondrial	R.SLFAM#PETGIGLFPDVGGGYFLPR.L	476031	325819	192864	725248	373136	650669	168584	1.68055e+06	219717	502947	137514	715002	447650	363040	98342.9	1.29437e+06		302236	177107	1163096	198750	825815	106077	3280968	107272	406154	211093	1288015	269649	472372	75142	2607577	508652	231472	202433	56739	606615	322326	107237	427723	373139	366851	156442	105033	515099	227835	137446	664061
3-hydroxyisobutyryl-CoA hydrolase, mitochondrial	K.HTETAEVLLER.R	1.55708e+07	2.2721e+07	5.21428e+07	5.00766e+07	6.72116e+06	3.62502e+07	6.4532e+07	3.95777e+07	1.3743e+07	4.53433e+07	3.64538e+07	4.51934e+07	1.83009e+07	2.34362e+07	7.16611e+07	4.01031e+07	14695670	15835177	28903020	23832451	4797586	28716749	53706873	27430791	12283315	14397306	34455389	39145389	15997424	24757555	52396250	63038911	8010419	28643380	97665181	78064063	2730316	66536054	47234581	74878546	19124532	39582531	17192470	90820700	20203304	25720771	90925929	52701590
3-ketoacyl-CoA thiolase, mitochondrial	K.LPMGMTAENLAAK.Y	1.05289e+09	1.2455e+09	2.54932e+08	1.23658e+09	7.91965e+08	9.09563e+08	3.02262e+08	1.10128e+09	9.15022e+08	1.58347e+09	2.57422e+08	1.03711e+09	1.06731e+09	1.07598e+09	3.92068e+08	1.06108e+09	1195585875	1945349461	307191302	2012523386	451549183	920158014	259942394	1481039176	769814998	798710429	276140630	1259082070	920924403	1311636210	305526022	1711848305	1071247930	1306177227	334832585	1292929725	1160157568	1139745520	318748242	1243259866	1365761275	2494902027	328541353	1287045641	1759485400	1246078475	701485986	858081952
3-ketoacyl-CoA thiolase, mitochondrial	R.VGVPTETGALTLNR.L	5.32779e+08	5.98504e+08	1.68998e+08	5.0904e+08	3.03468e+08	5.76499e+08	2.16756e+08	9.1581e+08	2.98657e+08	5.91532e+08	1.70823e+08	5.36694e+08	3.53057e+08	5.1655e+08	2.24094e+08	7.24191e+08	262080449	981034242	101377280	535293983	230630864	765166815	222925042	1753141165	190926507	531216868	91848397	700939003	162296964	555964072	133294078	962289307	436371792	370018570	190433571	783043894	332212045	416487506	175923853	532589905	322310006	585017875	222953148	545851127	499463359	559886019	276962695	600037827
3-ketoacyl-CoA thiolase, mitochondrial	R.VGVPTETGALTLNR.L	8.34732e+09	9.6068e+09	3.26242e+09	9.08118e+09	5.99601e+09	1.0823e+10	3.26927e+09	6.72097e+09	5.73656e+09	8.19854e+09	3.19201e+09	1.14883e+07	7.79507e+09	1.11282e+10	3.35679e+09	1.09414e+10	6939396782	9900154525	2019228750	12537968304	4597842128	13829075089	2810139591	20148032550	4485689253	441755	2459415824	5019820	5610632166	12081160191	2672881909	15037349594	8132327430	9199732095	3537105782	7583010559	7335632717	7892913855	3213538584	479324	6143885796	14101616274	4027080704	6729249	11229596262	10458526478	4746661498	9299678059
3-ketoacyl-CoA thiolase, mitochondrial	K.AANEAGYFNEEM#APIEVK.T	1.43597e+08	2.17821e+08	5.96902e+07	2.32048e+08	9.00468e+07	2.81405e+08	6.6608e+07	3.60908e+08	1.00317e+08	2.5973e+08	5.93883e+07	2.26316e+08	1.22281e+08	3.42723e+08	7.59247e+07	3.08817e+08	110054160	228022427	34461550	368929620	73863062	409313427	67124253	641124743	64931778	252402849	36169157	312001270	76209135	394099749	50321850	490753905	96266905	193629744	67479442	155815270	80772917	171875695	60070471	203581758	86863904	253254498	75983332	154397255	143906560	253882194	70695518	175154308
3-ketoacyl-CoA thiolase, mitochondrial	R.TPFGAYGGLLK.D	2.67352e+09	2.7246e+09	9.31936e+08	2.50616e+09	2.05414e+09	2.87946e+09	1.05767e+09	3.61759e+09	2.07486e+09	3.57601e+09	9.9045e+08	2.51634e+09	2.25992e+09	3.15313e+09	1.17021e+09	2.99099e+09	2272012586	3841131533	771330719	2754723933	1550802761	3471562510	1187157125	5796418307	1534474499	2455118655	797798941	2872046678	1791957190	3599178261	925136146	3606720012	2266667284	2026351300	978539589	2572125352	2478062071	2647132876	904803247	2476983458	2559655737	4069721984	1222116137	2338899746	3317429459	2793163145	1374394151	2663621279
3-ketoacyl-CoA thiolase, mitochondrial	K.AANEAGYFNEEMAPIEVK.T	2.31282e+08	2.99845e+08	6.08614e+07	3.23154e+08	1.61655e+08	3.28589e+08	7.991e+07	4.18958e+08	1.88327e+08	3.94748e+08	7.00089e+07	3.11156e+08	2.24118e+08	4.0689e+08	9.76392e+07	3.40509e+08	176615508	363093966	42102780	514881936	131177135	432737402	65134435	783744792	118323159	348188463	53264125	447217158	151710245	616022852	71914428	540556234	198894896	302656077	83030879	275950325	178113783	285180967	79534375	270066584	223305430	454373527	88168257	276067009	310486671	312323859	125978227	237684491
3-ketoacyl-CoA thiolase, mitochondrial	K.LEDTLWAGLTDQHVK.L	1.74568e+09	2.34777e+09	4.22669e+08	1.95227e+09	8.01554e+08	1.80795e+09	5.16458e+08	1.07211e+09	1.27923e+09	3.06306e+09	4.34349e+08	8.25791e+08	1.42967e+09	2.60034e+09	5.66958e+08	9.07956e+08	1586369571	3605735367	374888654	3276207196	1086016267	3000004506	595456596	19223319	900160061	1828460337	333904091	6171528	1148537172	2556346292	421575568	1696862	1386703025	1841345966	504730985	1392771354	1809194	12585800	430215972	1527762386	1651400029	3053036769	555032026	1293265923	1936519451	2654934755	626797339	1350391305
3-ketoacyl-CoA thiolase, mitochondrial	K.LEDTLWAGLTDQHVK.L	4.13761e+08	7.34371e+08	1.72723e+08	6.85062e+08	5.9068e+08	8.54088e+08	1.0411e+08	6.83426e+08	3.34549e+08	1.0024e+09	1.1606e+08	5.73055e+08	5.04043e+08	8.75487e+08	1.21607e+08	5.91758e+08	387678340	516793627	236491655	1441481128	241192774	1133815264	57050481	1335810501	295280819	978410849	75038872	985011499	354725470	776186079	84916646	1063199371	476231639	875131306	132862087	218080268	1186658927	467179561	124179663	394747716	287686767	1370927830	172212060	358827867	663980430	1003186791	176749710	309469180
3-ketoacyl-CoA thiolase, mitochondrial	K.DFTATDLTEFAAR.A	5.46202e+08	1.00542e+06	2.09348e+08	3.80391e+06	7.48069e+07	2.13098e+06	1.50862e+08	5.28156e+07	1.04004e+08	1.75197e+06	1.15463e+08	1.91728e+06	8.7705e+07	4.27579e+07	2.25511e+07	1.96627e+06	55550331	959603	42977948	8415231	72072368	2264069	452259950	154725216	96771720	2131238	325422423	3405051	46026799	125315112	217468	2595746	104314030	168781	585043045	1595622	38407317	1498666	125603	2181376	78085498	1068932	20612108	1751869	159103569	581131	35337734	1805588
3-ketoacyl-CoA thiolase, mitochondrial	K.VPPETIDSVIVGNVMQSSSDAAYLAR.H	1.38803e+08	1.40296e+08	2.12494e+07	6.57591e+07	1.15929e+08	2.54803e+08	2.00499e+07	2.22003e+08	8.18699e+07	2.20898e+08	3.45012e+07	7.1864e+07	2.20748e+08	4.87786e+07	2.39309e+07	3.7093e+08	103798505	164517	2472087	275953	102453617	224519098	1819848	427492635	132785906	322349190	11363359	282468	210492419	527211	13432305	524232547	262451308	265216764	9205514	12989204	108996888	312195431	44574135	18203147	335320	254158	51553294	13065610	353836909	289140	34429487	340788861
3-ketoacyl-CoA thiolase, mitochondrial	K.VPPETIDSVIVGNVMQSSSDAAYLAR.H	2.36735e+07	5.34756e+07	4.98814e+06	6.44296e+07	2.01976e+07	7.65518e+07	6.00794e+06	3.45181e+07	1.91191e+07	1.25296e+08	9.04037e+06	4.63152e+07	4.65309e+07	4.92958e+07	3.51354e+06	6.25868e+07	21151331	16143393	1758327	154663204	16599709	57344993	1342188	72169110	32330222	109562522	1386363	99042373	32380229	1390630	2297672	97272200	41602615	75826454	1803093	7435907	25252056	42154673	15013114	973114	4930893	219381344	19181072	1229345	81788598	95098786	7997723	55705977
3-ketoacyl-CoA thiolase, mitochondrial	K.DM#DLIDVNEAFAPQFLAVQK.S	2.93922e+07	3.3189e+07	467728	6.8617e+07	1.56205e+07	5.82474e+06	769341	2.59033e+08	5.22858e+07	1.11271e+08	1.15268e+07	5.34181e+07	9.64205e+07	1.53517e+08	353180	1.32944e+08	1838787	5400361	860514	49171174	337585	11601586	1634096	564351135	52560080	435753	109096	157882911	93945771	9088022	311711	396266598	85300923	749352	370971	2871860	30903352	4990883	146881	908942	3474118	321072503	221243	1054439	120732226	376661555	202100	851050
3-ketoacyl-CoA thiolase, mitochondrial	K.DMDLIDVNEAFAPQFLAVQK.S	2.07805e+07	1.55016e+07	5.13692e+06	2.17059e+07	8.6229e+06	1.62556e+07	4.29736e+06	2.44263e+07	1.09637e+07	2.14557e+07	4.50259e+06	1.39207e+07	4.89661e+07	1.82069e+07	5.54575e+06	2.12119e+07	17916016	23357077	5757750	29526844	4193443	14319832	3267630	44342840	6452418	12173678	4961724	10305377	8909330	30223012	3655350	34619492	22972488	17924969	5960376	25057432	12108158	21704730	5147881	14965664	15522015	33784416	5322339	16978593	22940981	16006087	10894944	13556469
3-ketoacyl-CoA thiolase, mitochondrial	K.VPPETIDSVIVGNVM#QSSSDAAYLAR.H	9.4911e+07	346433	2.8274e+07	428770	756310	479846	5.19162e+07	416975	3.75121e+07	362436	3.77681e+07	298933	8.05171e+07	466941	6.41794e+07	545039	192312	456914	85510	329490	944822	686286	55840968	675590	69828	230790	24194994	270760	410367	675529	39468320	433341	76882212	393722	99107	439913	955750	428430	36598122	227740	284875	138226	61219084	334549	148366501	311678	56627518	741341
3-ketoacyl-CoA thiolase, mitochondrial	R.YALQSQQR.W	9.76879e+07	1.08721e+08	1.5515e+07	4.20267e+07	5.94334e+07	1.52859e+08	1.90489e+07	9.75181e+07	5.27459e+07	1.46116e+08	1.03671e+07	6.93328e+07	7.72376e+07	1.59754e+08	1.07422e+07	3.79874e+07	46050692	118721999	1048157	2840840	45596644	266533882	30922804	215612178	38717102	289808126	16988503	134180846	35659813	228000017	25511221	34965064	95621272	27100598	2843071	51404796	67908629	37936875	16624063	36163938	47853939	29551019	13873761	22794333	105385376	86863376	6682835	78741807
3-ketoacyl-CoA thiolase, mitochondrial	R.ITAHLVHELR.R	7.54482e+08	1.22907e+09	3.1333e+08	1.19638e+09	4.22377e+08	1.12551e+09	2.78584e+08	1.22696e+09	5.31534e+08	1.30598e+09	2.12067e+08	9.82346e+08	7.48192e+08	1.24187e+09	3.64816e+08	9.07136e+08	495251146	1171514657	160275461	2081452415	266706611	1318409287	202132375	2138474070	377325254	1494772229	229962566	1604722942	477026555	1306703486	241127826	1685832845	888062736	1066167412	373242951	823222522	559762135	622139122	316823126	1062408555	678537855	1560551310	403245737	733794455	1131114789	1356439725	488503578	1009175975
3-ketoacyl-CoA thiolase, mitochondrial	K.LPM#GM#TAENLAAK.Y	6.81975e+07	7.16811e+07	7.08539e+07	1.92502e+08	3.42321e+07	9.86249e+07	5.48451e+07	3.08517e+08	3.04965e+07	1.13053e+08	2.69341e+07	2.28953e+08	3.96841e+07	1.23855e+08	5.92887e+07	1.6734e+08	70649946	76136702	28752677	160722993	28638599	108989029	43645808	242730352	21748450	88135194	35978324	129309313	20397647	94342439	50774682	359247623	50087014	37525129	133898149	268751193	31093386	59024581	57102013	402460943	22830011	44680195	42951807	215735034	55091834	107521989	67802666	123420284
3-ketoacyl-CoA thiolase, mitochondrial	K.TNVSGGAIALGHPLGGSGSR.I	7.03513e+08	8.0319e+08	2.79904e+08	9.9883e+08	4.94788e+08	1.00346e+09	2.8532e+08	1.24466e+09	4.52073e+08	1.15905e+09	2.75894e+08	9.1879e+08	6.74243e+08	1.25432e+09	1.95422e+08	1.01878e+09	673918497	728843862	170869016	1545523519	351263475	1083947414	231262547	2161282244	272166775	785660228	198447522	1222771232	587655972	1271248608	204611330	1599528085	646075309	947677333	360083195	691546683	572224957	987032910	295886719	808136700	527724938	1454413400	386098811	789726590	876175367	990853869	381596682	753483138
3-ketoacyl-CoA thiolase, mitochondrial	K.TNVSGGAIALGHPLGGSGSR.I	7.52032e+09	8.20069e+09	2.48687e+09	8.32605e+09	5.43794e+09	9.54301e+09	2.74307e+09	1.18711e+10	5.22112e+09	1.06059e+10	2.50935e+09	8.41128e+09	6.85861e+09	9.81938e+09	1.84743e+09	8.66543e+09	5565307804	9010558005	1652129967	11267965030	3896305995	11747510400	2524847323	21442159040	3229767796	8919736341	1866157941	11285723121	4284604385	10667703060	2118210727	12512803901	6771440630	8263038759	2984700394	6800592094	6037644185	7850353624	2566379172	7752514893	5595426247	12002239878	3449775793	7027124452	9706339344	9251531057	3424092279	7783778776
3-ketoacyl-CoA thiolase, mitochondrial	K.LPM#GMTAENLAAK.Y	3.85862e+08	3.57214e+08	2.24169e+08	7.58866e+08	1.93502e+08	6.18304e+08	2.48179e+08	9.76028e+08	2.73415e+08	8.49213e+08	2.05418e+08	6.69967e+08	3.82356e+08	5.06276e+08	2.64133e+08	9.18139e+08	837121271	409930226	220812120	984132750	102447060	391028128	240973259	1265919248	89123517	197646571	174414727	540107247	745008100	352518320	207680959	1542547575	114751545	495473203	326299457	817713225	246969325	1151331143	227866211	933539016	535786750	708888406	278336714	788033125	258119723	540922525	320585323	585187026
3-ketoacyl-CoA thiolase, mitochondrial	K.VPPETIDSVIVGNVM#QSSSDAAYLAR.H	3.73778e+07	8.384e+07	2.29262e+07	6.39703e+07	2.24496e+07	8.35445e+07	1.45022e+07	7.69625e+07	2.07769e+07	8.87089e+07	1.67405e+07	6.83336e+07	3.40529e+07	9.29771e+07	1.72927e+07	6.94111e+07	53407041	93289851	13570555	100133177	25766876	99783915	2110486	110956427	21577466	105399654	11181774	91272338	23613107	91523833	12420606	90412936	23601007	84589198	29286109	34010999	18915018	41768903	23453848	55613809	13663300	94815463	29636365	45206245	48940933	90629971	25196015	54174173
3-ketoacyl-CoA thiolase, mitochondrial	K.DM#DLIDVNEAFAPQFLAVQK.S	2.06295e+07	6.08445e+07	913006	3.77093e+07	3.01223e+07	8.28593e+06	1.80682e+06	4.46492e+06	4.90757e+07	3.54066e+06	9.05265e+06	6.62456e+07	8.34541e+07	1.07144e+08	803041	4.12863e+06	5362507	17848200	2008451	2606581	492531	20882845	3798767	2140443	49464154	1772379	437389	193385171	69678671	4788628	940128	10330363	54259781	2330848	288642	6845063	1772615	713217	722260	1962420	7673770	2335370	1196161	2564286	105225496	169612173	549045	1383537
3-ketoacyl-CoA thiolase, mitochondrial	K.LPMGM#TAENLAAK.Y	3.86823e+08	3.57214e+08	2.24169e+08	7.58866e+08	1.93502e+08	6.16345e+08	2.48761e+08	9.76158e+08	2.74869e+08	8.49213e+08	2.05418e+08	6.70546e+08	3.83966e+08	5.06276e+08	2.64133e+08	9.18733e+08	840002788	409930226	220812120	984132750	102447060	385204671	240973259	1265919248	89107641	197646571	174414727	539992945	745008100	352518320	207680959	1544328925	114751545	495473203	326299457	817713225	246969325	1151276978	229614328	929015076	535786750	708888406	278336714	788033125	258119723	540922525	320585323	585187026
3-ketoacyl-CoA thiolase, mitochondrial	R.GVFIVAAK.R	1.59464e+09	1.86523e+09	5.86882e+08	1.5984e+09	1.13023e+09	2.02028e+09	6.54152e+08	2.33226e+09	1.13121e+09	2.28507e+09	6.78225e+08	1.67323e+09	1.29077e+09	2.38884e+09	7.15805e+08	1.54051e+09	993033962	1832167409	344819004	1816699653	869190516	3047316019	685536804	3819838135	821988997	3016252073	512034990	2334464598	581808567	2592553396	605923255	1655366247	1623382653	1920136869	717043751	1546359764	1280008061	958073231	560258381	1812763424	1084675840	2219951908	912479979	1236667007	1946728507	1568156819	825687587	1700822442
3-ketoacyl-CoA thiolase, mitochondrial	K.DMDLIDVNEAFAPQFLAVQK.S	4.96111e+07	3.81176e+07	9.38282e+06	4.49693e+07	2.15984e+07	4.06392e+07	8.47922e+06	5.09084e+07	2.53786e+07	5.38819e+07	8.15092e+06	3.1184e+07	3.34418e+07	3.86833e+07	1.22699e+07	3.98661e+07	54314490	51167180	9355040	78264309	13291657	40854870	7238030	98373106	18328216	43635444	8660267	30519308	26039310	49454432	11016901	64181306	51128440	47370446	11356542	36640269	30809261	42485047	10749296	29995116	29385813	79889224	11220025	33308260	59800297	42208810	20379459	27539380
3-ketoacyl-CoA thiolase, mitochondrial	K.EGTVTAGNASGMSDGAGVVIIASEDAVK.K	539017	479184	136829	454475	1.38923e+06	499711	282690	729169	353398	578366	324026	781318	383739	1.03888e+06	471009	337540	698717	488022	61197	625928	276160	677501	335567	924084	47624	637942	311647	2059212	130170	898731	827309	424594	541392	306533	24240	413395	2147110	237140	29724	426954	474006	261506	248924	248213	545167	1109426	243929	159172
3-ketoacyl-CoA thiolase, mitochondrial	K.DFTATDLTEFAAR.A	2.39387e+07	2.7953e+07	6.42748e+06	4.33835e+07	1.18267e+07	2.95517e+07	1.53692e+07	2.57878e+07	2.1897e+07	2.80448e+07	4.4353e+06	8.68467e+06	1.17609e+07	1.94693e+07	1.48502e+07	1.75802e+07	6979984	60243768	4085986	47541330	7907839	31093407	19444855	35205592	43339	3300416	1157812	1225699	16778594	51403984	8877958	1631133	12401707	14555969	8851129	58732071	6487925	57308335	8028199	41555606	53931777	411330	7126769	662972	16823035	810440	9089307	1103198
3-ketoacyl-CoA thiolase, mitochondrial	K.AGLSLKDMDLIDVNEAFAPQFLAVQK.S	267982	709269	31500.3	499646	470713	255422	89818.7	275037	395883	398748	63132	1.22133e+06	371670	253596	230327	327908	250216	686799	30817	682967	734665	112048	89819	186266	508411	192026	54486	3276957	435677	666488		789006	487747	408103	42625	765649	661886	559180		544364	608345	747216	98603	328828	307663	38399	180334	90566
3-ketoacyl-CoA thiolase, mitochondrial	K.DMDLIDVNEAFAPQFLAVQKSLDLDPSK.T	1.2475e+06	1.0767e+06	233131	950100	762322	573851	437886	932893	1.07553e+06	597754	277750	406954	839684	595094	464281	1.14866e+06	465890	646109	156633	1174045	283522	1061837	402402	958680	234671	393549	303875	476884	295755	541440	107700	827116	561001	1830070	266181	267001	651206	336755	232229	442144	491120	576346	396311	586846	848945	895182	536835	533492
3-ketoacyl-CoA thiolase, mitochondrial	K.EGTVTAGNASGMSDGAGVVIIASEDAVK.K	614059	611089	249309	282197	497178	611297	213391	548283	283498	415900	175497	402777	421840	572825	194399	638695	760517	211989	209889	389963	141243	366556	346915	1044844	213055	124307	104465	724900	246047	859689	77830	833095	218445	1134188	211726	294032	85801	559907	195276	338895	395598	911197	314123	389417	506347	357384	422665	879192
3-ketoacyl-CoA thiolase, mitochondrial	K.DMDLIDVNEAFAPQFLAVQK.S	153755	163376	34762.6	295304	63468.2	226137	34958.1	424924	114150	313257	26443.4	203865	86651.1	167830	55661.5	415766	123218	272546	15954	408467	54563	82953	30084	1024131	28280	11835	11535	152359	51926	267952	39782	651921	153506	34531	56869	344059	64136	577089	27560	140038	218444	446841	32284	184172	17988	134492	87287	324760
3-ketoacyl-CoA thiolase, mitochondrial	K.RTPFGAYGGLLK.D	6.30651e+07	6.6708e+07	1.89758e+07	5.62657e+07	1.92219e+07	3.26153e+07	3.12036e+07	3.29923e+07	2.91821e+07	4.75077e+07	1.96742e+07	3.13912e+07	3.01877e+07	3.71707e+07	2.84018e+07	3.42916e+07	130773611	128554215	31192293	109953689	12206734	26791475	53679306	44477779	22786329	32218253	25765009	39802087	29360466	42153358	11166318	56537760	30123696	55985448	10192392	46891367	29704363	53550763	9153198	46149155	52872878	78738868	8748686	42977881	51697283	49651697	45637309	34562073
3-ketoacyl-CoA thiolase, mitochondrial	K.VPPETIDSVIVGNVMQSSSDAAYLAR.H	2.03212e+07	8.80053e+06	3.20938e+06	1.74016e+07	2.5285e+07	5.61083e+07	4.95276e+06	7.61727e+07	9.86098e+06	5.70443e+07	7.62456e+06	2.13593e+07	2.35948e+07	2.01255e+07	4.70041e+06	1.44238e+08	7223096	424895	313547	281597	20629116	29605733	324897	158119775	11772314	18700799	1767688	684155	37126751	195970	2560117	213479462	42962355	22055774	957573	3873648	12355231	126927436	8917915	4447860	859294	56733304	9445679	352215	26100003	53694043	7770064	96640146
3-ketoacyl-CoA thiolase, mitochondrial	R.ITAHLVHELRR.R	1.39746e+07	1.88605e+07	2.92968e+06	2.89528e+06	7.65117e+06	1.92882e+07	4.1609e+06	8.88258e+06	4.6352e+06	1.29748e+07	2.05313e+06	6.02805e+06	5.57207e+06	1.10223e+07	4.84856e+06	6.07815e+06	19738896	25527380	2699253	279999	12028594	38128331	7494936	19618234	4471157	17006006	3253783	12790656	2847861	12355557	1546128	9029166	10790793	18412527	2257841	847134	6290519	5145271	3757507	6522729	5004680	12295183	2711444	5011908	10785548	10760370	8150998	9192370
3-ketoacyl-CoA thiolase, mitochondrial	R.GVFIVAAKR.T	1.18897e+07	1.7276e+07	7.46059e+06	1.23204e+07	1.25671e+07	1.86573e+07	6.25957e+06	3.39661e+07	1.11933e+07	1.8588e+07	5.77285e+06	1.25858e+07	1.14139e+07	1.83235e+07	8.20707e+06	1.87005e+07	10825196	18892124		249449	13475172	26197048	8326716	46132931	6993241	26751660	5675197	19282229	6923133	22717781	6348608	12869700	1346406	15659781	5721999	17905327	13064147	7054759	4487314	21799307	12480161	15597168	11607617	16781024		11644048	10065527	24531329
3-ketoacyl-CoA thiolase, mitochondrial	K.AANEAGYFNEEM#APIEVK.T	2.15537e+07	1.20148e+08	1.97105e+07	9.67121e+07	2.81603e+07	1.14234e+08	1.52708e+07	3.99013e+07	3.35242e+07	1.21638e+08	2.0413e+07	6.39933e+07	3.5155e+07	9.73741e+07	2.77691e+07	7.25798e+07	29253097	189952508	12447114	183922367	19249769	171137245	341134	9619330	17988423	108338395	11116038	103102644	17357273	73316807	18317912	216098038	34000355	75244489	25159356	105914498	27494471	68486486	19211985	109299409	34123855	88903715	22877157	88020024	44272487	110171491	27465819	448962
3-ketoacyl-CoA thiolase, mitochondrial	K.RTPFGAYGGLLK.D	2.85739e+07	6.76465e+07	710940	6.67128e+07	1.33819e+07	3.65186e+07	7.19011e+06	1.09316e+07	3.73375e+07	8.12522e+07	7.53347e+06	1.19872e+07	3.91813e+07	2.94929e+07	2.30066e+07	2.49349e+07		67646512	710940	132850027	14983598		7954072	19236853					39181280	30440904	23006598	41430696	34902938					36518609	336554		58324742	81252176				57551115		26878221
3-ketoacyl-CoA thiolase, mitochondrial	K.KHNFTPLAR.V	367371	563522	2.0371e+06	4.00162e+06	261060	1.17264e+06	1.11057e+06	1.13956e+07	337878	961716	376012	5.16797e+06	586381	574116	2.36947e+06	5.53873e+06	251087	258228	42422	9736548	189510	2280798		10246769	357267	1115843	362107	3870844	5866	53272	186844	10008252	848586	868816	5926714	294921	503088	257919	763730	22609802	318489	1669216	746091	8701263	1035384	585180	4552090	6568204
3-ketoacyl-CoA thiolase, mitochondrial	R.ITAHLVHELRR.R	448283			1.87157e+06		85141.9		2.97098e+06			403066	1.22217e+06		143270	212017		448283			3556346				2970981			403066									186795		85142						218078		143270	212017
3-ketoacyl-CoA thiolase, mitochondrial	K.EGTVTAGNASGM#SDGAGVVIIASEDAVK.K	168981	500304	60866.7	966446	171940	779870	107053	803806	204539	812950	64325.9	610525	254859	782709	193453	1.14282e+06	47587	520872	19837	1491876	90782	1945865	44319	851807	147084	330245	55738	834516	63814	336796	30474	1105170	92193	778944	100433	963169	184633	92519	65592	108985	263496	937393	80175	344955	501457	715845	288482	1007222
3-ketoacyl-CoA thiolase, mitochondrial	R.TPFGAYGGLLKDFTATDLTEFAAR.A	923629	3.65205e+06	553537	504410	578510	366275	642163	1.20837e+06	1.3926e+06	485045	453294	7.23701e+06	3.84824e+06	684562	754510	677335	1628534	1056180	467588	494444	688688	305414	580594	966410	3056453	386918	360387	19825846	567214	1034212	612433	750467	762764		551925	972508	881301	431028	339209	1739730	672846	876547	832914	830919	505462	772257	792481	434166
3-ketoacyl-CoA thiolase, mitochondrial	K.VPPETIDSVIVGNVM#QSSSDAAYLAR.H	193103	482746	88292.1	212947	334141	327128	102434	448560	150283	215174	74504.5	303844	164380	445179	125876	639719	31166	812957	98484	120309	461103	255978	65333	619876	60772	222363	46099	246692	195678	149045	218443	992638	13312	574623	64917	141608	290563	642034	57336	393351	57346	170936	13655	113799	203293	107210	20975	532447
3-ketoacyl-CoA thiolase, mitochondrial	K.AANEAGYFNEEMAPIEVK.T	3.73623e+08	7.30305e+07	6.96736e+07	7.16697e+07	1.61077e+07	565435	1.23008e+07	9.73633e+07	1.89587e+08	523917	278350	3.32781e+07	6.92199e+08	2.66954e+07	1.69672e+07	7.60312e+07	972426757	100512043	138977877	81961307	20582356	753764	19735268	248657824	438218430	279627	182473	796362	698023	79377219	11811070	134771029	25154865	118205861	369257	110146781	636175	377106	142073	540960	90524206		254602	63676476	1509516935	321534		48455419
3-mercaptopyruvate sulfurtransferase	K.THEDILENLDAR.R	3.22609e+08	2.14758e+08	1.69961e+08	1.37819e+08	2.04965e+08	2.28524e+08	2.10129e+08	2.14619e+08	2.27123e+08	2.2943e+08	1.4657e+08	1.65776e+08	2.38579e+08	2.23349e+08	1.30046e+08	1.68656e+08	231853256	249785731	153764818	128627200	173770224	318517189	268588933	302161298	196410609	209280764	142249263	179004986	125895910	286649013	160553186	187975032	259176020	175581994	176765194	157223670	251011059	192041498	168552065	154022603	225974903	241407075	162982410	169534790	366696683	196132198	228049720	165843196
3-mercaptopyruvate sulfurtransferase	R.HIPGAAFFDIDR.C	1.45393e+08	9.30228e+07	8.13434e+07	4.88724e+07	9.89468e+07	1.04609e+08	7.86637e+07	7.11278e+07	9.88946e+07	1.15638e+08	6.16136e+07	4.78857e+07	1.01322e+08	1.03778e+08	8.14397e+07	5.6906e+07	122314455	94521811	101210884	45021282	82505103	103763816	96249690	110221740	68817844	99554936	54185733	51740129	72108706	113539730	69690339	58609492	127135610	87407061	79340442	49426547	122663165	116113543	68603283	50396173	118574703	117348576	79430103	49502749	145925830	111574651	91925451	58473114
3-mercaptopyruvate sulfurtransferase	R.YWLSQNLPISSGK.S	1.78021e+08	1.04098e+08	1.42958e+08	1.42874e+08	1.54194e+08	1.22621e+08	1.52014e+08	2.21182e+08	1.63035e+08	1.61828e+08	1.46338e+08	1.1659e+08	1.84871e+08	1.67301e+08	1.85732e+08	1.61145e+08	121962652	88793091	100759515	145581399	101693654	115368405	149634292	382853909	89678504	119952239	131427802	127011949	136772918	181894186	156627081	205917551	182600122	116597927	179014969	148427672	179384522	141160677	152164107	112596852	189178646	184172023	178633585	127571459	251222749	188170078	218106222	147243843
3-mercaptopyruvate sulfurtransferase	R.ALVSAQWVAEALK.S	1.80023e+08	9.02815e+07	8.63162e+07	7.41775e+07	1.4262e+08	7.93041e+07	8.73428e+07	9.25893e+07	1.08379e+08	1.26149e+08	6.90494e+07	6.26573e+07	1.45681e+08	1.3295e+08	8.78615e+07	1.00857e+08	129242697	98400057	79841366	85476321	105864267	40089886	92452814	140150774	82089489	68864858	77570257	91990912	92029575	140535699	56435555	104376180	179182616	113796850	92707398	51884520	173854102	136903119	86995607	61443042	138768441	177127660	71966815	60424306	256160083	165186639	122475288	84935082
3-mercaptopyruvate sulfurtransferase	R.FQGTQPEPR.D	6.86635e+06	1.69729e+07	2.14106e+06	1.01626e+07	6.20915e+06	3.67433e+06	2.16931e+06	3.60248e+06	4.61664e+06	3.67348e+06	1.38427e+06	2.61252e+06	6.85852e+06	4.25252e+06	3.21643e+06	1.07798e+06	3987022	2099815	1639262	22123132	5240078	4976904	3272820	3039408	3013224	4614521	2207529	1449195	3274451	4147849	2273733	1696287	5671321	45042939	2806307	6017914	8003445	1788416	1783055	6237783	4918428	2972624	1935885	1357742	11318196	4028882	4159134	1475288
3-mercaptopyruvate sulfurtransferase	R.DGIEPGHIPGSVNIPFTEFLTSEGLEK.S	8.78607e+06	2.9332e+07	9.46378e+06	2.72901e+06	9.99622e+06	5.15269e+06	8.91141e+06	7.99128e+06	6.97972e+06	7.04176e+06	6.69349e+06	2.81533e+07	4.96652e+07	5.27629e+06	7.99782e+06	5.86181e+06	8321256	2907994	9730006	964499	9375719	3976484	9486828	13442916	895165	3856727	6253667	72497134	6572877	7421693	4882473	7193675	8499180	7930276	9527133	4578759	16885540	5561059	9064767	5790126	15694087	10565871	12173428	6506075	7182775	6258261	13140738	3148240
3-mercaptopyruvate sulfurtransferase	K.THEDILENLDAR.R	2.158e+08	1.30035e+08	1.34145e+08	1.50631e+08	1.5483e+08	1.42886e+08	1.84811e+08	1.72746e+08	1.542e+08	1.82848e+08	1.36795e+08	1.44436e+08	1.94425e+08	1.71786e+08	1.09345e+08	1.29866e+08	157143040	103755451	107415767	246688520	97530583	159307225	233006785	206704938	101683272	130691488	106596741	141814903	131564348	182344946	128961077	167719058	206582010	151311052	158978693	86875329	198953682	125748282	154707153	102459282	176709907	258273665	202502525	106123365	274582225	173838418	197990549	112784218
3-mercaptopyruvate sulfurtransferase	K.LLDASWYLPK.L	1.98478e+08	1.43065e+08	8.01251e+07	8.65676e+07	1.34984e+08	1.70552e+08	9.61216e+07	1.22601e+08	1.29706e+08	1.88e+08	8.42708e+07	8.65526e+07	1.59046e+08	1.78068e+08	1.11104e+08	1.05145e+08	152722035	126631975	75578445	128932488	109242565	146620774	99030787	210866632	85624405	135069178	84171243	109837529	118405003	190488497	98549672	154145052	210361339	163792084	98318270	58582825	154595446	229682888	90008189	80271204	156815373	236478461	99178561	86340334	215408007	210644868	126616810	80364930
3-mercaptopyruvate sulfurtransferase	R.DGIEPGHIPGSVNIPFTEFLTSEGLEK.S	864224	1.93609e+06	755046	373007	323690	646767	364101	343061	379841	908519	619564	480949	788606	677225	471165	364640	1354861	577899	502910	571268	371072	396299	132866	393937	396710	1094295	288041	793397	343604	758326	265209	328828	580301	1062755	1057813	197459	300193	278290	838251	345459	237916	1346869	1351179	139687	1233608	669667	953087	272087
3-mercaptopyruvate sulfurtransferase	R.AFGHHSVSLLDGGFR.Y	1.46306e+08	9.1164e+07	2.96059e+07	1.04448e+08	1.60471e+07	1.59666e+07	6.14462e+07	2.08926e+08	1.90872e+07	2.88771e+07	1.59985e+07	5.08586e+07	2.80668e+07	3.17176e+07	1.80794e+07	3.68325e+07	134210065	231217623	19862296	14434368	10033586	12523153	151598320	474062291	12407855	26437862	12683979	15959010	23542244	26592541	21220390	4335850	278702360	22602310	46934849	173601024	19952423	9861882	17976933	5152872	24833729	43656706	32949311	8336128	38222232	34064700	14938327	11450365
3-mercaptopyruvate sulfurtransferase	R.AFGHHSVSLLDGGFR.Y	2.09613e+08	1.41827e+08	1.27312e+08	9.0167e+07	1.53448e+08	1.541e+08	1.24517e+08	9.7712e+07	1.60021e+08	1.8019e+08	1.17167e+08	9.67309e+07	1.94578e+08	1.55723e+08	1.6482e+08	8.54735e+07	132962360	88870234	101468498	107077658	103316525	148171934	130539332	123949724	107201445	175012457	125339844	112806688	96434452	134126370	142611472	84891363	242340587	159935696	149949068	63509866	196793324	122637672	125158896	78953710	176545480	222441970	165699579	83509409	318988647	194951857	187028558	109253837
3-mercaptopyruvate sulfurtransferase	R.DGIEPGHIPGSVNIPFTEFLTSEGLEK.S	577100	266899	575978	332364	322865	331425	937863	304471	465460	185208	651888	345992	425200	148639	712701	458784	97289	190706	575978	159791	517307	139231	683458		151427	251566		466075	428514	58293	321608	640799	498450			453822	258986		989931	396223	1109132		1169850	352654	585065	276213	1466375	170411
3-mercaptopyruvate sulfurtransferase	R.ALVSAQWVAEALK.S	1.2882e+06	532374	2.41697e+06	190120	1.95861e+06	2.59094e+06	1.35244e+06	5.15286e+06	3.92958e+06	2.89594e+06	960774	1.66808e+06	2.25558e+06	3.08963e+06	1.90418e+06	1.50399e+06	3250548	557428	2658154	284207	2823387	574736	543309	9430948	775025	501048	173577	1149614	2351305	7723849	1725191	4206628	347912	624464	3254165	194466	2847953	6867068	1171710	874781	7462628	3333936	2003866	2186550	3773279	943311	3764913	158371
[3-methyl-2-oxobutanoate dehydrogenase [lipoamide]] kinase, mitochondrial	R.YLQQELPVR.I	4.16431e+07	1.43365e+07	6.83096e+06	2.07986e+07	1.57386e+07	2.09602e+07	9.15311e+06	3.22031e+07	3.24549e+07	2.4175e+07	5.6479e+06	1.83747e+07	1.0416e+07	2.03645e+07	6.23297e+06	2.0353e+07	21690551	21960615	7314781	16761701	18678737	10582802	6498073	17975452	406238	4840376	5016410	11473630	19855399	34087626	5067231	26415569	72849985	14391152	10365585	21171522	10156693	40193015	13006359	23081169	34007614	16396168	8022399	17481952	6782434	13234177	13627140	14154264
3-oxo-5-alpha-steroid 4-dehydrogenase 1	R.TLVFPVLIR.G	8.42094e+07	6.0592e+07	2.67529e+07	2.89916e+07	7.83139e+07	6.95476e+07	2.73559e+07	3.32057e+07	6.28079e+07	1.04187e+08	2.98224e+07	2.98449e+07	7.83973e+07	8.47443e+07	3.17394e+07	3.38252e+07	51653038	20157306	23072630	10837350	63504117	55705171	30566605	32635407	43077892	72461585	28698932	30670979	54389959	102199702	31769776	30290291	84322491	93095673	38251500	23238281	86994363	98638404	31916050	35093174	71266660	158176067	45192424	34380426	111581390	91541691	38400046	39789585
3-oxo-5-alpha-steroid 4-dehydrogenase 1	R.YSPQWPGIR.V	5.0909e+08	3.55138e+08	2.63879e+07	6.25889e+08	6.57267e+08	8.24746e+08	4.16078e+08	3.56057e+08	1.23239e+09	1.26535e+08	6.14656e+07	2.82342e+08	1.04379e+08	8.24977e+07	5.28139e+07	4.17974e+08	212478540	877782983	24372478	43736204	258318941	60296817	1163581484	138224374	80945545	46123989	36821927	62931871	118207409	96348614	47011724	61997873	87169016	134725297	39265011	1264345706	151864046	2344409837	13362049	35246305	3497183694	182745381	35118909	43763030	155842955	80190491	33855674	245953573
3-oxo-5-beta-steroid 4-dehydrogenase	K.DELLTSLGK.K	1.36383e+08	1.68872e+08	1.04297e+08	1.86717e+08	1.21342e+08	3.07846e+08	2.84052e+08	2.56103e+08	2.05532e+08	3.99144e+08	9.37172e+07	2.07283e+08	9.79746e+07	1.65515e+08	1.36573e+08	2.73911e+08	191502362	257060613	97085089	172214477	45032556	112732629	607451269	311704847	47182456	83854796	60149883	95605588	132361602	176922226	96875919	428777065	88142576	180192747	167762833	317436416	165394294	726457081	112029760	260531233	488420428	324917008	153764484	350365597	114917645	206734537	191107192	135588251
3-oxo-5-beta-steroid 4-dehydrogenase	R.NPLWVNVSSPPLLK.D	4.05716e+08	3.79954e+08	1.62358e+08	3.06548e+08	3.32651e+08	4.13474e+08	1.8634e+08	4.88035e+08	3.49791e+08	5.61278e+08	1.85154e+08	3.96719e+08	4.18254e+08	5.42995e+08	2.30426e+08	4.41374e+08	116999654	287769851	89897255	445044329	128564624	443683398	146488003	856320690	107980345	386469848	153246107	523859354	154615420	547570520	176406844	546331559	512986415	449102836	235355721	238061610	414120280	432133122	220744357	297683917	447161636	721561732	253943753	402190934	645537734	628594887	302931716	442618536
3-oxo-5-beta-steroid 4-dehydrogenase	R.IKENFQIFDFSLTK.E	1.09268e+08	1.2023e+08	1.63913e+08	6.99347e+07	7.92197e+07	5.6172e+08	9.11971e+07	2.14014e+08	1.04753e+08	3.01515e+08	9.93258e+07	2.50534e+08	9.21947e+07	1.26472e+08	4.67855e+07	8.9935e+07	73901603	185087911	59320174	112031340	42322091	1001884314	37799340	92373685	43007018	573176675	37981844	635543821	47230810	160134707	44401647	125178359	134438711	127063967	264390513	77023198	115451875	148968396	218461797	523558790	179225116	210680528	250747951	73301702	162252174	164720268	80572473	110414656
3-oxo-5-beta-steroid 4-dehydrogenase	K.ENFQIFDFSLTK.E	1.88448e+08	1.2145e+08	4.3563e+07	9.10912e+07	1.42146e+08	2.35651e+08	4.5002e+07	2.70316e+08	9.46697e+07	2.54257e+08	5.47612e+07	1.69702e+08	1.58595e+08	2.47562e+08	5.7615e+07	1.66939e+08	56366936	11446750	225356	168271688	48132448	279870664	610729	571226268	43305567	160167689	44158846	252750483	57756465	286117686	48928170	240997815	205346060	180627690	76900187	3433038	186553442	229870333	67237197	113192984	40015207	332837406	74335121	138603095	236080159	240605734	63993664	130595801
3-oxo-5-beta-steroid 4-dehydrogenase	R.NEHEVGEAIR.E	1.71437e+07	1.833e+07	4.63777e+07	3.28675e+07	9.25958e+06	1.92939e+07	6.18231e+06	1.42777e+07	7.39597e+06	2.60679e+07	2.76987e+06	1.18208e+07	1.41736e+07	1.87497e+07	5.67026e+06	6.02452e+06	4401602	15341756	2499882	11149101	2591468	29966759	6023898	29538156	3014846	44418327	4561123	22435942	821123	26355571	5371110	4111004	21070808	6327288	102262991	77410174	12363067	3300130	6737662	5458591	4450479	7586524	3036955	5847632	21384083	4261107	11523708	13825144
3-oxo-5-beta-steroid 4-dehydrogenase	K.TQAQIVLR.F	1.77152e+09	2.08532e+09	7.97969e+08	1.24874e+09	1.07912e+09	2.04143e+09	7.92787e+08	1.76003e+09	1.16523e+09	2.45894e+09	6.49201e+08	1.47425e+09	1.56282e+09	2.62555e+09	1.03893e+09	1.03268e+09	459676764	1193134696	394241923	1705001335	392470800	2389033054	652547918	3393650285	443017496	2938777794	612298516	2076897151	362325798	3041316024	693318992	1562479984	2046923371	2294998645	993610667	914984566	1399061646	1347625488	944796212	1067322345	1462647947	2838964144	1330858340	1405387394	2538331307	2476074487	1384535013	1483592746
3-oxo-5-beta-steroid 4-dehydrogenase	K.LWSTDHDPEM#VRPALER.T	7.96037e+07	2.27294e+07	4.8758e+07	3.96914e+08	5.94161e+07	1.3119e+07	4.17349e+07	5.05983e+07	6.57927e+07	4.95014e+06	4.42625e+07	3.41143e+07	8.05551e+07	1.95619e+06	5.17747e+07	1.26747e+08	46669310	43054219	37785748	1188468315	23322179		37567206	100745891	23104242		35743922		41240699		50085402		72404806		62256414	1039987	77465576	13118964	49711321	450806	90547144	4069975	73307065		119335777	1956187	53463962	974076
3-oxo-5-beta-steroid 4-dehydrogenase	K.LWSTDHDPEM#VRPALER.T	3.89069e+08	4.93672e+07	1.58034e+08	4.71932e+08	2.44792e+08	1.54781e+07	1.47789e+08	1.27699e+08	3.07729e+08	3.59903e+09	1.6621e+08	3.5491e+07	3.35504e+08	2.44281e+07	1.73749e+08	1.18174e+09	151509754	123226316	107038066	98029316	102241795	835403	156703109	254732541	117040802	336669	125432240	27245060	98778177		149090106	5083791	347322314	1031156	189021192		295965221	45082871	168160124	666091	391770824	41616352	275112532	8162953	516386747	46769857	198407332
3-oxo-5-beta-steroid 4-dehydrogenase	R.QLEVILNKPGLK.Y	6.74111e+08	7.01805e+08	1.4526e+08	2.93357e+08	4.37056e+08	7.08317e+08	1.78955e+08	4.57593e+08	4.75667e+08	7.98457e+08	1.64533e+08	3.67905e+08	6.04501e+08	8.91079e+08	2.2542e+08	3.21316e+08	255672064	666242569	108834161	426712772	180749496	900716807	170615867	952739993	172505065	778137714	147723405	648652427	189282523	994518731	162612262	431576825	772402656	724099491	183651317	228766809	601453170	566430680	196935825	205729133	616695804	1009500256	252086128	273273757	997506385	907693343	288228168	368868236
3-oxo-5-beta-steroid 4-dehydrogenase	R.QLEVILNKPGLK.Y	1.38966e+08	1.66198e+08	4.38578e+07	1.10743e+08	1.09938e+08	1.81735e+08	4.56387e+07	1.40212e+08	1.18157e+08	2.13961e+08	4.4807e+07	1.22588e+08	1.6037e+08	2.32822e+08	4.26973e+07	1.01409e+08	58560580	105991867	28362311	201764015	34788823	188188931	36360488	280313818	40710857	173304689	37600190	200252065	68334083	239394730	44179162	159231895	167027956	184997974	66075302	58077267	162110575	179055290	55827258	79807819	167323832	293898870	71271432	96592469	256839053	243037871	83896297	98418799
3-oxo-5-beta-steroid 4-dehydrogenase	R.IKENFQIFDFSLTK.E	6.88982e+07	6.68762e+07	2.05302e+07	4.26755e+07	4.44338e+07	3.40145e+07	2.36573e+07	2.87411e+07	3.95698e+07	1.64625e+08	2.45396e+07	5.53184e+07	5.58076e+07	5.94896e+07	2.04859e+07	6.39246e+07	51581897	67403729	14958031	79644336	22337591	26049304	19074782	52685655	39275935	357755261	14914854	56524195	19561592	60410929	14394954	38774050	106990557	84537160	29760680	28721850	80502365	30460283	13368037	22799231	35435214	112648354	38067423	21394327	111832385	105359165	26468572	38180445
3-oxo-5-beta-steroid 4-dehydrogenase	R.FVEM#LMWSDHPEYPFHDEY.-	2.59565e+07	4.60855e+07	8.3618e+06	2.85697e+07	2.10159e+07	3.18332e+07	8.35208e+06	4.74378e+07	2.73894e+07	3.63201e+07	9.78236e+06	2.68145e+07	2.21597e+07	4.9087e+07	1.03608e+07	3.08993e+07	14960527	75400003	8643277	50295462	7237572	35664408	14900823	96863923	6408105	12633840	9448885	44593337	5808377	54213429	9613978	38477025	21337067	42826017	12548287	23393538	28639746	41535973	6817258	32747021	41783104	53388770	10772650	23112996	39590680	37646107	10677699	28932668
3-oxo-5-beta-steroid 4-dehydrogenase	K.TAIDEGYR.H	2.07007e+07	1.56019e+07	6.0492e+06	7.02843e+06	1.30408e+07	2.05218e+07	5.85039e+06	1.10239e+07	1.14998e+07	2.65649e+07	3.32345e+06	1.11527e+07	1.66871e+07	1.91365e+07	9.69063e+06	8.45818e+06	7807850	13922744	4844354	2476941	5390868	27322257	4669372	22872629	5053016	39001026	4184823	14530323	4829603	25202992	4928541	10176524	21626631	9966853	7059022	6270482	16402292	13885056	7298413	4756535	13697247	19147993	4596385	7241967	27506195	14656812	23528767	12893165
3-oxo-5-beta-steroid 4-dehydrogenase	K.LWSTDHDPEMVRPALER.T	4.43781e+07	6.66867e+07	2.07916e+06	5.49953e+07	1.76871e+07	6.63578e+06	1.57996e+07	1.34337e+08	1.51198e+07	1.15716e+07	1.91834e+06	3.13292e+07	6.34102e+06	1.79943e+07	1.61969e+06	7.14007e+07	2791856	88668005	1423366	15181502	1347376	4175057	44723566	278353429	704140	12121447	454796	12289068	2564064	21913379	1348866	8342481	44450277	11899838	3335675	57088207	6903596	3979628	2121537	2791731	39930010	19593317	4998286	5936797	11264118	14177257	2630366	95511863
3-oxo-5-beta-steroid 4-dehydrogenase	K.ENFQIFDFSLTK.E	953462	123995	345659	119439	555158	4.13063e+06	388458	5.252e+06	976977	2.12997e+06	201281		181156	3.77727e+06	905801	650204	345302	123995		232695	138594	3547861	6530	15444569			228582		199212	8854805	259799	1167660	2246794		505058	6184	1275458	8657344	272312	227392	331008	325787				2318299	224482	132749
3-oxo-5-beta-steroid 4-dehydrogenase	K.EEMKDIEALNK.N	3.99473e+07	2.22202e+07	3.77548e+07	2.90259e+07	1.87916e+07	3.8696e+07	3.01686e+07	4.03141e+07	3.12555e+07	3.35033e+07	2.39083e+07	2.13492e+07	4.12415e+07	3.1883e+07	4.94486e+07	4.76287e+07	36766178	13161279	60313337	56400170	10800508	29622884	42066214	84384199	18233040	9163213	41697739	19093636	20278565	9381823	52172697	53668487	43534516	27225425	36764039	13253221	24495893	51863681	24052048	28384036	51386199	31916307	22288474	37729581	69321017	52723283	46724557	7871211
3-oxo-5-beta-steroid 4-dehydrogenase	R.NPLWVNVSSPPLLK.D	2.14168e+07	2.01476e+07	7.45515e+06	1.63297e+07	1.60685e+07	2.32267e+07	1.20827e+07	3.37885e+07	2.31379e+07	3.35126e+07	8.16168e+06	1.93612e+07	1.64826e+07	2.90732e+07	1.61097e+07	2.88183e+07	2653857	23393504	3421231	21233960	3470186	19046472	9512518	73115970	3877061	14335011	3984386	24132915	6617719	38578325	10043900	38235996	21116020	18563524	13750526	19428079	16995006	38441527	12903144	13393671	42051074	43167992	13067795	23590366	24158689	30214152	18719145	26158003
3'(2'),5'-bisphosphate nucleotidase 1	R.M#VQMSICSSLSR.K	1.65142e+07	2.00858e+07	2.18932e+07	5.56243e+07	1.27483e+07	3.43315e+07	1.87642e+07	9.39916e+07	1.26792e+07	4.14054e+07	7.10635e+06	6.61023e+07	1.04946e+07	4.00965e+07	2.00882e+07	3.59162e+07	11325347	13024739	13986240	41981574	12493290	48590301	18957182	115358479	6321749	29356744	8028927	38928335	2115396	22915295	17286129	62200855	8338773	7979866	31247329	78006531	13794830	20452282	14507314	100704282	13965227	14722014	12176634	55511770	12249660	31559933	22890348	39441964
39S ribosomal protein L22, mitochondrial	R.SNLHIAESTSGR.G	1.7975e+07	2.28976e+07	1.50366e+07	1.79008e+07	1.08595e+07	2.38305e+07	1.42554e+07	1.62516e+07	1.03298e+07	2.99074e+07	1.00817e+07	1.31877e+07	1.5506e+07	2.19207e+07	1.56664e+07	1.10641e+07	9339759	20179015	6751005	16346921	5495295	34023848	13754742	26567579	6393266	49345616	10933318	17566352	3980296	29547518	13998829	16367323	19251991	23069985	17872830	10808770	15982446	10109405	12350533	14744715	9853643	23123138	19268870	11832808	20982216	15814607	17333876	16572045
39S ribosomal protein L37, mitochondrial	R.VLEQPIVVQSVGTDGR.V	3.72268e+06	1.83004e+06	3.83945e+06	9.77696e+06	3.81402e+06	2.86656e+06	5.09896e+06	2.25846e+06	3.30139e+06	4.25334e+06	3.57484e+06	4.84712e+06	4.54434e+06	4.51357e+06	5.29681e+06	2.03397e+06	696184	1094687	3070685	21602088	1533134	4990805		922270		2639395	2179193	3355909	3402339	6372536	5105085	3461537	6749181	2321939	3544036	3620041	4483181	763453	5478216	3594653	1738390	7160021	5946085	6338331	6545130	4367590	5642574	606399
39S ribosomal protein L40, mitochondrial	R.QRPQEEHSFEESER.R	1.35206e+06	979925	1.8514e+06	2.33306e+06	826830	934653	1.44563e+06	4.20675e+06	518386	1.49669e+06	455296	2.23065e+06	754348	1.24297e+06	1.61442e+06	942028	484925	1116402	276834	1364894	543341	1510980	689160	2032882	247295	2603260	875398	1717327	191409	1683966	1052176	1345921	1718294	263144	4111901	4247674	901781	75729	1666935	6975172	255455	539229	481615	2165377	989583	657434	2176671	1471037
4-aminobutyrate aminotransferase, mitochondrial	R.MLDLYSQISSVPIGYNHPALAK.L	5.8808e+07	3.97479e+07	1.86609e+07	6.86098e+07	4.72219e+07	3.82387e+07	1.54899e+07	8.02387e+07	3.91191e+07	4.21065e+07	2.03142e+07	4.11054e+07	6.29396e+07	7.32056e+07	1.71339e+08	7.75133e+07	28188630	23305161	4687901	55808149	38678331	25812005	15513000	37506665	21478433	30139830	16941550	67337525	68130642	94316469	261745236	31586211	71539160	55045808	22239187	139601210	46650128	20380712	5558018	15408009	47671656	39689123	28066580	30067644	91656349	64650489	41096569	46401373
4-aminobutyrate aminotransferase, mitochondrial	K.IDIPSFDWPIAPFPR.L	2.80529e+06	819586	369874	839521	1.67037e+06	1.10999e+06	384492	1.01973e+06	1.7321e+06	1.37473e+06	462071	702754	1.38985e+06	1.0895e+06	346235	794543	1022972	830562	205428	965372	817760	938797	305518	1397363	840063	612185	166485	623448	1153794	1385454	214749	872576	3525607	996105	379240	535920	2095365	1577375	443736	773126	1914182	1920522	829007	704537	2272249	1277241	538643	728011
4-aminobutyrate aminotransferase, mitochondrial	K.NLLLAEVINIIK.R	2.44013e+06	906498	254773	551742	2.08285e+06	618034	158082	806726	1.68834e+06	811215	159436	536063	1.91606e+06	1.10373e+06	136796	766584	1698448	788176	75966	589802	852625	448996	239622	1341861	1080973	796756	156837	720628	725913	1196714	59922	764144	1366521	1098179	386941	470722	2912148	536637	37219	387780	1468240	828327	192536	301562	2882156	1382460	102151	768786
4-aminobutyrate aminotransferase, mitochondrial	R.FRPTLVFR.D	1.42894e+08	5.79166e+07	2.2823e+07	3.99701e+07	9.62377e+07	6.20589e+07	1.7461e+07	4.00393e+07	1.00096e+08	7.79495e+07	2.10697e+07	3.71995e+07	1.48896e+08	6.45909e+07	2.05077e+07	3.22176e+07	99069856	38205055	16850228	33258751	45061158	47541846	14782541	54400670	40516621	81949241	19205697	41805264	117312563	78823675	17966014	35762404	158251646	66787596	19089562	25412350	137775527	73507927	16586554	34150257	127412658	89584117	27701805	35322218	193050894	61020086	23049368	35286515
4-aminobutyrate aminotransferase, mitochondrial	R.IFNTWLGDPSK.N	3.84884e+08	2.80057e+08	3.28647e+08	1.72141e+08	5.54664e+08	3.48781e+08	4.11529e+08	3.01187e+08	5.26927e+08	3.75654e+08	3.2855e+08	1.73759e+08	6.06747e+08	4.35511e+08	4.42787e+08	1.98987e+08	422322668	294897091	270460538	213879180	337396143	329014454	508442909	465787427	258752402	272700043	304622895	268282466	315173412	560144779	355230532	316882284	680493035	312387893	358550657	209772550	709408655	436154075	330205805	195245515	691446193	416007371	365397367	236972050	944342508	471751510	508593882	259594163
4-aminobutyrate aminotransferase, mitochondrial	R.TVAGIIVEPIQSEGGDNHASDDFFR.K	5.01286e+07	1.62658e+07	8.62911e+06	2.26822e+07	3.34281e+07	2.10769e+07	7.58663e+06	2.52485e+07	3.56182e+07	2.1114e+07	6.57353e+06	1.85327e+07	3.81044e+07	2.2502e+07	9.04324e+06	2.49772e+07	22118333	22114672	5225548	13581201	21115236	15712932	7033783	34148782	12188382	11851390	1982649	13971750	25345036	32507503	3684192	26489260	40812591	16021726	11773246	19278553	41239151	32902389	8439347	16910025	42983516	26994043	8891668	15284243	43980935	23276162	13093537	21535168
4-aminobutyrate aminotransferase, mitochondrial	K.TLLTGLLDLQAQYPQFVSR.V	2.02017e+06	257722	259563	492392	1.41069e+06	657441	223471	733079	1.4148e+06	626053	119254	371602	1.0014e+07	598465	280497	562854	1088805	355381	195189	547069	720398	475765	407824	1020382	323752	313542	65991	233619	1509343	880384	214898	635998	1772961	312553	274561	410060	1130653	1167202	125127	314977	2517686	608202	142484	363310	2127277	691380	121912	513015
4-aminobutyrate aminotransferase, mitochondrial	K.TLLTGLLDLQAQYPQFVSR.V	1.68514e+06	162951	145760	515204	1.31739e+06	310348	165812	508564	1.43525e+06	338409	87303.3	316342	5.73782e+06	409530	194557	458136	1463905	184184	84590	1003845	532779	140541	312307	987363	262216	337075	120119	223463	1411661	636271	100834	409344	1193305	160668	180831	212111	1309103	496532	79561	81380	2048988	390062	74069	214704	2490372	444868	224753	450960
4-aminobutyrate aminotransferase, mitochondrial	R.M#LDLYSQISSVPIGYNHPALAK.L	2.36067e+07	9.95046e+06	6.02177e+06	1.58068e+07	1.91835e+07	1.5945e+07	4.71999e+06	5.20022e+06	1.84185e+07	1.3024e+07	3.9582e+06	1.03302e+07	1.59436e+07	2.12799e+07	6.19199e+06	8.11039e+06	9288774	18171934	8924685	18385352	8367504	11754895	2546091	5299703	2973723	735321	4247269	20449069	16956041	22596223	7689850	22824481	22534213	8968613	8895199	5900844	23786759	20598127	7672756	9692468	28968805	24250031	4963434	9994580	11128932	27072928	9386500	748978
4-aminobutyrate aminotransferase, mitochondrial	K.REDLLNNVAHAGK.T	1.08707e+07	5.80712e+07	2.35282e+07	3.28837e+07	1.23546e+07	1.72839e+07	2.45972e+07	6.16392e+07	9.08462e+06	3.35369e+07	9.52899e+06	5.26613e+07	9.74684e+06	1.96415e+07	9.74554e+07	5.54313e+07	7929381	134568815	25845333	28483103	5819959	20157560	11791619	41390165	4304599	24307014	8751217	27433223	1736994	10940731	173017748	46980331	10622897	18811462	22896292	42816976	16942174	12383363	36649382	40460245	4601867	24286385	19696436	32865802	15326332	19638570	21893147	26569759
4-hydroxyphenylpyruvate dioxygenase	K.ENM#DVLEELK.I	1.61892e+08	1.07194e+08	1.07035e+08	5.09989e+07	1.4501e+08	1.82307e+08	1.16549e+08	9.83658e+07	1.55612e+08	2.01685e+08	9.15965e+07	5.56618e+07	1.35982e+08	8.95795e+07	1.16693e+08	7.61462e+07	165926595	78103115	93410760	46475841	82778784	345594557	102504109	79589692	93847319	228988718	61480722	43938559	105528859	80112300	89231898	115643373	111028443	92317553	147572286	54365668	162576853	147494517	114740111	135429497	210498033	185797831	133414375	57937082	191552642	128316687	139838969	31002478
4-hydroxyphenylpyruvate dioxygenase	K.MGFEPLAYK.G	2.85159e+08	1.02678e+08	1.36823e+08	6.01684e+07	3.60081e+08	1.40334e+08	1.6628e+08	9.26317e+07	4.46526e+08	1.55553e+08	1.45312e+08	4.97743e+07	3.7436e+08	1.05382e+08	2.0961e+08	5.09499e+07	467823378	90308129	130572497	75151162	199718901	79906791	149602834	75912862	277113225	63176734	123619294	69190248	402100694	101953794	151583280	77546678	315401158	162887377	201808294	44571998	522701849	278742724	174589159	43614799	771495677	251393453	182820013	58242756	554936957	149908709	307410363	43792369
4-hydroxyphenylpyruvate dioxygenase	K.FAVLQTYGDTTHTLVEK.I	6.47145e+08	2.9467e+08	2.05365e+08	1.3752e+08	4.76077e+08	2.895e+08	2.46168e+08	2.01068e+08	4.33392e+08	3.51991e+08	2.46146e+08	1.65772e+08	5.38107e+08	3.05812e+08	2.9573e+08	1.49057e+08	369655036	190478598	162911310	154041490	267626060	244055446	216816004	309645900	259374296	316220508	204059064	231248872	218239488	296185689	253480621	171977575	603190143	333938681	271152872	112935011	589819129	325095446	254554945	132836189	396919450	447464598	307202269	124606126	887055961	383956133	373458608	127865551
4-hydroxyphenylpyruvate dioxygenase	K.FAVLQTYGDTTHTLVEK.I	8.17162e+07	4.53807e+07	2.76081e+07	1.91711e+07	7.9953e+07	4.09428e+07	2.57679e+07	1.56301e+07	6.2454e+07	5.95649e+07	3.20088e+07	2.37473e+07	1.01229e+08	6.42545e+07	3.26287e+07	1.50881e+07	53130687	12797537	16546238	27632974	38379141	42356736	14022257	22087674	45900791	67162223	20807364	45466099	44918203	69600829	23799033	23074032	103820915	58007441	35117475	6435968	111670437	32212951	35027168	9212905	53355423	84122977	46257927	9526054	161998177	63235741	53436434	12688750
4-hydroxyphenylpyruvate dioxygenase	R.FLPGFEAPTYK.D	1.46252e+09	5.54346e+08	6.03237e+08	2.70235e+08	1.07242e+09	5.87911e+08	6.67372e+08	3.53262e+08	1.07202e+09	7.46705e+08	6.12792e+08	3.11421e+08	1.27952e+09	7.051e+08	6.94112e+08	3.09994e+08	959138992	426825868	434207945	256566308	722205729	579589654	698914657	507262888	690503988	517992992	521374823	399038539	735865459	768178682	568829051	375408660	1407376713	646627698	754902472	206904210	1425633930	655874776	631640155	247007975	1309880402	1063754457	802606155	262567072	1931104769	838755642	872700852	258501747
4-hydroxyphenylpyruvate dioxygenase	R.FWSVDDTQVHTEYSSLR.S	3.83122e+08	1.66635e+08	1.84595e+08	1.04803e+08	3.52703e+08	1.5752e+08	2.23303e+08	1.41552e+08	3.53141e+08	1.84164e+08	1.89628e+08	1.15608e+08	4.38843e+08	1.96278e+08	1.40959e+08	1.30506e+08	318925866	188845345	138811018	101362029	226735200	136389204	265488311	189427248	179015153	142668814	175179783	149479381	229546653	246227921	190268673	152056815	459452	132018959	203584184	91283431	441968324	186415643	181901625	96891699	459138627	206446939	232668567	88385743	651869013	194296780	509823	116737720
4-hydroxyphenylpyruvate dioxygenase	R.FWSVDDTQVHTEYSSLR.S	6.05772e+07	3.39529e+07	2.14312e+07	1.22173e+07	4.44663e+07	2.73642e+07	1.95187e+07	7.74805e+06	4.50894e+07	3.16442e+07	2.14108e+07	1.63811e+07	6.47656e+07	4.26654e+07	2.4605e+07	1.26603e+07	42704987	19305503	12850579	15596504	25597588	28190427	13459821	8608555	28930789	42235906	15349793	22324812	38976786	48154685	17797433	14248143	74268659	43130015	24793869	6543133	56426876	16844957	23850262	6065430	40679856	41620129	32273522	6538784	94759212	56177693	34773466	10197372
4-hydroxyphenylpyruvate dioxygenase	R.GM#EFLAVPSSYYR.L	2.64431e+08	1.07002e+08	2.13154e+08	9.44332e+07	1.66326e+08	1.21351e+08	2.01596e+08	1.19623e+08	1.97844e+08	1.44222e+08	1.98755e+08	1.11563e+08	2.1246e+08	1.63241e+08	2.36937e+08	1.19601e+08	192964284	88485430	148417918	67539230	112507533	101565162	204171889	146229290	105265438	97652442	145394803	132305202	134483935	201405117	182904835	133087858	194022899	119784288	250140364	76683564	190706661	134057934	210664517	91228420	242541392	170668562	286439700	91291661	279919873	177030257	269271234	104519715
4-hydroxyphenylpyruvate dioxygenase	K.ENMDVLEELK.I	3.12395e+08	1.06559e+08	9.65519e+07	6.69547e+07	2.06921e+08	1.48254e+08	1.29746e+08	1.01319e+08	2.24905e+08	1.49632e+08	1.05138e+08	7.67882e+07	2.40188e+08	1.64313e+08	1.46191e+08	8.5811e+07	161806016	125854645	86946942	85897207	130617861	137090468	148037627	168401685	108895866	94227906	98905916	92811286	126825638	213541438	115471263	121852441	309688575	115846889	126925782	56468203	262014606	186072731	100990203	63742817	319802794	174045414	127831698	68633242	342912673	179874055	196743659	75470098
4-hydroxyphenylpyruvate dioxygenase	R.EPWVEEDKFGK.V	1.68235e+08	2.72642e+08	5.95017e+07	1.67403e+08	7.70949e+07	3.25024e+08	6.24439e+07	1.54584e+08	1.34285e+08	3.06686e+08	5.27751e+07	1.1402e+08	1.18994e+08	2.43493e+08	9.78919e+07	1.54372e+08	338441251	375939565	72200214	286376013	45897982	420002080	63494904	236008249	51971970	288754240	60130396	219063619	151507387	221602598	78107526	318044218	63007482	181010832	73983010	115444938	98061354	236414308	61044660	121449636	270430874	262804042	69503065	88288514	136476223	198929790	117676349	122979673
4-hydroxyphenylpyruvate dioxygenase	R.TEDIITTIR.H	1.49521e+09	4.99961e+08	1.17829e+09	4.94532e+08	9.83253e+08	7.64511e+08	1.24379e+09	6.43813e+08	1.10192e+09	9.08561e+08	9.82643e+08	5.721e+08	1.23622e+09	6.33631e+08	1.0289e+09	5.51826e+08	1523538186	387724625	877036783	311520953	566936915	618572134	1330318079	679874899	427801033	609100919	855200910	489538233	1027547467	720658160	1045823941	653667135	1156265371	609726779	1588775321	557148151	1312452432	1167258212	1185022712	603132351	1620115371	813465914	1404004032	614499092	1586424130	651347204	2039706898	531903873
4-hydroxyphenylpyruvate dioxygenase	R.HNHQGFGAGNFNSLFK.A	1.69315e+07	2.21237e+06	1.70012e+06	516646	1.66552e+07	1.15049e+06	374688	813969	1.42753e+07	5.578e+06	281484		2.24652e+07	4.71108e+06	2299.91		7751252	563417	2762950		6202137			813969	6030122	7049846	281484		13025205	3523946			25304519				22151671	1326521			20394429	7286620			40786344	9936544
4-hydroxyphenylpyruvate dioxygenase	R.SIVVANYEESIK.M	5.94935e+08	1.97214e+08	1.76899e+08	7.27936e+07	4.22723e+08	1.76313e+08	1.84744e+08	6.02084e+07	4.42371e+08	2.41609e+08	1.79819e+08	9.1779e+07	5.5888e+08	1.86786e+08	1.76673e+08	9.36144e+07	347806967	123208484	126291851	95735958	260652145	165803518	171355405	61492170	290109938	260458180	139677528	141284039	268170228	150622809	181864101	78594379	666594342	179223950	180149030	48324750	507251966	143965026	201942178	67125513	449477930	338631282	281989872	42968160	860442868	263640252	333152954	130871590
4-hydroxyphenylpyruvate dioxygenase	K.AFEEEQALR.G	2.88879e+08	2.32358e+08	1.95211e+08	1.82363e+08	1.39051e+08	2.36493e+08	1.69666e+08	2.33174e+08	1.40844e+08	2.80356e+08	1.25917e+08	1.57526e+08	1.92377e+08	2.50429e+08	2.25255e+08	9.91597e+07	141050739	267028754	84564027	257905984	79438762	244435323	139565977	359221354	81600434	268740622	113464351	95364962	96832839	94604333	139038055	188256693	282886179	181663179	415838981	184308239	254308539	229288245	165478512	216487910	251753457	291587432	135717855	189228580	410960888	410170203	311472396	75512361
4-hydroxyphenylpyruvate dioxygenase	K.ILVDYDEK.G	2.04345e+08	1.17486e+08	1.67518e+08	1.22293e+08	1.4642e+08	1.59447e+08	1.93307e+08	1.30123e+08	1.46072e+08	1.60091e+08	1.63861e+08	1.07336e+08	1.6504e+08	1.05641e+08	2.08159e+08	1.12171e+08	146954978	162145731	101816414	155208339	73000269	77431436	185590594	159388804	71230934	119216535	126622301	87366346	66455395	118036201	174538825	139088918	175139334	81774826	259897675	106922323	184683808	300219694	166747141	127965140	174126682	89589691	206152468	110235492	249662646	76710782	241779174	85116422
4-hydroxyphenylpyruvate dioxygenase	R.GMEFLAVPSSYYR.L	4.81104e+08	1.50764e+08	2.14624e+08	1.23036e+08	3.20401e+08	1.48334e+08	2.79591e+08	1.38406e+08	3.33332e+08	1.9204e+08	2.2796e+08	1.33501e+08	4.1121e+08	1.88287e+08	3.21025e+08	1.41719e+08	295851482	131855094	183752395	138200355	196237365	115264554	245943199	188417626	178191724	151556674	242986814	156384288	230649074	220784977	270692955	160051672	586250018	192527819	285248990	108192380	418320893	209002424	261623736	125672237	471362949	257815492	261326347	134322352	669898277	242356353	475269309	139963705
4-hydroxyphenylpyruvate dioxygenase	R.EPWVEEDKFGK.V	1.11768e+08	1.40135e+08	2.33694e+07	1.4283e+08	2.9623e+07	1.22153e+08	3.12234e+07	1.4603e+08	6.58606e+07	9.71504e+07	2.60553e+07	7.04675e+07	1.10393e+08	3.99268e+07	4.7647e+07	9.07015e+07	117806189	115460560	15677664	102443033	11744925	261794574	27492050	237875022	62792478	123688439	30095331	37473908	91591450	30405785	32961453	106584162	11455416	300150749	40320353	47444747	43835908	85611829	33025744	51915131	104743889	66987185	37848285	49107196	147024715	50996586	62332600	35514769
4-hydroxyphenylpyruvate dioxygenase	K.M#PINEPAPGR.K	1.52733e+06	2.7834e+06	2.05108e+06	129734	73819.4	576348	1.52142e+06	1.10493e+06	103109	676543	1.28128e+06	1.16038e+06	194543	1.11021e+06	1.17571e+06	329544	5981		640916	146704	84446	101987	293250	38861	45224	393947	357402	101442	155275	97911	383502	84574	4188744	1642147	910944	17482	105591	59833	2554048	2225910	171762	985477	3473671	3288709	118958	3212997	3110179	778231
4-hydroxyphenylpyruvate dioxygenase	K.MPINEPAPGR.K	80326.1	266346	2.93773e+06		156098	556278	128738	767207	120376	404799	1.34617e+06	6.76436e+06	128236	1.85535e+07	2.92723e+06	185928					247974	572443	172648	379682	90248	247870	151704	269057	112131	397733	103481	287091		266346			112292	379247	104414	317423	138581	403016	3795603	19938631	154386	55128523	8527747	239415
4-nitrophenylphosphatase domain and non-neuronal SNAP25-like protein homolog 1 (C. elegans), isoform CRA_b	R.GWDENVYYTVPLVR.H	1.56209e+08	1.02063e+08	4.48355e+07	1.00722e+08	1.10444e+08	1.08501e+08	4.67046e+07	5.98441e+07	1.09983e+08	1.38331e+08	4.88655e+07	9.35665e+07	1.40725e+08	1.43539e+08	6.11432e+07	1.17485e+08	84950593	100830033	30825419	140555611	65768776	119500584	47162329	747367	55406866	99895216	46397755	125326739	105795897	171120652	67202943	133722994	162339743	114959238	64355120	66942794	135947280	111448808	46108727	85533696	128103542	176655114	49941346	82263850	176735855	165332758	65183690	103951570
4-nitrophenylphosphatase domain and non-neuronal SNAP25-like protein homolog 1 (C. elegans), isoform CRA_b	R.AGPNIYELR.T	1.86109e+08	1.87462e+08	1.24099e+08	2.51057e+08	3.9467e+07	2.79833e+08	1.46918e+08	3.36619e+08	3.4446e+07	3.03058e+08	1.16992e+08	2.9888e+08	4.46524e+07	1.58315e+08	1.85597e+08	2.74953e+08	137907049	196718726	113703026	141929448	19276470	63388398	156767823	286497170	12323276	30082821	113949168	138812243	59813762	267597135	142719719	344332342	73035466	115725734	202251776	392733376	52342217	726708407	141057290	395744636	44869089	114657515	150973011	420979838	43651539	75228046	228474852	203161154
4-nitrophenylphosphatase domain and non-neuronal SNAP25-like protein homolog 1 (C. elegans), isoform CRA_b	K.EYLEFR.K	4.58223e+07	3.80768e+07	2.50885e+07	6.02107e+07	3.39793e+07	9.24781e+07	3.27227e+07	9.02226e+07	3.24584e+07	9.46295e+07	2.57097e+07	7.1403e+07	3.62092e+07	4.27653e+07	3.62483e+07	7.76037e+07	62295294	34436032	19555556	42858786	19117203	55629624	40338935	116260341	15559719	41197461	23755415	61593880	29915500	47716145	29560659	101099057	24641340	51398042	42361947	90190381	44835959	191609333	23567379	75655782	42748382	54564659	30888094	77795917	47241324	32094277	42935875	58367445
4-nitrophenylphosphatase domain and non-neuronal SNAP25-like protein homolog 1 (C. elegans), isoform CRA_b	K.LKPGTMIEWGNNWAR.A	8.60204e+06	1.0879e+07	3.68525e+06	1.89926e+07	1.07221e+07	9.86358e+06	4.72562e+06	1.95401e+07	5.43236e+06	9.83235e+06	4.11125e+06	7.96252e+06	1.32395e+07	1.15163e+07	1.44045e+06	1.74712e+07	4351312	3104527	948489	11006848	2266109	11867782	12024859	28592013	7809129	14330952	2399049	12431980	4685142	8897381	2808904	9959024	19587145	15353733	1282317	24167251	16629196	5455325	1304477	804275	1296147	5942565	3115039	938525	20287666	11796650	831693	15176208
4-trimethylaminobutyraldehyde dehydrogenase	K.IGDPLLEDTR.M	1.20727e+09	7.46557e+08	6.70001e+08	7.27089e+08	1.26177e+09	1.20085e+09	7.18421e+08	9.33728e+08	1.56265e+09	1.73115e+09	5.189e+08	8.09416e+08	1.07504e+09	6.30756e+08	6.14243e+08	1.03819e+09	2435327354	873018970	675495179	496859058	415005001	807499638	696068160	816864107	647600847	714563063	423475569	349370862	1782304551	356282396	557731209	1431715310	545139761	864562879	1002992611	1134830508	1961657343	2151148238	727048086	916113177	3216328497	1891200304	715998582	1126325143	1112645123	1006331590	1093729889	626278582
4-trimethylaminobutyraldehyde dehydrogenase	M.STGTFVVSQPLNYR.G	3.6856e+07	3.37264e+07	1.05194e+07	2.45837e+07	2.82225e+07	3.21172e+07	1.55838e+07	1.29774e+08	2.84752e+07	3.60226e+07	1.74402e+08	1.74621e+08	3.7286e+07	4.04766e+07	4.97744e+07	2.82747e+07	25256558	34667633	9709443	40323447	16670656	33989923	15458438	52493211	18763899	28689053	8449743	27723144	17780593	43387772	16539902	39707864	36547094	38169018	12624195	18061004	36304823	33700194	16507789	20939854	36278624	41112207	310410431	319557926	53686136	44254960	22057182	22138894
4-trimethylaminobutyraldehyde dehydrogenase	R.ANDTTFGLAAGVFTR.D	2.68851e+07	1.68131e+07	2.27008e+06	7.14053e+06	1.00745e+07	1.49284e+07	1.89486e+06	2.49146e+07	1.4303e+07	1.48554e+07	3.85435e+06	2.29623e+07	1.48375e+07	2.2237e+07	3.76694e+06	2.14043e+07	15906005	28440398	2460077	10937646	13878573	10871950	632738	25695077	12715431	7758110	3845885	54758800	18616630	42727801	2936052	51380809	57532161	14302827	2004359	6123172	12875547	23741317	4293588	43534638	20796310	20839996	4990269	8374378	18091748	13238266	7923942	6089117
4-trimethylaminobutyraldehyde dehydrogenase	K.EEIFGPVMSILTFETEAEVLER.A	439120	516514	147871	248484	570976	379257	294899	196813	538772	464309	205177	438469	709311	442859	244013	640027	165080	300333	94933	340685	127426	362933	580529	216795	197715	438825	174186	269067	1132182	586047	219357	367875	288095	808194	209491	216638	404975	183407	167027	126686	122598	648874	206519	591330	695087	404948	269701	631032
4-trimethylaminobutyraldehyde dehydrogenase	R.VEPVDASGTEK.A	7.08008e+07	1.28057e+07	2.74063e+06	2.10217e+07	2.27383e+07	1.21157e+07	3.60516e+06	2.88154e+06	2.18896e+07	1.25867e+07	2.6499e+06	3.95979e+06	2.93463e+07	1.29331e+07	2.56932e+06	1.95351e+06	16522007	9543098	2641983	48034563	13549415	15181110	4278512	3743553	12636510	22495872	3151100	5864138	16965585	20272587	3315839	1457957	32413980	10204799	1067992	5916963	28246341	3541856	3535895	2153402	24860389	7835082	2431837	2331545	41994943	7006329	4319752	4328710
4-trimethylaminobutyraldehyde dehydrogenase	K.EVNLAVENAK.A	2.81217e+08	1.31812e+08	3.03005e+07	6.82462e+07	1.83292e+08	1.5672e+08	3.37688e+07	9.93218e+07	1.55333e+08	1.93074e+08	1.81397e+07	8.41225e+07	2.29919e+08	2.20433e+08	3.90013e+07	3.72286e+07	119572352	128198791	14464693	94046812	94655775	224086938	32586084	204437628	116462673	323780018	23829503	147277061	24620121	263428650	28778974	54087997	285466092	5132192	42652799	54034454	215895853	50981500	33094741	55428924	109662935	134217473	30268933	49924845	405926889	217581197	49223679	54683753
4-trimethylaminobutyraldehyde dehydrogenase	K.VSFTGSVPTGM#K.I	1.31686e+08	9.73842e+07	8.53156e+07	1.37309e+08	8.42929e+07	1.98267e+08	8.44742e+07	1.77567e+08	8.16898e+07	2.4236e+08	8.07709e+07	1.47607e+08	9.04814e+07	1.33783e+08	1.00083e+08	1.34966e+08	99878165	61769533	49281417	118211250	44464602	109522030	76201790	201274808	42860997	104454832	60546676	120914844	22692333	97740806	87735154	234862430	81371323	121039154	141691229	146572140	99796860	386184852	84734822	168851132	65649494	154461580	120601999	146664646	133121778	120017847	112430509	98775132
4-trimethylaminobutyraldehyde dehydrogenase	R.M#GPLINAPHLER.V	1.33484e+09	7.81224e+08	6.09386e+08	7.418e+08	8.15125e+08	1.34388e+09	6.88454e+08	1.07748e+09	8.35914e+08	1.4383e+09	5.60233e+08	7.61803e+08	9.23801e+08	1.14017e+09	6.54328e+08	8.20145e+08	1508593284	638797594	460097375	588739171	511735969	1029226164	812494587	1548382898	310732385	589844089	450665117	773102701	744741821	956027489	557492452	894282338	678033001	1057775533	817758537	628379100	964319747	1969437743	723539839	737441690	913113478	1272578624	840665107	681484618	1080965815	1215262379	751163278	768898413
4-trimethylaminobutyraldehyde dehydrogenase	R.MGPLINAPHLER.V	4.45008e+08	2.36715e+08	1.19734e+08	1.72582e+08	3.87294e+08	2.80009e+08	1.40741e+08	2.43954e+08	3.89936e+08	3.61269e+08	1.29031e+08	1.91951e+08	5.09158e+08	3.38038e+08	1.33997e+08	1.87191e+08	385276455	157981301	95519227	214776905	178659273	262012492	136928458	393049786	172913818	210818076	108004067	221463963	436650655	381754519	148132191	268303340	463655364	313675365	156246222	137813952	522951616	341181757	148109117	168205553	587113555	471933383	186772173	191944367	690078006	331047524	253845043	161060059
4-trimethylaminobutyraldehyde dehydrogenase	K.GIKPITLELGGK.S	1.35117e+09	7.3857e+08	1.98876e+08	3.29339e+08	8.4806e+08	8.45492e+08	2.22062e+08	4.57605e+08	9.09657e+08	9.94522e+08	2.07674e+08	3.61434e+08	1.17735e+09	1.06373e+09	2.0355e+08	3.60413e+08	829288004	552208004	147075646	430688559	543418733	934679536	235098983	821121614	539188850	936586917	181952476	550080166	636195381	1291899946	223978391	459602899	1403298276	849312628	240726007	269810319	1116808734	874474264	224400034	268256271	1105494853	1219848599	302269271	292545232	1797287881	1049066801	386669001	396809399
4-trimethylaminobutyraldehyde dehydrogenase	K.GIKPITLELGGK.S	4.5435e+08	3.21222e+08	9.29016e+07	1.65813e+08	3.36265e+08	3.54269e+08	9.25869e+07	1.91667e+08	3.44699e+08	4.13563e+08	9.92413e+07	1.76562e+08	5.13834e+08	4.0652e+08	8.89189e+07	1.55407e+08	306532832	160024022	63380224	251185554	158133166	300727102	79616223	323358568	192133609	356042220	79789335	276925429	330776681	388801511	97506576	218278885	479806043	463557185	116517765	100272505	479596341	401850064	106792546	127484654	417898229	567161563	157131364	136355029	774264849	466178636	169092474	156616867
4-trimethylaminobutyraldehyde dehydrogenase	K.VSFTGSVPTGMK.I	6.83017e+08	4.02773e+08	1.11021e+08	2.22056e+08	5.20475e+08	4.63649e+08	1.4764e+08	2.96765e+08	5.52747e+08	5.52386e+08	1.23444e+08	2.67701e+08	6.35179e+08	4.58766e+08	2.03112e+08	2.36602e+08	600747836	402512285	101284120	302690779	308511870	462426143	156222736	485474287	299730572	378505996	119393214	357487869	473687547	498772432	144606823	369893363	639459538	509666547	154608993	190297350	720579378	574886953	135710773	211709355	797545289	757956508	158322630	243401283	875880727	522497256	261618040	198430534
4-trimethylaminobutyraldehyde dehydrogenase	R.MGPLINAPHLER.V	2.1468e+09	9.03799e+08	3.55152e+08	5.4377e+08	1.50538e+09	1.13409e+09	4.52758e+08	7.16665e+08	1.56176e+09	1.23299e+09	3.83633e+08	6.01068e+08	1.7422e+09	1.13687e+09	4.38982e+08	5.46849e+08	1860963554	925103496	331701794	649702853	986717054	1259406084	549016869	1159879860	767338792	875792522	413623004	749174367	1481226395	1354436841	442184070	670539534	2056715573	1133102911	470583004	531408072	2122843969	1362141271	450104330	526848695	2393482364	1602909038	477384747	572053855	2347630789	1243471800	874725324	600458358
4-trimethylaminobutyraldehyde dehydrogenase	K.AFEPATGR.E	2.71956e+07	1.65199e+07	2.89746e+07	4.13009e+07	2.05467e+07	2.10048e+07	3.1106e+07	4.87848e+07	1.65831e+07	3.66718e+07	2.32568e+07	3.7502e+07	2.11517e+07	3.3447e+07	1.38997e+07	2.73735e+07	17252820	21625087	15550739	45415760	13492381	20609890	21348096	67099285	11587773	30835026	28355490	38703955	13940763	34938989	34402887	46936369	26929463	13288947	55253590	49325840	30785508	15241004	33433569	50943993	18991702	34439351	41087225	43115301	28370444	32521362	6990430	33539773
4-trimethylaminobutyraldehyde dehydrogenase	R.M#GPLINAPHLER.V	1.0286e+08	6.18604e+07	1.13229e+08	7.07246e+07	6.96364e+07	7.24093e+07	1.01076e+08	6.38437e+07	8.62398e+07	7.54582e+07	4.81176e+07	4.70819e+07	9.93768e+07	1.11956e+08	1.37565e+08	6.58956e+07	29007117	57316743	26558968	52977180	61408614	48618876	213439755	90088481	15958788	19273260	33392652	26503826	127169895	137222917	204719265	67807273	144190964	74208153	85476599	48741167	69597859	105310455	60758923	27437830	142513612	93768280	82677357	39045764	94024280	97425204	70410015	78000431
4-trimethylaminobutyraldehyde dehydrogenase	K.EEIFGPVMSILTFETEAEVLER.A	254290	575734	98074.2	94012	433799	253518	205748	378638	118323	250981	289608	376554	379766	172169	278902	82500.1	260464	190668	66345	225017	222224	366777	171328	80882	242143	261061	315002	371506	264627	198919	86020	55809	225449	1292603	206376	28606	866836	48616	420798	978291	38870	120007	488742	657078	507193	179243	688682	146444
4-trimethylaminobutyraldehyde dehydrogenase	K.EEIFGPVM#SILTFETEAEVLER.A	350565	218112	121034	491941	65755.8	296408	91449.1	395724	92554.3	118518	69847.9	210843	310743	118871	190975	377121		248395	20741	713599	52424	216096	85623	569400	62689	11861	41968	131676	651498	141985	205611	351994	266346	42366	175051	209885	50618	591392	117095	272938	61953	207374	102845	201105	64031	112389	108683	422458
40S ribosomal protein S10	R.DYLHLPPEIVPATLR.R	2.17069e+08	1.0259e+08	7.50947e+07	4.6654e+07	1.61323e+08	1.06007e+08	6.57313e+07	1.71578e+08	1.66425e+08	1.29538e+08	7.76267e+07	1.22525e+08	1.71308e+08	1.21619e+08	7.17279e+07	1.08108e+08	172251171	9970525	84491435	467445	120280054	190626802	112641120	228531085	86584732	125696058	83767683	112399694	139382948	16856796	7714241	165734963	206405487	167020107	82238475	134245503	190643672	15106489	77270656	133334554	266816685	31523337	82508253	133898740	244310426	204851907	109181673	8824318
40S ribosomal protein S10	R.DYLHLPPEIVPATLR.R	9.62271e+07	9.49291e+07	4.66944e+07	8.42148e+07	8.26844e+07	1.0659e+08	4.15669e+07	9.23081e+07	7.46036e+07	1.23339e+08	5.24689e+07	8.44567e+07	1.32119e+08	1.08644e+08	5.87554e+07	7.95079e+07	71661494	56243083	26175401	115979837	60926568	142765638	31416579	103628207	63393507	127993676	46014178	106473712	75363115	89740581	51829005	88344504	126737228	107041078	58950448	37314592	117328637	53961966	53433699	80643208	61433201	163460214	75675000	63786888	194363735	140992070	79982605	73281654
40S ribosomal protein S10	K.KAEAGAGSATEFQFR.G	1.1862e+08	1.06749e+08	2.07551e+07	4.27448e+07	7.38025e+07	6.92878e+07	1.8263e+07	3.52801e+07	7.2821e+07	9.5811e+07	1.97565e+07	3.42144e+07	9.53827e+07	8.65081e+07	1.94544e+07	3.45313e+07	82200746	104898067	20967975	54174577	46972346	70441470	23735662	66245127	70328790	116315143	30062773	57639987	52876970	125513267	25574032	29709550	127698141	95654519	16575809	31034842	113561320	50829109	10437218	24227998	82682534	129092816	23702549	22296595	163633909	84814798	13334786	68002200
40S ribosomal protein S10	K.AEAGAGSATEFQFR.G	3.67064e+07	2.23765e+07	3.16417e+06	1.49525e+07	2.35323e+07	1.9165e+07	1.18299e+07	2.41288e+07	2.51402e+07	3.28635e+07	2.10031e+06	6.86732e+06	3.42194e+07	2.71186e+07	2.76177e+06	1.16482e+07	18604722	36279721	974252	11769080	18821919	10378280	15532130	60174949	14173294	41097133	1397182	4940046	8726130	37696187	3532858	3233068	40244820	3714988	1364199	11658629	15800803	18230849	1974742	4555948	22227979	25313746	1605884	5423959	63399474	34626903	1990675	14756463
40S ribosomal protein S10	K.KAEAGAGSATEFQFR.G	1.54486e+07	7.51361e+06	1.81408e+07	2.30034e+07	6.23938e+06	1.95005e+07	2.14093e+07	3.43643e+07	1.16847e+07	2.99362e+07	1.22408e+07	3.35796e+07	1.22045e+07	9.60106e+06	2.05091e+07	3.42492e+07	25306034	5067986	12632126	17544783	1797410	8003383	17303899	24291322	6389110	9429733	9523942	9437975	13120042	14147366	19160592	73455730	13697896	8075325	39291003	39415242	9604978	41674832	21156527	40154404	25512234	14467886	25670360	48237973	15608494	10776018	42366223	14006564
40S ribosomal protein S11	R.DYLHYIR.K	6.14937e+07	4.93636e+07	3.37137e+07	3.4183e+07	3.44321e+07	5.57009e+07	6.14057e+07	5.98808e+07	3.92123e+07	6.20952e+07	2.94127e+07	3.69698e+07	8.50276e+07	6.02886e+07	4.17717e+07	5.61085e+07	55831825	61953561	21150072	26981149	23749441	38584543	150687044	87573583	33924506	29170184	25273681	36499438	53069633	92919045	31297213	58873541	65079688	42290336	51711521	32799741	38919428	104446018	16046855	36673543	53533142	71240531	44521186	42742213	117283795	54717877	52246172	58172311
40S ribosomal protein S11	K.EAIEGTYIDK.K	6.58134e+07	1.53083e+08	4.94933e+07	5.88676e+07	1.95265e+08	2.38453e+08	3.76829e+07	1.39778e+08	1.76098e+08	2.37027e+08	5.13973e+07	7.6964e+07	2.04406e+08	2.2724e+08	9.6123e+07	7.17369e+07	92141560	54758686	7799423	85404004	117449543	344508197	11672579	147713679	102451447	247356123	79112379	139869805	72499281	212260898	112376230	178098019	49814624	144269787	100007030	23454497	224481625	160473522	46765876	220689051	138650812	251713415	63722849	28955565	285366111	186760793	79869716	34460622
40S ribosomal protein S13	K.GLAPDLPEDLYHLIK.K	7.16466e+07	4.56477e+07	2.146e+07	2.62113e+07	4.82901e+07	7.72865e+07	1.06757e+07	4.17653e+07	5.17103e+07	9.125e+07	1.61396e+07	3.35531e+07	5.87194e+07	9.21305e+07	1.93246e+07	3.14767e+07	60588537	3241154	17646801	54168342	32428775	83725993	7835	71904218	42257858	57784685	26274248	41700137	38978668	106556039	22458855	48637812	73412387	66582447	21706129	14169	52540716	87237336	12666668	27991510	59255004	136529266	11562074	37509044	92331839	103249031	12753500	28741027
40S ribosomal protein S13	R.LILIESR.I	1.98425e+08	1.65348e+08	1.02141e+08	1.79754e+08	1.45973e+08	2.51491e+08	1.22963e+08	2.37202e+08	1.38749e+08	2.65724e+08	1.23812e+08	1.94262e+08	1.72869e+08	2.38014e+08	1.58757e+08	1.68878e+08	109752436	124803722	66892761	138228592	104187005	310646035	166250904	288527961	79988133	246477603	121817253	186087784	96357284	289376598	155255231	172678044	177525100	193360109	136472038	214242208	189732449	268297545	101999352	239676557	148382024	255539120	152717978	219999771	245303076	154481831	162258822	210165932
40S ribosomal protein S13	K.KGLTPSQIGVILR.D	9.07453e+06	9.52812e+06	2.63142e+06	276693	8.39839e+06	8.45591e+06	723198	1.32747e+06	6.09434e+06	1.37057e+07	1.75329e+06	3.02261e+06	1.208e+07	1.30133e+07	1.67799e+06	657286	1365927	250000	6074907	360491	4230841	4550106	197223		12880967	18059107	4056948	3723143	3650940		3234744	1572138	25541103	20010468	979054	192895	12565937	11689358	608456	2361149	307398	19950224	1037298	5133028	29710431	25401943	1468850	183851
40S ribosomal protein S13	K.GLTPSQIGVILR.D	2.55237e+08	1.53945e+08	8.55893e+07	1.23592e+08	1.5195e+08	1.82519e+08	8.01209e+07	1.51113e+08	1.59065e+08	2.05302e+08	8.80123e+07	1.27281e+08	2.7958e+08	1.89293e+08	9.84348e+07	1.38817e+08	284717181	133800126	99754658	111086015	108628305	206255294	83832107	189666207	122469100	176315057	88059153	121216348	127603305	180343425	93225833	122727135	214972128	145970308	79438881	111741980	198775655	159930610	76332045	145450918	187506464	261874054	104848107	134702797	527901476	220122863	112998706	154262565
40S ribosomal protein S13	K.GLAPDLPEDLYHLIK.K	3.95516e+06	1.29359e+07	6.92403e+06	9.5125e+06	3.28807e+06	1.13181e+07	5.31451e+06	1.82857e+06	3.36564e+06	1.95057e+07	430504	8.8419e+06	1.14794e+07	1.26472e+07	2.86297e+06	3.79921e+06	4452305	69964	483073	18070485	649185	12818265		2780797	7459623	19675466	222429	12862844	5445297	8146576	1147020	10372628	6103333	19461752	18114239		6069031	7577971	10054357	2336681	998327	36035636	775581	1975906	15430219	19527016	467463	401676
40S ribosomal protein S13	K.GLSQSALPYR.R	7.12062e+08	5.27627e+08	3.98667e+08	4.42427e+08	4.67372e+08	6.57222e+08	3.9189e+08	4.98248e+08	4.70668e+08	7.12176e+08	3.59016e+08	2.8443e+08	6.01689e+08	5.87545e+08	3.78238e+08	8.79087e+08	550316540	270082491	234969968	254861998	378642227	548454376	391541568	545990363	278684454	563460317	283285457	355574146	281808745	671448548	366348245	436218472	489848204	664327212	525766859	388976999	466394875	824858243	380057367	475813552	507922320	704074125	529302688	448671984	895202700	459624580	390128722	446619020
40S ribosomal protein S15	R.GVDLDQLLDMSYEQLMQLYSAR.Q	173516	457753	188330	1.06447e+06	185167	254042	193662	520085	313797	304620	359291	504658	270374	297938	218121	311336	31049	338090	255273	812366	55905	378024	206142	530816	224363	141495	527129	736662	77501	384957	213662	188678	60479	764579	203330	2304429	452099	258190	279099	962884	321714	178551	181311	734691	435278	107495	315649	528808
40S ribosomal protein S15	R.GVDLDQLLDMSYEQLMQLYSAR.Q	446926	146741	33940.5	141573	180172	151542	38172.5	876228	301706	92083.8	54713.6	76207.3	882670	49847.6	53278.4	81493.6	130112	216184	14385	292352	441518	58646	63921	2286865	34935	14265	83637	136631		45790	58356	26115		119583	54127	39743	60726	351567	28676	302215		206321		55523	882670	49958	72723	136872
40S ribosomal protein S16	K.GPLQSVQVFGR.K	2.00941e+08	4.55008e+08	3.51927e+08	1.04738e+08	1.38753e+08	1.59025e+08	1.03972e+08	1.75176e+08	1.45347e+08	1.87045e+08	8.1666e+07	1.12086e+08	1.95481e+08	1.60176e+08	9.84985e+07	1.34977e+08	161673543	1112525901	70595889	105164638	79712167	142542596	137747226	270057042	113702230	98476275	78514281	96332321	143717846	173010507	97142142	141386313	167674327	162393442	919864646	117243764	206988826	236081734	79029169	159277349	213696895	299163359	101408482	154749716	217741911	185143241	121472636	161742987
40S ribosomal protein S16	K.LLEPVLLLGK.E	3.20667e+08	3.05326e+08	1.08678e+08	1.72745e+08	2.677e+08	3.52258e+08	1.22503e+08	2.16691e+08	2.45445e+08	4.11682e+08	1.20549e+08	1.77716e+08	3.08416e+08	3.72613e+08	1.43759e+08	1.94225e+08	229064743	245378720	104457269	198942887	180573596	417691976	115017430	303992260	192179175	302405618	123143449	208789223	207406060	411882413	139798755	215605913	378240136	373912735	126509129	126432874	328402352	345311025	125516649	156770281	282590657	566430647	138690373	167294383	491691689	396684429	167539831	199273881
40S ribosomal protein S16	K.GGGHVAQIYAIR.Q	1.11606e+08	1.09324e+08	5.25863e+07	1.01316e+08	6.99237e+07	8.39311e+07	4.85805e+07	7.88156e+07	5.38874e+07	1.08574e+08	3.59372e+07	7.91432e+07	8.94849e+07	1.22352e+08	8.14829e+07	9.14634e+07	97134268	93730989	44751245	146431298	38991212	83915310	43049543	95414695	46214818	134343384	50194449	104957566	37295486	143413174	64109982	89470524	120424089	124655889	76991953	82368100	105685169	62294872	50207891	92467223	65760008	129238091	57305514	72511475	182590505	150159627	98855734	123218875
40S ribosomal protein S16	K.ALVAYYQK.Y	3.88365e+07	4.66992e+07	1.49352e+07	2.06832e+07	2.40774e+07	4.0808e+07	2.43478e+07	2.14998e+07	2.63101e+07	5.38102e+07	9.66997e+06	2.04845e+07	3.47561e+07	4.55789e+07	1.70449e+07	1.52776e+07	29488289	38130596	7427472	28694876	18498754	45546607	50923223	37208319	23194402	59324054	14986312	37505262	23787641	51053491	18953715	24585992	45108683	58385283	12609544	16766271	31994485	26690525	11152251	25885290	34725211	76731723	13601684	18408511	54747582	51613440	15136124	19568677
40S ribosomal protein S16	K.GGGHVAQIYAIR.Q	1.22937e+07	1.7004e+07	1.09508e+07	1.84928e+07	1.0133e+07	1.63017e+07	9.05061e+06	2.18933e+07	7.31294e+06	1.8814e+07	7.63317e+06	2.11889e+07	1.38288e+07	1.54449e+07	1.52784e+07	1.90814e+07	12531151	17800434	5424502	18036929	4073846	17858395	12085911	19945455	5375393	28956141	9935599	11474601	1553690	17379596	14332194	11887010	14959910	16385917	16623723	20583155	17240037	5877537	7573140	37931354	6475555	9830946	12780227	17289933	27891895	14576725	16224632	22933244
40S ribosomal protein S17	K.LLDFGSLSNLQVTQPTVGM#NFK.T	1.97127e+08	9.18677e+07	1.6747e+08	2.38346e+08	1.29328e+08	1.98048e+08	1.21413e+08	2.94168e+08	6.72837e+07	2.32361e+08	1.15766e+08	2.07465e+08	1.46275e+08	2.37398e+08	1.58685e+08	2.98164e+08	176025962	926873	2439913	312362394	14823808	380406102	3749172	57963713	85669904	158754720	155350592	243952131	127136473	312028395	11529628	66369878	27733918	117883204	196501261	8849002	173468080	36383057	162703482	325577210	90699549	218887811	175678719	33974257	168124556	237794747	178390000	400760861
40S ribosomal protein S17	K.LLDFGSLSNLQVTQPTVGMNFK.T	9.3433e+06	1.78616e+07	1.68234e+06	4.50077e+07	3.14952e+06	1.00321e+07	1.64272e+06	1.93597e+07	1.26563e+07	3.79798e+06	6.3354e+06	2.45339e+07	3.2075e+07	2.39429e+07	1.12729e+06	3.02319e+06	779286	6813505	2294118	98797488	761823	25335174	3117388	679653	13367835	4023856	403773	70183422	13395389	111927	532198	6866313	26310630	495266	835163	5715206	1240082	2060635	1028907	1780363	2139239	689354	1300480	2094320	48548504	37192073	1827457	1043574
40S ribosomal protein S17	K.LLDFGSLSNLQVTQPTVGMNFK.T	1.98173e+08	1.14193e+08	1.45002e+07	3.29276e+08	1.76436e+08	1.39726e+08	1.12708e+07	2.39992e+08	1.62556e+08	7.00974e+07	9.15506e+07	2.25637e+08	2.64277e+08	4.18925e+08	4.45174e+06	1.20197e+07	3025729	18592525	12863778	911089921	1387080	398504301	26541311	34293111	14075476	6712422	2327480	664060645	439271655	74067684	2814999	25906396	585239404	2722575	3354089	36654793	7889927	8509508	3025513	6191944	17378221	3605546	3638276	8257468	33414949	692768476	5889942	5163041
40S ribosomal protein S17	K.LLDFGSLSNLQVTQPTVGM#NFK.T	8.60717e+06	9.07856e+06	1.36054e+07	2.04026e+07	6.41337e+06	1.44434e+07	8.30422e+06	2.48259e+07	5.08763e+06	1.33146e+07	8.37123e+06	1.99386e+07	9.29795e+06	1.69654e+07	1.24467e+07	2.28037e+07	10114932	1513737	467604	35382506	5106690	21145194	798536	31224474	5758881	14933082	10410017	22701376	5111517	17028690	7429029	31091734	6884171	12112548	12442179	1406653	9055972	8627844	16741029	18036214	3103911	11734698	6813912	12317569	6341491	18183850	15487625	25597396
40S ribosomal protein S18	K.IPDWFLNR.Q	3.59343e+08	2.59566e+08	9.31467e+07	1.49145e+08	2.40925e+08	3.13928e+08	1.19863e+08	1.98011e+08	2.35422e+08	3.43849e+08	1.05926e+08	1.49864e+08	2.86026e+08	3.31803e+08	1.36501e+08	1.72838e+08	259766148	261378092	93537113	147825981	192446399	344471364	142551640	290531734	191016961	261107662	118086478	160074819	187985074	443241548	138674571	172565935	387446513	274624824	99798019	132290402	292264180	353943370	103441319	144834274	311318221	437449236	114381353	150964900	440580674	313959175	142369183	160426111
40S ribosomal protein S18	R.VITIM#QNPR.Q	56749.8	355225			2852.52	763342	348606	2.16072e+06		423744	895107	1.60905e+06		3.72352e+06	450515	16177.3	56750				2853		348606			847426	412092				20638			355225						884069		264213	2232835	3090787		3723520	1148964
40S ribosomal protein S18	R.AGELTEDEVER.V	2.00068e+07	8.35937e+06	2.39729e+07	4.85863e+07	1.52914e+07	3.07574e+07	1.76097e+07	6.05997e+07	1.1692e+07	5.76929e+07	7.82345e+06	5.99113e+07	1.26251e+07	1.06049e+07	2.86223e+07	1.55548e+07	19527102	14697301	9791579	7161668	9948537	12288443	4825335	15314160	8626891	21772782	12555625	9436154	9549470	11719994	18872846	26216038	18615305	2930955	54949848	117831595	18653060	67932021	22064441	97660833	12515543	1494133	10340525	81131382	16383072	11482323	38371732	18256177
40S ribosomal protein S18	R.YAHVVLR.K	4.29746e+07	3.5114e+07	1.36671e+07	1.20784e+08	2.46339e+07	3.0753e+07	1.17198e+07	4.69906e+07	2.49689e+07	5.90113e+07	9.27885e+06	1.70553e+07	3.11236e+07	2.98434e+07	9.18237e+06	1.82797e+07	29817384	20429046	5156402	171146715	17218405	41260549	10967526	118333760	17811801	54581596	11243616	24454185	8210647	35299870	11834608	17171169	47151904	35524176	23515917	161845809	32340935	17303098	7642262	16269770	26405954	37985554	16557135	12161120	52669117	22999431	15710473	36995482
40S ribosomal protein S18	R.VITIMQNPR.Q	2.93666e+07	7.7968e+07	2.19206e+07	5.46399e+07	1.74624e+07	3.05909e+07	3.15157e+07	6.55445e+07	4.54593e+07	1.98394e+07	1.6902e+07	4.89568e+07	2.14162e+07	1.6218e+08	3.57768e+07	2.29901e+07	41169988	181525716	8546711	48462230	10840746	15848743	18565623	59764851	28645252	19537969	19321862	27185853	27440692	231131550	30706553	28627251	20482182	20770500	42732740	90589763	11420836	64875369	41330733	100213353	97542100	13264379	17625324	70357005	20054667	242104245	40846951	32068378
40S ribosomal protein S19	R.VLQALEGLK.M	2.66207e+08	1.9804e+08	1.04154e+08	1.73909e+08	1.84725e+08	3.22825e+08	1.27958e+08	2.56338e+08	2.28702e+08	3.83415e+08	1.13635e+08	1.81124e+08	2.46242e+08	2.33976e+08	9.67346e+07	1.9538e+08	377427140	197049571	103376646	171382504	115838877	277428293	163630929	362732558	100527003	151906762	116868883	159542862	324871045	242695436	132643991	254369465	158522685	266528941	128300631	212889291	246593940	542617171	107063193	205143077	401888819	382609155	129502279	203514046	264667481	214695563	157187447	154758342
40S ribosomal protein S19	K.ELAPYDENWFYTR.A	7.78517e+07	4.47051e+07	1.7833e+07	5.08801e+07	5.09538e+07	5.06973e+07	2.42351e+07	5.45436e+07	5.16223e+07	6.35566e+07	2.31788e+07	4.50354e+07	6.04054e+07	6.40659e+07	3.00445e+07	5.30925e+07	39560567	46008580	17386171	69840640	26060607	58849193	25931055	66614385	29664311	41994240	27377335	56737177	38146004	73171746	34504741	59233743	100618631	48190936	18080463	40734677	67845752	55725400	20204087	49914622	57586825	85428497	20421966	44585328	92554393	70393385	31532662	59283746
40S ribosomal protein S19	R.KLTPQGQR.D	778411	7.57094e+06	294013	166863	422701	245935	78422.5	141789	344381	268326	70714.1	84652.6	438349	355856	91858.9	108569	786768	992734	91423	277660	267017	323137	103822	168886	318975	287871	107824	95234	322024	519670	128458	80534	631488	21442771	723775	106255	756979	194220	66126	110524	463020	330192	55431	74071	728080	314545	89521	136603
40S ribosomal protein S19	R.IAGQVAAANK.K	5.50235e+07	5.9539e+07	1.867e+07	2.39167e+07	2.94881e+07	5.94489e+07	1.82066e+07	5.71689e+07	2.35538e+07	4.04365e+07	1.46465e+06	2.08064e+07	4.39493e+07	7.52862e+07	4.53385e+07	4.44679e+07	27086954	46046627	100935	69526145	17451738	99100467	3153775	100895159	15342568	8621226	1670521	5202037	5341368	138679100	69991941	10145189	52677927	26487848	3539564	960129	38678593	11536533	1644613	33795387	14750614	41530738	1563574	13823753	66440185	81214074	45880457	87687494
40S ribosomal protein S20	R.LIDLHSPSEIVK.Q	6.13484e+08	4.60562e+08	1.90379e+08	2.74346e+08	4.13983e+08	5.46853e+08	2.29982e+08	4.34793e+08	4.09628e+08	6.11182e+08	2.04249e+08	2.89665e+08	4.80479e+08	5.1639e+08	1.59519e+08	2.9899e+08	457314012	484197069	182962440	282273956	285600459	713693918	275079051	703752973	290636930	456058908	212390036	319224250	331193291	623200656	227830866	332931173	564115737	495494050	213111253	291828113	561461392	493138896	185738846	290735074	490198562	763911174	230395332	286373879	688266326	492592370	230217158	295783152
40S ribosomal protein S20	K.TPVEPEVAIHR.I	1.01039e+08	9.43893e+07	1.26165e+08	2.67662e+08	7.59029e+07	1.02334e+08	1.40931e+08	3.08587e+08	5.91814e+07	1.76213e+08	1.02427e+08	2.81839e+08	7.42604e+07	1.63849e+08	2.08521e+08	1.86974e+08	58946323	84439858	64993654	206678016	53590671	112957957	143094970	314652846	45144999	146717235	133572976	186050014	8702637	150679282	185203072	266419090	100984534	108356086	237110280	366839400	94386753	84342978	124246106	374118191	50620830	116436627	172082163	371815874	133464715	113489085	231838724	245822521
40S ribosomal protein S20	K.TPVEPEVAIHR.I	6.63064e+06	7.12534e+06	1.38187e+07	3.2847e+07	3.78369e+06	6.52716e+06	1.56932e+07	3.61321e+07	3.17366e+06	1.35459e+07	1.22446e+07	3.13683e+07	5.40774e+06	1.3091e+07	2.12119e+07	1.86895e+07	5218411	6634541	5288679	23355203	2080870	7778814	14992179	28344262	2249519	4261726	15345638	19958257		8778671	20092347	26381956	5437665	9729907	28825915	49947178	2812928	5488065	12641975	50565375	697986	6952979	21108064	41789850	5706460	9337737	22331431	25555237
40S ribosomal protein S21	K.DHASIQM#NVAEVDR.S	1.00363e+07	7.43729e+06	2.40079e+07	1.3647e+07	4.48319e+06	1.24467e+07	1.71944e+07	1.90165e+07	6.30091e+06	1.46473e+07	1.22103e+07	2.11972e+07	7.44965e+06	1.10504e+07	3.19273e+07	1.99013e+07	14408582	5423432	6081828	22645585	1665439	9008689	40017302	15116320	3836523	9082557	17128033	9148687	6122301	11725230	46548071	21093868	4615041	10617507	56799957	8105340	5811570	17694113	7359567	32151537	8585124	11748995	17839538	17917087	10336246	9913016	17306457	9055800
40S ribosomal protein S21	K.DHASIQM#NVAEVDR.S	1.59306e+08	1.67576e+08	7.39301e+07	1.51707e+08	1.00025e+08	1.90007e+08	8.18354e+07	1.93309e+08	1.21235e+08	2.34531e+08	4.98583e+07	1.61942e+08	1.1412e+08	1.84693e+08	9.20248e+07	1.51022e+08	148096288	214031347	55438311	127631612	64154821	132810562	88492554	165754561	100379606	222244677	63360134	106417278	85208229	272663475	83792905	235933945	128664492	142691603	100273731	198522093	124720854	286242732	73724227	246167764	121271601	255734037	84918112	178005281	161540829	151624460	100256653	111785937
40S ribosomal protein S21	R.MGESDDSILR.L	1.98914e+06	433329	1.03557e+07	2.87489e+07		1.35825e+08	1.6263e+06	4.31327e+07		1.19222e+08	1.21345e+06	4.77785e+07	982516		1.27096e+07	1.1324e+07	1989138	433329	4582374	1397697			437476				1213449		982516		4937590	26455248			16129017	84366793		135825457	2435851	60637076				63582499			20481697	4231691
40S ribosomal protein S23	K.VANVSLLALYK.G	5.92379e+07	5.02424e+07	1.38141e+07	3.02138e+07	4.19331e+07	4.79918e+07	1.59874e+07	2.74154e+07	4.36488e+07	6.62098e+07	1.64267e+07	2.89552e+07	5.43478e+07	5.31715e+07	2.04195e+07	3.10612e+07	43374615	51998358	16270263	34811043	22013917	38052586	14158963	31835561	42104060	51889004	18153196	29096746	39803035	59291156	24215374	30294751	68418293	51873188	16039683	34345364	59042430	67500805	14776305	27309989	57279393	93630373	21006195	33736307	93784475	70175212	23323704	39140593
40S ribosomal protein S24	K.TTGFGM#IYDSLDYAK.K	4.90138e+07	4.00778e+07	2.89504e+07	3.55992e+07	5.09078e+07	7.31867e+07	2.70923e+07	3.02055e+07	5.0662e+07	1.07681e+08	2.82168e+07	2.18288e+07	8.90513e+07	8.43897e+07	3.7408e+07	2.88343e+07	55640461	19507224	17745830	86881642	25881319	120161464	9488452	18378428	11579235	100189396	7981405	8466969	35868203	71866024	32525672	56234880	15496249	85735724	35014848	8565295	77872665	15362960	37046247	57907334	34225439	127483513	45920282	48151380	126867795	93964627	46118145	13855948
40S ribosomal protein S25	R.AQVIYTR.N	5.36418e+07	5.71449e+07	1.36096e+07	1.34234e+07	4.18334e+07	7.44166e+07	1.69827e+07	1.16644e+07	3.29767e+07	5.64878e+07	6.49676e+06	1.76741e+07	4.17463e+07	6.21314e+07	1.48774e+07	1.60606e+07	38061651	41988101	11300731	3863508	37165352	97008193	25924387	20447767	28703377	98215671	14906231	36066687	16268924	76566238	14082529	11978429	71715406	31889751	18473255	18474596	45471046	40288644	9859193	9404660	19544219	33133101	4546219	6232553	36684025	42635798	15672224	36192283
40S ribosomal protein S25	K.LNNLVLFDK.A	9.78362e+07	5.76446e+07	2.69707e+07	1.84221e+07	4.35373e+07	4.30537e+07	1.70813e+07	3.49994e+07	4.37626e+07	7.26626e+07	2.39443e+07	1.51382e+07	9.00543e+07	5.32144e+07	6.02248e+07	1.29544e+07	38935117	28376737	29595765	34243885	31526527	47104775	18341062	76230081	46068184	55040931	11344198	16140007	43831603	71213967	27558982	15749967	84274907	76315592	18835329	9891918	44131830	40843011	13590338	22593355	56918904	113384739	45509457	21512971	162388310	70015344	139642022	15853963
40S ribosomal protein S25	K.LITPAVVSER.L	8.32764e+07	1.15809e+08	7.40956e+07	1.63189e+08	4.68839e+07	2.51155e+08	9.07334e+07	1.76017e+08	2.24141e+07	1.93531e+08	7.02529e+07	1.399e+08	7.98274e+07	1.64621e+08	1.31849e+08	1.29645e+08	49238386	80011535	66973295	172527813	22060737	272922830	88947250	104378988	15654453	65124650	72474551	46294040	22094942	14020776	115653074	152321399	51648633	138249627	121495537	222742458	83936286	438747444	82032102	222318214	12335344	92833198	89326576	221253951	116448820	166945759	148044967	112612499
40S ribosomal protein S25	R.AALQELLSK.G	1.98415e+08	8.41837e+07	5.00469e+07	9.43411e+07	1.17189e+08	2.78825e+08	9.58491e+07	1.44802e+08	1.29787e+08	2.71952e+08	7.81256e+07	1.38534e+08	1.08382e+08	1.66279e+08	1.06814e+08	1.58468e+08	332443301	143764714	16759216	19208804	75770590	186610695	112890714	269456364	7013744	10061521	83817037	122904949	237778850	172733066	114583999	200654042	105932765	10343520	88385069	159166275	148035750	526108409	78233375	7753894	270311107	272599272	85184778	163831538	4993485	169192450	108586016	110407670
40S ribosomal protein S26	R.DISEASVFDAYVLPK.L	1.04052e+08	3.26812e+07	8.73636e+06	2.62217e+07	3.49721e+07	7.05298e+07	9.9146e+06	7.67766e+07	3.93257e+07	9.2529e+07	1.66233e+07	6.20759e+07	2.50734e+07	6.28603e+07	1.7929e+07	5.79786e+07	30318357	1391179	72841	67596321	23874295	80571547	274035	100754436	8900479	97706349	9935743	68510906	17622456	42879213	15202855	34111400	104610840	62689658	12280694	426245	22973724	66474061	14220026	61928697	40093120	111410787	29150303	68334883	35383813	71703001	28316976	67195545
40S ribosomal protein S26	R.NIVEAAAVR.D	2.90961e+08	2.20656e+08	7.72438e+07	1.36607e+08	2.56163e+08	3.21636e+08	8.11538e+07	1.50625e+08	1.21028e+08	4.62701e+08	8.38583e+07	1.61304e+08	1.69493e+08	6.48569e+08	1.80644e+08	1.31727e+08	307015553	133343281	39977642	148012126	99987076	248760210	85289018	200120233	81485241	621682170	67872690	146054643	26211415	966855306	181685249	174334445	239720533	346525276	101091727	128507806	160449613	166569691	73476465	162186041	108786335	397799029	183180796	208815544	281338402	432597060	179602678	139405807
40S ribosomal protein S26	R.FRPAGAAPRPPPKPM#.-	6.41832e+07	5.77427e+07	1.26492e+08	2.20576e+08	4.86243e+07	5.47028e+07	1.23333e+08	2.81256e+08	3.2025e+07	1.28835e+08	8.91973e+07	1.99769e+08	4.64849e+07	1.13265e+08	1.71026e+08	1.75419e+08	70768990	35845596	66357218	187676137	28093414	63150515	94270312	292475334	20161876	49825025	100342765	133996543	16603585	70944671	123309209	304084777	50717305	110828909	247584735	287559745	68916192	62671420	125570859	320892871	33035248	96676861	165932876	280733439	80479177	132687995	218743560	217334735
40S ribosomal protein S28	R.EGDVLTLLESER.E	5.91726e+08	3.88335e+08	2.87813e+08	3.26544e+08	4.48555e+08	4.86259e+08	3.29281e+08	5.90016e+08	4.19859e+08	5.26262e+08	2.77902e+08	4.25962e+08	5.02298e+08	5.39766e+08	3.85394e+08	5.46184e+08	368910716	452796148	254598380	641055	367043863	594294085	364744989	806370523	252626059	361199333	317010294	432214470	344634053	699266657	367691510	505814587	605943967	361637860	307972563	440633340	489478461	506745275	290491066	470992164	533223765	658292836	282107254	450039240	723017169	505566252	418578829	621784092
40S ribosomal protein S28	R.EGDVLTLLESER.E	2.67481e+07	1.16325e+07	1.90414e+07	1.56373e+07	2.83586e+07	1.67454e+07	1.26922e+07	1.9896e+07	2.87129e+07	1.95029e+07	1.68537e+07	9.20708e+06	1.62754e+07	1.66891e+07	9.97889e+06	1.94884e+07	16841437	13083006	16237507	7610278	19785305	11800713	21950660	37968155	13837438	16024353	23910850	6906219	4224704	25817691	8537363	18805511	12104210	12213711	22823569	25076497	26030090	30057785	7112710	10157383	38656954	14772218	8192550	9634449	29649328	14133993	10049257	14839984
40S ribosomal protein S28	R.VEFM#DDTSR.S	12354.3	1.05905e+06	333742	6881.22	12942.9	17200.8	21971.7	134061	10352.5	39839.3	121044	456976	19972.3	743173	11955.2	30255.9	4055	1196	15900		18922		31754	33663		12936	4971	21922			23225	57539	5320	58483	247620	6881		17755	12189	234459	2476		350519	892030	8872	743173	685
40S ribosomal protein S28	R.VEFMDDTSR.S	4.9768e+06	1.13779e+06	5.45361e+06	2.16995e+07	2.375e+06	2.0039e+07	2.79069e+06	2.52031e+07	2.93783e+06	2.18765e+07	2.32154e+06	2.49098e+07	929606	2.78496e+06	1.02e+07	1.28131e+07	5746804	2565248	3200371	3749977	2000238	982972	2134144	4102029	3763473	5086979	3585075	2605265	313906	7294781	5576767	14848901	3259535	485423	12688002	56736118	2269491	58134851	1925977	45871767	1745573	955014	1805367	43749060	1014657	673352	14823249	9135556
40S ribosomal protein S3	R.TEIIILATR.T	6.47325e+07	3.34548e+08	1.05242e+08	1.06387e+08	1.90073e+08	3.22754e+08	1.08211e+08	9.1589e+07	1.22497e+08	5.31855e+08	1.12059e+08	1.57831e+08	2.22744e+08	3.20416e+08	1.04152e+08	1.16427e+08	34290157	79746908	65219055	19939598	39836258	389089967	38291361	81957243	227449332	458214040	60069296	234303189	37215901	71730207	88181072	182332330	92241313	486381250	141894131	125162795	454504316	89526239	140411712	144585143	114396281	655664045	169679237	159542692	600932635	532334474	202257124	88757513
40S ribosomal protein S3	R.FGFPEGSVELYAEK.V	8.35186e+07	5.70423e+07	3.0958e+07	6.59962e+07	5.77707e+07	8.72835e+07	5.66071e+07	8.13255e+07	6.15903e+07	7.97651e+07	3.82789e+07	4.37308e+07	5.28e+07	6.22438e+07	6.74043e+07	4.68011e+07	63827543	87389337	28328274	30501597	43840037	84542915	84254831	154553816	50214374	22836308	38528786	22738503	59199091	75954118	70502694	32842526	80125897	68134634	51823379	93544535	74500138	110396926	37428695	50605331	103475092	93451230	35827092	27429423	43217451	82614264	70206770	53031817
40S ribosomal protein S3	K.GGKPEPPAMPQPVPTA.-	1.93463e+08	1.49863e+08	5.77635e+07	1.26132e+08	1.83007e+08	1.37799e+08	7.59292e+07	1.48329e+08	1.88272e+08	1.88457e+08	6.05406e+07	1.128e+08	1.99832e+08	1.62295e+08	6.08348e+07	1.24966e+08	180099510	210855689	58395927	151548566	101268051	156479949	82516751	204960778	120016807	53642975	65701914	86583409	164424688	180483630	69547540	176718557	198809372	192957663	70188644	137113421	264181539	167754703	70425138	133553323	260828584	320203943	76598001	154798413	298611567	173824084	112952298	96913903
40S ribosomal protein S3	R.ELAEDGYSGVEVR.V	2.59947e+08	1.85609e+08	7.99454e+07	1.81856e+08	1.78783e+08	1.76863e+08	1.41089e+08	2.20338e+08	2.01643e+08	1.8567e+08	1.18661e+08	1.15444e+08	2.31487e+08	1.95225e+08	4.8885e+07	1.97792e+08	153595494	233966532	273068	163441403	157499807	231297680	167026044	285327961	128279485	139718927	123667203	154038546	137024851	233425444	143233234	202170486	238725691	166987453	130681604	165673821	186432969	132792451	120246758	177210738	203814568	277521133	137095680	1659211	312668101	186623788	1595855	197407959
40S ribosomal protein S3	K.DEILPTTPISEQK.G	3.47483e+08	2.73183e+08	1.04092e+08	2.69372e+08	2.47633e+08	2.88385e+08	1.33152e+08	3.65666e+08	2.36311e+08	3.29655e+08	1.06155e+08	2.27954e+08	2.93663e+08	3.41348e+08	1.38661e+08	3.24854e+08	245733604	379928068	89031278	356152239	162892648	314262193	144360262	508868140	143561647	134636799	99995758	174157233	183669260	390766799	128523269	467411739	342212931	311483611	147799160	271940978	288758739	316555541	127955789	288482597	257853440	452252272	128304472	296440820	452833877	412586199	167980879	198580764
40S ribosomal protein S3	K.FVDGLMIHSGDPVNYYVDTAVR.H	4.41324e+07	2.32787e+07	8.05129e+06	1.77641e+07	2.06651e+07	3.05387e+07	2.13745e+07	2.76313e+07	2.48885e+07	3.16347e+07	1.22719e+07	2.26779e+07	2.21041e+07	1.94297e+07	1.92576e+07	1.3475e+07	41582432	47616651	7752698	18535364	6588111	54471739	40782595	62434385	8314677	7755859	21379911	13904849	15920567	25122229	9229249	22428973	57866084	13364734	7908549	16012750	41528271	24714327	9029243	14482125	37913413	23668914	10282536	32086906	37394636	18792654	35604558	14342061
40S ribosomal protein S3	R.ELTAVVQK.R	1.6392e+08	1.31418e+08	3.42337e+07	5.73128e+07	9.32796e+07	1.50853e+08	3.8344e+07	7.78331e+07	7.4117e+07	1.52568e+08	1.91673e+07	5.50913e+07	1.12553e+08	1.67158e+08	3.92361e+07	3.17444e+07	85127467	108167193	16774178	72726039	63467635	244265742	45841259	167635078	66671326	312975474	32859483	106572928	15668225	226918594	39876152	20575399	172329450	54475629	31386854	33047714	116821895	22623403	34338693	30419228	47849011	57523941	24532147	18868888	201337127	139633930	38596053	74540814
40S ribosomal protein S3	K.IMLPWDPSGK.I	1.59204e+08	9.40962e+07	4.38524e+07	1.07292e+08	1.05202e+08	1.19626e+08	1.37558e+08	2.18936e+08	1.26616e+08	1.40464e+08	5.38941e+07	8.71708e+07	1.13426e+08	1.22274e+08	1.23762e+08	1.03128e+08	67794420	95002009	28018391	74621258	75683994	118761524	171205424	362026856	66251509	87809294	45825802	63368034	80824835	156984021	121264560	102475414	178653394	115347907	56250909	174280345	128871024	154762587	66378012	106417072	191639251	176665005	47707732	125952872	169199244	127426415	94201239	50162589
40S ribosomal protein S3	K.KPLPDHVSIVEPK.D	3.68709e+08	3.17053e+08	1.15671e+08	2.87222e+08	2.81958e+08	3.5598e+08	1.459e+08	3.20023e+08	2.28404e+08	4.23553e+08	1.11302e+08	2.63314e+08	3.03896e+08	3.62169e+08	1.46527e+08	2.29792e+08	259462300	287276003	95880770	318934697	164757836	369784844	167863561	525275084	136080573	292648943	165315959	314560987	83715433	367985510	178659792	306401804	387374676	401380004	157218571	258503064	384724617	389101674	126936301	269773597	242292915	473591449	166449681	239347761	551233656	378306453	114393921	255623626
40S ribosomal protein S3	K.AELNEFLTR.E	3.82973e+08	2.91376e+08	1.536e+08	2.23293e+08	3.12715e+08	3.2934e+08	2.02888e+08	3.11886e+08	2.95099e+08	3.85627e+08	1.60402e+08	2.20268e+08	2.80861e+08	2.93156e+08	2.02655e+08	2.7584e+08	452733741	393883056	167504089	201926663	162676733	338913379	245667452	388305937	219721997	195555059	159164888	174141636	281227149	302223974	208374944	326075037	306540753	321829773	188766187	263837948	487063200	438086596	184949075	275793102	407769324	444830891	158840566	255103763	374015898	345492925	227896058	222996680
40S ribosomal protein S3	K.GGKPEPPAM#PQPVPTA.-	3.5824e+07	2.93304e+07	3.42147e+07	5.8961e+07	6.98903e+06	6.63248e+07	4.20781e+07	7.39528e+07	1.26446e+07	9.41517e+07	2.10639e+07	6.84966e+07	2.88792e+07	1.9437e+07	4.04942e+07	7.01751e+07	99905974	66550087	31401666	43299322	1266803	1468637	58065639	39397146	2182221	240659	20988897	11134686	78426370	1186274	27845999	132362592	6026089	20326152	65439468	87747371	10583226	195997220	35883466	104611483	31647531	20365079	40201472	101346469	7420641	26489127	53142355	30386689
40S ribosomal protein S3	K.KPLPDHVSIVEPK.D	1.20029e+06	7.19504e+06	839589	9.6891e+06	1.4224e+06	4.55131e+06	312149	1.3177e+07	1.45335e+06	5.2099e+06	443805	8.35885e+06	2.01539e+06	9.75548e+06	1.10326e+06	6.12909e+06	1167164	5043343	452770	16532955	316606	4714965		29321689		1413369	337633	16267571		1425471	1152635	13161738	1233423	11986243	1226408	1206038	2584028	7075987	333736	8710883		12467867	704388	6579787	1732785	15193773	1053892	5118284
40S ribosomal protein S30	R.FVNVVPTFGK.K	2.78949e+08	1.79759e+08	8.32057e+07	1.00354e+08	2.1745e+08	1.80147e+08	1.06843e+08	1.16075e+08	2.22682e+08	2.5146e+08	9.9348e+07	2.73504e+08	2.30104e+08	2.01589e+08	1.105e+08	1.38789e+08	286792540	217559205	84327439	91229453	123962882	168309781	126625403	141456579	193039010	125237030	100043238	589901621	214678083	211198874	116681661	151212603	264794033	206489278	97351288	130034621	324170088	243054245	87167275	135594674	323027952	347164527	115799559	142829943	333301249	261306920	122076597	138307357
40S ribosomal protein S3a	K.LMELHGEGGSSGK.T	2.94426e+08	2.50326e+08	6.59772e+07	1.56753e+08	1.8073e+08	2.57389e+08	8.51708e+07	1.76159e+08	1.42258e+08	3.18538e+08	5.47765e+07	1.41037e+08	2.22712e+08	2.87943e+08	1.10173e+08	9.44898e+07	162770988	220918392	45411220	227745511	101419635	374726959	92243084	313860901	114304546	412498469	87031431	201118114	27344160	353850645	91954021	122992177	359115940	225167730	91455281	127507257	269095580	118876022	73982007	131940460	130327607	305808403	76745656	114190233	401204667	291051954	128391632	159032703
40S ribosomal protein S3a	K.LMELHGEGGSSGK.T	1.83815e+07	2.29054e+07	3.89672e+06	1.17715e+07	1.26266e+07	1.7378e+07	7.52553e+06	1.3238e+07	1.10705e+07	2.50995e+07	5.5355e+06	1.22171e+07	1.70695e+07	2.05098e+07	9.52157e+06	1.16254e+07	9004616	16325532	3643185	18423883	5927685	27683444	11761742	23355956	8336312	30018155	9638270	15701269	2820814	21738570	9018548	19524591	24659375	27512801	4678823	7850800	18583647	5103838	4288465	10468665	10538633	21128305	6762421	7277827	32050631	22753950	10024587	13812994
40S ribosomal protein S3a	K.TTGDETGAK.V	2.60504e+06	1.62714e+06	763587	1.1997e+06	2.12784e+06	2.49192e+06	1.03804e+07	2.19213e+06	2.06957e+06	3.00744e+06	941220	2.4865e+06	2.70172e+06	2.80571e+06	1.09548e+06	1.70827e+06	1872638	213535	504373	1248535	1648666	2866273	4245972	4193869	1325329	3631492	887993	3346530	2095831	4025677	716502	1742072	1828235	2177346	746534	1074054	2441714	1777602	15694821	1292080	2736611	2678739	1040403	3487002	4285016	1971229	1584939	2278150
40S ribosomal protein S3a	R.VFEVSLADLQNDEVAFR.K	232881	239923	74176.4	387435	257846	341832	215495	391336	257229	466082	202612	231425	323084	408550	273922	197878	189558	293903	50882	396872	181409	514438	366671	727491	65473	502251	341687	138770	136643	411089	146562	225476	295974	367051	23661	594568	305232	306903	122161	207423	473672	344852	42411	427734	465991	412781	456210	222892
40S ribosomal protein S3a	R.KTSYAQHQQVR.Q	214917	179329	78014.6	444873	135158	238744	296938	259359	141633	265642	321803	255627	118757	503914	333791	183639	201963	319138	80234	664304	105192	396457	463486	394351	171877	192670	421499	540640	50695	410737	390696	120915	103016	30679	101428	360947	200725	98374	238771	377246	142432	334953	254761	222614	206418	428837	533190	302581
40S ribosomal protein S3a	R.VFEVSLADLQNDEVAFR.K	3.56309e+07	1.10429e+07	1.0663e+07	1.89282e+07	1.35481e+07	3.86326e+07	1.20218e+07	4.45785e+07	2.34679e+07	3.07181e+07	8.41595e+06	1.13308e+07	7.21643e+06	2.95108e+07	1.1854e+07	4.41541e+07	13580487	4950343	1728445	33817018	12470248	65252221	532158	70738502	10037177	37443399	15398048	4039006	5822623	32719187	21423523	80505364	52083269	4779359	10228026	1022008	10527186	24118214	35400636	45695500	48386975	4003850	133952	145352	9007501	54942099	9410336	31317379
40S ribosomal protein S4, X isoform	R.TDITYPAGFMDVISIDK.T	1.00644e+08	5.3367e+07	2.14573e+07	5.14183e+07	6.84694e+07	7.77246e+07	2.35799e+07	9.86895e+07	4.42614e+07	9.96578e+07	4.0568e+07	6.26435e+07	8.721e+07	9.43264e+07	4.58051e+07	7.93957e+07	60242854	1085070	609203	89237454	44754966	93846798	391690	113348189	45004037	90285201	54312344	41503355	67163588	132239949	46670250	82705964	120447613	87126972	31011072	681241	95961261	70548272	31426754	116750621	413673	129291137	52993851	77240799	123469100	94956536	60977068	85126900
40S ribosomal protein S4, X isoform	R.TDITYPAGFM#DVISIDK.T	6.5634e+07	3.88402e+07	2.15793e+07	2.90256e+07	6.05516e+07	2.97164e+07	5.30171e+07	5.41894e+07	5.25447e+07	4.64787e+07	2.81121e+07	2.86259e+07	7.90922e+07	5.73553e+07	5.21182e+07	5.14638e+07	52960824	77853892	25584329	29674085	16685561	37763919	95177617	89292156	43126226	68329579	14462746	37734101	18997280	106810009	69072096	49469066	62055576	19302667	16604698	22663912	121836311	26665127	42288000	35548980	32181241	36624069	44160865	22968087	134893937	29375809	64703377	49820282
40S ribosomal protein S5	R.QAVDVSPLR.R	3.80269e+07	2.07344e+07	1.64217e+07	3.90525e+07	4.71634e+07	5.51509e+07	2.16812e+07	7.28602e+07	3.02757e+07	2.63832e+07	1.52108e+07	3.66172e+07	5.25269e+07	5.72575e+07	2.49185e+07	2.78125e+07	1765235	46691035	2232763	14975817	5483346	103086070	23324037	74679719	1718740	11435069	7712377	3114292	39689116	91047039	30111511	41558054	91652638	7678487	42804728	91257866	70738220	58903664	26588810	112989186	2990217	5480573	29690665	57479780	110462174	76468756	19725551	27971642
40S ribosomal protein S6	R.M#ATEVAADALGEEWK.G	8.73811e+07	6.54156e+07	3.85535e+07	7.25941e+07	5.96012e+07	8.04664e+07	4.02183e+07	9.61881e+07	6.15599e+07	8.27884e+07	4.36449e+07	7.03204e+07	8.29015e+07	1.01599e+08	4.67852e+07	8.56294e+07	54051415	51128780	22801504	79061605	47532928	106515462	45790881	119694056	41609033	82149119	38372597	80416276	47874809	107772376	44729092	84986309	83589595	65324661	41895870	50629885	65235799	54383838	36641353	77711177	56071925	89724637	51627472	53353550	106344105	88772742	44638924	86896917
40S ribosomal protein S6	R.MATEVAADALGEEWK.G	7.06141e+07	4.52783e+07	1.13428e+07	3.62756e+07	4.42299e+07	4.8529e+07	1.79339e+07	4.52502e+07	4.87026e+07	5.74881e+07	1.47515e+07	3.39989e+07	6.22571e+07	6.00017e+07	1.60119e+07	3.64263e+07	38730019	45749933	10475407	49654507	30520941	56823187	22447873	70495025	31453934	46274797	16829284	41375097	41375408	86384495	20020770	42928044	74463191	52453753	14250634	35015060	63269782	48039187	12154762	39417852	60649537	79229750	16354229	38922777	91464372	55401060	18559639	38814209
40S ribosomal protein S6	K.DIPGLTDTTVPR.R	2.29559e+08	1.44705e+08	8.80746e+07	1.56807e+08	1.59885e+08	1.63942e+08	1.18294e+08	1.87794e+08	1.43506e+08	1.77148e+08	1.01846e+08	1.40523e+08	2.08119e+08	1.97641e+08	1.21386e+08	1.74517e+08	117428328	181509314	83712220	147865631	122676245	197835476	143756830	203730177	11042345	66145647	100862377	82398426	127349083	214965870	118764336	179114463	207463071	177970496	115723133	196908791	182533535	194725123	91331964	184650599	220821717	284429927	108256400	189301345	291549614	244847088	136423502	159363065
40S ribosomal protein S8	K.ISSLLEEQFQQGK.L	9.23852e+07	8.56654e+07	2.52745e+07	9.69736e+07	6.0726e+07	8.73242e+07	3.07383e+07	1.01835e+08	6.55047e+07	1.00832e+08	2.95106e+07	8.45773e+07	8.20609e+07	9.92352e+07	7.46983e+07	7.41243e+07	60571832	79197902	22387935	95726086	36293635	96805907	27621311	95835410	52476959	72705331	28108512	69469180	56219411	107785503	37787834	87742492	100807139	89143909	28957839	54368351	78427686	90412261	31886849	72052112	81266560	147950153	34238252	64682124	122856953	118041659	52089113	70314405
40S ribosomal protein S8	K.LTPEEEEILNK.K	7.78775e+07	6.5166e+07	4.43529e+07	7.46186e+07	9.3034e+07	7.31551e+07	5.85962e+07	8.41685e+07	9.23704e+07	1.05424e+08	4.73381e+07	8.40932e+07	9.44937e+07	7.73261e+07	4.72166e+07	7.59916e+07	77374910	70025470	41690467	60881041	42169288	68932689	57163116	69775896	76742693	34394178	52433671	49198773	83060043	76310665	65729042	80775108	77967796	98668415	52083193	93721318	133088351	103294700	48074372	108361375	128503918	178053819	59955946	128985540	142934002	92418913	75913852	85341591
40S ribosomal protein S8	R.IIDVVYNASNNELVR.T	5.14585e+07	5.1236e+07	2.84681e+07	4.21506e+07	3.88353e+07	5.80145e+07	3.18218e+07	4.92822e+07	4.22793e+07	5.84205e+07	3.29768e+07	4.49584e+07	5.59465e+07	6.04233e+07	3.94468e+07	4.59965e+07	26890318	44230711	18890593	47849391	23811313	71808710	31322481	57506732	27813297	52276092	27449877	48327941	37585507	79896070	38914147	48049141	60298394	56013330	33263419	31360220	44617674	37604308	32482821	40986754	41034296	74967132	42845118	43640617	70967131	64999621	43209158	46669466
40S ribosomal protein S8	R.QWYESHYALPLGR.K	6.50198e+07	7.42335e+07	2.67695e+07	7.5462e+07	2.44028e+07	1.095e+08	3.98791e+07	2.1889e+07	4.96446e+07	8.08371e+07	7.8736e+07	2.50028e+07	3.51228e+07	2.54154e+07	4.56305e+07	3.15218e+07	112202165	28555988	24792604	167145198	27215526	51790975	50258273	42477417	78088712	193919344	144769724	27730212	16675685	29540998	50695513	21208498	21147510	40074041	19530458	25115253	16431679	121893525	11097723	16919581	30052529	28697761	39929320	15084324	39577645	27341722	33400985	37059667
40S ribosomal protein S8	K.ELEFYLR.K	7.12978e+07	3.89998e+07	9.26574e+06	1.89234e+07	3.1695e+07	1.3329e+07	1.72228e+07	1.99461e+07	1.78115e+07	1.41979e+07	6.76617e+06	1.31223e+07	8.47611e+06	1.44561e+07	1.21225e+07	2.83346e+07	8077381	90064216	14898093	22585878	5537647	5265888	33435905	41781501	11656000	1381876	4581607	13336433	5279943	24995850	6664967	20742460	80308763	15464241	6701773	20005132	10032061	22741189	6825986	5876822	27339416	26656048	8246702	11853520	2671226	11122782	16128394	30950168
40S ribosomal protein S9	K.IEDFLER.R	2.03421e+08	8.48988e+07	1.00518e+08	1.16038e+08	9.84444e+07	1.55736e+08	9.07967e+07	1.51176e+08	1.03015e+08	2.21019e+08	6.478e+07	1.26193e+08	1.53676e+08	6.39523e+07	7.64726e+07	1.38446e+08	253428286	114777072	98229925	57855159	50747590	49148204	102033483	112784555	41976845	51804290	71643481	41103382	191301139	74245104	92889269	168688398	175654516	92714485	111374482	228051226	153330732	368489810	69284758	177518299	169149006	74974247	68337755	194923567	168522960	66913239	135779617	86518370
40S ribosomal protein S9	R.KQVVNIPSFIVR.L	1.87031e+07	1.3152e+07	5.34516e+06	1.21811e+07	5.77529e+06	6.6515e+06	3.92324e+06	1.10703e+07	1.07505e+07	1.41705e+07	5.63704e+06	1.07926e+07	1.78706e+07	1.30299e+07	8.87732e+06	9.2602e+06	17935675	8671190	5885674	23537605	2567002	3920956	744450		10000553	8519693	8355632	10945402	15694833	10171863	6291369	6592227	19470430	21167400	6700759	5497843	8983574	10196726	6650057	11070294	15414921	31084138	8222684	10639876	30837985	24294942	11463269	11928181
40S ribosomal protein S9	K.KGQGGAGAGDDEEED.-	2.02603e+06	427133	144557	312703	889800	400322	244639	597554	849189	546330	178437	412900	1.20422e+06	590243	317947	773809	578468	396355	93654	260081	466078	386000	174464	839052	514357	472827	234917	545167	535108	657323	285493	295415	3268323	454329	204403	287490	1214420	363048	249849	404237	1269938	210238	143026	332977	2171691	741414	322237	489477
40S ribosomal protein S9	R.ELLTLDEKDPR.R	7.22107e+07	5.35205e+07	3.74163e+07	6.81099e+07	5.46773e+07	6.16677e+07	3.499e+07	5.91967e+07	6.83023e+07	8.62756e+07	3.70055e+07	6.18467e+07	8.00314e+07	6.97581e+07	3.99643e+07	6.37766e+07	100991584	55377550	40802048	80287388	25314327	45922045	30765639	50229092	41760981	39762349	43156442	51814045	92042560	75756880	50528845	85244375	67476072	73330533	45367988	69308139	83713579	93705607	39771207	81954138	117293005	128740735	51902876	75346867	107032270	85387761	69363654	67399159
40S ribosomal protein S9	K.LDYILGLK.I	1.65319e+08	1.47549e+08	3.73707e+07	8.41301e+07	1.21603e+08	1.88689e+08	5.34516e+07	1.11024e+08	1.24035e+08	1.91151e+08	5.02651e+07	9.08452e+07	1.24137e+08	1.73549e+08	5.98574e+07	9.1384e+07	126229687	153190716	38229618	87919087	92348783	230148189	67077410	176371577	91115881	150514912	43878139	96471752	92585089	206107035	64773787	113323365	159125391	145522614	40222761	93696036	149346029	183396373	42267686	77225506	163518926	222544789	66681352	87346959	177055623	169437186	61311893	78029126
40S ribosomal protein S9	K.HIDFSLR.S	2.06432e+08	1.92272e+08	9.10237e+07	1.53731e+08	1.47279e+08	2.21837e+08	1.06882e+08	1.9205e+08	1.47492e+08	2.31586e+08	8.7274e+07	1.52827e+08	1.93683e+08	2.35533e+08	1.20929e+08	1.51449e+08	121078160	156293361	80432194	165235726	96869968	280988070	121381976	275895745	97484564	271184722	90585222	185298826	85212614	266052376	126218705	161062045	217047149	210482032	98352445	144007287	181403183	164351324	90547232	173096381	152264346	249929705	104796163	141453050	299638049	202724456	115639061	175129759
40S ribosomal protein S9	K.QVVNIPSFIVR.L	4.44758e+08	1.69325e+08	8.55692e+07	1.29466e+08	2.29203e+08	2.07127e+08	1.04665e+08	1.63794e+08	3.04122e+08	2.3394e+08	1.00043e+08	1.34181e+08	2.22217e+08	2.1252e+08	1.13189e+08	1.44833e+08	157416267	139284444	66968686	132577456	245333749	206452096	113740185	223873438	145045610	210599059	104836771	143666691	129557406	242894595	124099894	143096189	584494383	178855166	97580558	106291623	243341794	215773908	96201762	124220233	411487165	265610289	115162573	145175556	336032861	218262402	114108896	154127002
40S ribosomal protein S9	R.ELLTLDEK.D	5.14131e+07	5.87878e+07	3.54016e+07	6.23719e+07	4.46844e+07	9.58257e+07	5.55475e+07	1.1252e+08	4.66102e+07	1.22779e+08	3.84012e+07	6.84177e+07	5.21623e+07	4.99888e+07	4.36823e+07	7.69647e+07	50589848	59201456	19478193	35743160	25168836	79189494	78921547	146051229	21343842	85225946	33328798	37204840	55575304	46569766	44459566	77848899	35208185	44556967	51725416	91643981	51832375	164255243	39180912	81015213	63277471	43686362	45954677	75991442	55937203	32885582	42905122	56637986
40S ribosomal protein S9	R.LFEGNALLR.R	2.9649e+08	2.81605e+08	1.28572e+08	1.79675e+08	1.9284e+08	3.16422e+08	1.41397e+08	2.4416e+08	2.12386e+08	3.89071e+08	1.21459e+08	1.86456e+08	2.19775e+08	2.85395e+08	1.63186e+08	2.07679e+08	322593080	348964829	133917664	221934560	137451968	312581108	170935906	349383167	151893165	238788485	134469150	193471174	232395791	341406547	169021802	270619689	257901131	304433724	153231353	185627965	244768343	402852875	134915615	202917842	317938809	493768409	138909229	198741855	297345072	295039870	205507707	188680336
40S ribosomal protein S9	R.KQVVNIPSFIVR.L	2.93635e+07	5.54142e+07	4.54502e+07	1.76543e+07	2.97804e+07	3.86095e+07	8.63188e+06	4.5678e+07	1.64832e+07	5.27597e+07	5.07724e+07	3.36475e+07	3.00058e+07	3.9829e+07	5.09752e+07	2.11818e+07	41543147	80359986	15985669	21911485	6450262	73049947	7027658	103506542	17983986	21853344	40751563	50723524	20194524	21827817	13118494	4994490	34127206	73808967	74125045	19393336	74282444	26766027	8716566	26092394	26841585	120155182	60517633	17410717	36871339	33733268	77709287	19345109
40S ribosomal protein S9	K.LIGEYGLR.N	7.44467e+07	5.04103e+07	5.69507e+07	8.7459e+07	3.59893e+07	1.30679e+08	6.73287e+07	1.35534e+08	4.84227e+07	1.74304e+08	5.46628e+07	9.90718e+07	6.51611e+07	5.81863e+07	7.97832e+07	8.66652e+07	94949616	51551067	49199210	52755562	28889974	66282455	89034248	106665613	22380367	42434728	55396727	63909830	76004783	43106624	78005925	123017966	45154554	63082533	94647483	144452013	42598820	292830815	48688254	168031216	65282616	87507995	69133731	138695823	68375061	52843550	81560438	85271972
40S ribosomal protein SA	R.AIVAIENPADVSVISSR.N	2.86101e+08	1.90797e+08	1.71627e+08	2.51043e+08	2.13765e+08	2.25857e+08	1.94601e+08	3.06008e+08	2.26397e+08	2.50471e+08	1.88705e+08	2.43552e+08	2.73118e+08	2.87929e+08	2.28438e+08	2.83995e+08	183266834	174547155	104270920	244962467	159118606	266892396	207553909	365487762	124435789	206136321	157411696	217886358	203257934	382171899	200999340	280306547	267263355	209163823	213974526	206862479	241496937	203634520	201120677	267124990	249748300	283460498	239559855	244757093	344281117	254316290	266007070	274023992
40S ribosomal protein SA	R.DPEEIEKEEQAAAEK.A	4.83261e+07	2.75246e+07	2.415e+07	3.39949e+07	6.48142e+07	4.08935e+07	3.16713e+07	5.0699e+07	6.08194e+07	5.76345e+07	2.4244e+07	3.48452e+07	6.01656e+07	4.87456e+07	2.90367e+07	3.97862e+07	42884970	30998796	18292155	29894474	42457807	43768162	38863262	61924744	43260497	10930920	22244893	18877203	50967308	52056062	26493518	66727928	39685378	42628994	35334528	33210944	83389834	51567233	29279267	39972503	76143954	75222626	33880795	43984854	77164041	49244065	31579893	29091699
40S ribosomal protein SA	R.DPEEIEKEEQAAAEK.A	2.38335e+08	1.41451e+08	8.27564e+07	1.36376e+08	3.06252e+08	1.79313e+08	1.20594e+08	1.99427e+08	2.73322e+08	2.33289e+08	8.42172e+07	1.39322e+08	2.42423e+08	1.76311e+08	1.01901e+08	1.5081e+08	146215420	167517930	56188885	110355623	164665061	224859245	150334668	261929531	197102112	75790540	63510788	79640001	126714602	187059340	86655114	235907424	204766779	201515531	111280508	135223124	388298172	187761554	101205387	149828207	298830432	308463862	116808382	159667912	373037140	187406152	117147373	140680677
40S ribosomal protein SA	R.EHPWEVM#PDLYFYR.D	1.21967e+07	1.43286e+07	3.64085e+06	1.43284e+07	9.81183e+06	2.83051e+07	1.36103e+06	2.23936e+07	5.48951e+06	1.3492e+07	2.29583e+06	9.68518e+06	9.71396e+06	3.0783e+07	1.85296e+06	1.33151e+07	15100710	6502636	1984864	7836749	6480321	16859454	800981	44991079	6560806	12167727	1768115	13850714	3036253	61305862	2267447	7522716	10748443	24929703	4090845	18624919	13729584	54704303	740510	15701757	2818104	19784909	3802267	8237657	15085390	14755807	1511928	17827369
40S ribosomal protein SA	R.EHPWEVMPDLYFYR.D	3.96235e+07	2.43884e+07	8.64256e+06	2.32845e+07	3.4931e+07	2.90737e+07	1.74604e+07	3.46739e+07	3.09103e+07	3.77266e+07	1.31841e+07	2.02589e+07	3.07775e+07	3.29644e+07	1.58321e+07	2.07675e+07	15880984	26736594	5078586	29627700	21272813	34360686	25832567	61296064	14167035	11296194	13308192	22191241	12747998	40974573	17725476	23107565	44814434	27978604	12684812	20369133	45882068	36727785	10534481	24337874	36512373	61179015	12444327	22347241	54692729	28731916	12130830	20422810
40S ribosomal protein SA	R.KSDGIYIINLK.R	2.03528e+07	2.05302e+07	5.22844e+06	9.75357e+06	1.07598e+07	2.34839e+07	5.04907e+06	8.15509e+06	1.48286e+07	2.47777e+07	3.85802e+06	7.42131e+06	2.30561e+07	2.66256e+07	3.17142e+06	9.1676e+06	20346002	19692988	4144627	12463597	6918416	18762158	4657527	14536072	14115127	23249558	3595631	13758673	6241728	37882248	4121376	11251190	19755959	24125079	8929316	8743028	12369174	31556540	5914632	5179314	20616322	38276294	5736193	6252278	25203778	28441275	4927099	9600957
40S ribosomal protein SA	R.AIVAIENPADVSVISSR.N	6.21007e+07	3.26267e+07	2.17917e+07	4.22206e+07	3.74498e+07	3.76673e+07	3.60577e+07	6.01571e+07	4.20554e+07	3.93911e+07	2.4607e+07	3.278e+07	4.92084e+07	3.2962e+07	4.19272e+07	5.26583e+07	23027992	59535599	15261162	22670074	23086335	31019762	54662188	100079935	24662525	21111759	21140861	18008515	26183331	43228201	33051970	54615927	57337712	18327081	29514060	74815726	54874556	61044851	27214958	40779958	60497424	33281324	30985133	46390501	84050394	28126651	47127126	46580198
40S ribosomal protein SA	R.EHPWEVM#PDLYFYR.D	8.35794e+07	1.47191e+07	5.60491e+06	2.80883e+07	6.70564e+07	1.75436e+07	1.16905e+07	4.04553e+07	1.05749e+07	3.71251e+07	5.78596e+06	1.99581e+07	6.82981e+06	1.96616e+07	2.55743e+07	1.98728e+07	9705543	14492227	710383	12812387	58759608	19050958	22715820	93639718	5062021	42198140	4082578	8592680	6636561	18704387	49814796	6366297	10381505	7264625	8119822	34185165	13952912	19090820	4626776	4232606	17244745	12969264	6269917	6864468	2236445	19467945	2891591	15089623
40S ribosomal protein SA	R.FTPGTFTNQIQAAFR.E	1.26295e+08	1.5363e+08	7.03038e+07	1.46005e+08	6.57468e+07	8.33407e+07	6.86477e+07	1.0478e+08	7.88686e+07	1.21527e+08	7.41536e+07	1.22711e+08	1.34812e+08	1.26279e+08	1.02639e+08	1.25383e+08	174767774	145801266	79131008	262818645	48960159	74737746	56787146	81592070	68933481	115804841	79516998	205627249	86697534	153130206	100735721	142894391	116757092	180432501	83209489	78396734	105420128	94702467	90271522	124175259	129787606	163329265	68253506	95978542	220991825	160242577	141275305	172896894
40S ribosomal protein SA	R.KSDGIYIINLK.R	1.48784e+07	3.41921e+06	192827	7.58769e+06	5.45254e+06	7.48533e+06	2.76073e+06	4.68325e+06	7.29879e+06	1.04177e+07	1.46171e+06	4.377e+06	6.32901e+06	1.51718e+07	1.13249e+06	4.43679e+06	10294738	7691483	192827	14320061	2801764	4519924	1472499	8662958	475174	2068699	294506	5208636	12102801	23033634	2808185	5755137	14637702	1353257		4411907		16648079	864427		14483810	22251591	1331962			21474287	582037	7063101
40S ribosomal protein SA	R.EHPWEVMPDLYFYR.D	1.41001e+06	4.57919e+06	1.56519e+06	2211.17	9.10021e+06	3.85114e+06	1.54612e+06	2.33074e+07	3.26788e+06	9.02535e+06	2.10827e+06	2.91683e+06	8.93904e+06	2.7974e+06	743759	1.07191e+06	1410005	241653	271570		6702804	4364488			3267880	5069254	2583382	3604814	4160632	602840		1071914		7998095	2858802	2211	11497616	5374513	2577393	1915399		16766097	1884353	2228853	13715449	2678694	665186
40S ribosomal protein SA	R.FTPGTFTNQIQAAFR.E	4.88678e+07	1.15127e+08	2.37923e+07	6.14181e+07	3.4003e+07	9.9828e+07	2.50444e+07	7.27888e+07	4.20062e+07	9.39526e+07	2.40362e+07	4.71066e+07	5.3073e+07	1.11309e+08	2.67827e+07	4.3255e+07	67785206	171168776	31524532	125125058	32741025	106715306	31648652	157721431	152348	215393	31725160	86341012	39294568	151025940	27431958	108211299	71924937	94229718	23276631	56079233	62576938	119816884	23937414	58246503	79315239	133424799	25012574	50496878	89948854	99659824	37101298	17444472
40S ribosomal protein SA	K.FAAATGATPIAGR.F	2.35396e+07	2.47384e+07	4.26857e+07	7.8651e+07	1.83199e+07	6.3482e+07	3.06164e+07	1.30706e+08	2.09635e+07	5.80372e+07	1.98403e+07	8.56734e+07	2.42357e+07	2.44375e+07	4.52542e+07	4.0972e+07	11556017	16431918	15063638	45629763	9943067	94899103	24491056	145507452	9172808	62084466	22298295	38772090	24727624	31028300	33104996	63479854	18349742	37953920	79661842	160898196	19254228	20816706	23546337	182236949	20657397	45330744	30120037	129073100	29953754	10737505	57403388	39042164
4F2 cell-surface antigen heavy chain	R.IGDLQAFVGPEAR.G	7.64702e+07	3.33597e+07	6.75002e+06	1.68843e+07	4.00381e+07	3.32274e+07	8.8881e+06	4.32994e+07	5.70935e+07	3.16306e+07	6.72664e+06	1.88392e+07	6.22681e+07	5.7473e+07	1.07052e+07	3.16825e+07	39852307	50550166	10770345	31573163	26136067	25077052	14622593	98418491	16759250	16598318	10106446	15141082	22934508	56967921	10410977	25880458	91001571	16539040	6003612	5559426	39104553	54995965	6620074	10259175	102629537	57883454	7753854	19207143	125751259	76518775	17361653	52901467
5-oxoprolinase	R.AGDFGAAFVER.Y	1.24776e+08	6.93805e+07	2.43991e+07	3.18021e+07	5.16289e+07	5.58175e+07	4.00669e+07	6.80839e+07	4.18613e+07	6.1628e+07	3.30007e+07	6.95595e+07	5.10983e+07	1.16463e+08	4.09099e+07	3.58781e+07	76130645	115627002	22382671	32026542	53111603	56465105	59577107	134438718	28980082	40805301	34248091	29253863	35820228	52919938	38922419	43632621	76804441	38827038	29935458	36661923	54061972	57068366	28253383	39199624	48976396	68228375	30650020	150587722	67842923	74802214	59765892	36905163
5-oxoprolinase	R.LDPIQLSIFSHR.F	5.52301e+07	3.50364e+07	5.76381e+07	1.32749e+07	4.51376e+07	6.17974e+07	6.55177e+07	3.42997e+07	5.83375e+07	5.0355e+07	9.37269e+07	2.12092e+07	5.71291e+07	3.77188e+07	7.53491e+07	1.51949e+07	62936493	28111674	75400735	12556622	62650356	59657834	7850241	45343055	24676628	60280713	73655531	14270679	25258933	49209914	88453376	13663003	49649993	50191975	9039649	11648946	41893259	72278842	80976809	42592740	41817054	48603841	119085894	38006846	56031132	40474325	12459141	18245628
5-oxoprolinase	R.EEALLSVLTER.R	7.29396e+07	3.54605e+07	3.96295e+07	3.25977e+07	5.32303e+07	4.05257e+07	2.99572e+07	4.6888e+07	4.21043e+07	4.64225e+07	1.82344e+07	2.99217e+07	5.39911e+07	8.81713e+07	2.17702e+07	4.17085e+07	54737280	23098997	37202618	41203905	44725660	49516430	28651077	77589342	31644896	32696589	16604746	27974651	34707992	137804296	18057909	66168523	76068912	40338898	41660080	13353369	58202357	40732643	27935113	24719081	45417147	59698418	22251142	28947848	72938866	89407169	24718237	34181570
5-oxoprolinase	R.ITDPEILESR.Y	2.43059e+08	1.0859e+09	4.61639e+08	8.00247e+08	2.59724e+08	4.06265e+09	3.82466e+08	1.5861e+09	2.19008e+08	6.48075e+09	3.71393e+08	2.05408e+09	2.64003e+08	1.94734e+09	3.86825e+08	2.99353e+09	332003817	173097993	389303656	83473405	115237396	1853953821	104656248	195377231	182890314	601884998	277751550	2305211370	260844162	174619212	335009111	8771831387	177126705	2607698134	814703031	348868390	504779083	9028580730	550876810	4396667098	259612829	4733451085	587699035	3703214849	390773266	2353639508	825458376	62568732
5-oxoprolinase	K.LLSEDPANYADAPTEGIR.R	1.71321e+07	1.35789e+07	1.35265e+07	1.90902e+07	1.36609e+07	1.59546e+07	1.24332e+07	2.06781e+07	2.04121e+07	2.23698e+07	9.93378e+06	6.86263e+06	1.11835e+07	2.39079e+07	1.36256e+07	2.31706e+07	8477855	19186343	8073239	42807504	10410007	13376590	15864273	48702155	35793956	13971334	10354691	7811586	4555057	17682909	17608875	42421631	30018410	6891782	20189752	5800984	7944982	19493309	10169965	5160567	7501187	22054265	12895038	6133019	5902423	40685797	16152416	11310667
5-oxoprolinase	R.TGDLLEIQQPVDLEALR.G	2.89869e+07	1.81112e+07	6.7229e+06	1.22137e+07	1.64293e+07	2.27983e+07	5.19251e+06	1.99637e+07	2.29561e+07	2.59329e+07	4.92464e+06	1.65018e+07	2.81665e+07	2.56515e+07	6.9885e+06	2.02417e+07	11746072	16564977	2290880	7433611	16621541	23893297	3117138	24860289	11007431	20028004	3735703	17920752	22973425	30041090	3235124	20010255	25948153	22003277	10792597	9821835	12228546	20272272	7668473	11155291	27613930	35018026	5088421	13291033	38821208	24210899	12549891	17968285
5-oxoprolinase	R.ISVGAEGPSMADTR.L	8.11067e+08	3.51154e+07	3.12374e+07	3.35841e+07	4.50701e+07	3.00359e+07	3.9384e+07	3.64418e+07	4.83882e+07	4.56022e+07	3.42714e+07	9.53672e+08	5.31793e+07	3.72809e+07	1.11548e+07	7.36044e+08	124337991	29210441	66128435	17376283	27288899	27826440	57172815	31647244	35608260	24732549	35214614	21294536	41585655	34908975	9653191	28544821	49809068	43036973	12850572	14115687	59726492	32079698	54489563	16299158	62454654	63780501	47810722	91472599	81747163	48238673	12656434	16254571
5-oxoprolinase	K.GGPVTVTDANLVLGR.L	4.60592e+07	3.44839e+07	1.53188e+07	4.71495e+07	2.74147e+07	2.94356e+07	1.27027e+07	7.36588e+07	3.30545e+07	4.78595e+07	1.73691e+07	5.47389e+07	4.38734e+07	3.90486e+07	3.00329e+07	6.88459e+07	22985549	37940270	12843316	15074912	23471102	32227485	9839497	61005688	23571818	28957412	14927312	30382410	27648698	59614499	21886021	60443059	50486121	35737467	20762716	54578664	24063872	34366384	13576234	67201837	32796968	60942157	21372189	64596188	62044414	33289523	26546620	63402944
5-oxoprolinase	K.LVQGGVFQEEAVTEALR.A	4.40932e+07	875398	1.3733e+06	4.17498e+07	3.11074e+07	1.7028e+06	740882	3.46602e+07	3.06779e+06	1.40606e+06	2.44884e+06	1.6605e+07	2.51977e+06	1.32645e+06	1.18022e+06	6.80189e+07	881612					1812853			2210024	1322531		884760	1670316					995131	1892635		1278291	546057	740949			1489591	4332416		1578990	1326449	1180222	40251791
5-oxoprolinase	R.LDPIQLSIFSHR.F	3.81094e+07	5.05195e+07	8.15439e+07	1.94267e+07	3.75566e+07	4.5603e+07	5.86947e+07	6.408e+07	4.10739e+07	6.10299e+07	8.04482e+07	2.37997e+07	1.02356e+08	5.27293e+07	8.74646e+07	2.95939e+07	60115108	53180812	43766296	13695517	68617744	37602927	29164027	99040132	15493849	54689999	56115233	31992247	39092884	46362880	64794674	49815156	33942652	48902254	86299483	30647510	27125532	42889178	78073704	35465550	16016682	26909843	106794584	30031867	152821230	22728521	108594937	15886551
5-oxoprolinase	R.M#GTTVATNALLER.Q	1.30657e+07	7.95929e+06	3.08418e+06	9.6728e+06	8.16334e+06	8.99164e+06	6.13004e+06	1.20062e+07	1.46843e+07	8.82245e+06	2.85578e+06	8.92711e+06	9.40927e+06	8.02569e+06	1.68985e+06	1.0885e+07	14399097	4410804	699494	5617944	8947188	5067895	14472552	14260414	4192188	7234600	792819	5654562	13510765	4919979	1541445	7782381	8584256	9876520	5797719	7071224	6099693	12262982	2978645	4661631	6995032	9842478	6886359	3799117	8826310	13557286	1838255	6474026
5-oxoprolinase	R.MGTTVATNALLER.Q	4.15252e+07	5.03912e+07	2.34749e+07	3.69775e+07	3.08735e+07	4.41822e+07	3.37604e+07	1.04466e+08	3.04257e+07	3.63856e+07	2.52424e+07	3.16752e+07	3.77279e+07	5.27797e+07	3.24157e+07	4.44294e+07	33984340	68630386	14654658	27058478	22227368	70186889	66258728	200592132	28288030	22544109	21241232	52862021	30507579	53535760	26615802	73007764	42049025	40321575	18704915	42167818	43098987	27462488	13301862	35279813	36746289	54971760	32358730	17095654	56945364	23631540	38215541	38382216
5-oxoprolinase	R.ILEQEEGVLLPR.G	8.31286e+07	5.07095e+07	1.62779e+07	3.61063e+07	5.7582e+07	5.58283e+07	1.23365e+07	4.70217e+07	5.83227e+07	6.73035e+07	1.50374e+07	3.85729e+07	7.38597e+07	6.5854e+07	1.53437e+07	3.8745e+07	60186387	36769070	15685269	45608248	49631695	59973068	9723685	72991807	41466487	43109647	12567698	47594677	51846897	66305633	17605778	52065176	72237404	55876397	18249958	18044688	62559821	48456368	17934439	27452621	61990581	96403823	21173239	29057123	101665443	71942563	25285049	29168597
5-oxoprolinase	R.ISVGAEGPSM#ADTR.L	3.11579e+07	1.38147e+06	1.99156e+06	5.13677e+06	1.59631e+06	7.02536e+06	1.68679e+06	6.63343e+06	1.73828e+06	1.55257e+07	1.17006e+06	7.93067e+06	2.73932e+06	2.40346e+06	1.72285e+06	2.27478e+07	3452058	867727	903525	1316999	3406391	1575557	2095146	1623517	1605535	5159286	573693	1832788	197075	1693317	758166	10452981	781641	591922	4541965	7782895	804095	13667941	213208	10042910			2847376	8861128	3768206	1364092	2687530	4491352
5,10-methenyltetrahydrofolate synthetase (5-formyltetrahydrofolate cyclo-ligase)	K.TSWNIHQPGEGDVR.E	1.11729e+08	5.83397e+07	3.62361e+07	4.02486e+07	9.14202e+07	6.60243e+07	4.34649e+07	5.34748e+07	9.45298e+07	8.83117e+07	3.70633e+07	4.14828e+07	9.20824e+07	7.45846e+07	4.87672e+07	3.81118e+07	98249339	64756620	36616324	44091082	46346822	63035204	51710932	82854742	53354617	49408176	36473323	47654373	62584233	68287823	45300213	71048969	86789351	71688682	34826933	32923311	115714900	82028659	35373648	41012389	121875820	120548697	50242310	39009108	133397092	97283013	52234265	42608503
5,10-methenyltetrahydrofolate synthetase (5-formyltetrahydrofolate cyclo-ligase)	R.LTAPEEVALLPK.T	1.35383e+08	8.49685e+07	5.80538e+07	5.35592e+07	9.69518e+07	9.75484e+07	6.33035e+07	6.87223e+07	9.22638e+07	1.12399e+08	5.95709e+07	5.47122e+07	1.13684e+08	1.12213e+08	6.51908e+07	5.87963e+07	91338826	78994351	52421890	58938736	64920833	113362580	72555728	107710630	60276471	71546477	53338230	61604450	65557168	113309043	58186171	78302361	121814616	104460050	63017673	41584704	119675248	93802131	56513534	47069147	100102248	165147503	74766831	53389891	163801235	139184691	75524981	46419892
5,10-methenyltetrahydrofolate synthetase (5-formyltetrahydrofolate cyclo-ligase)	R.EEALSTGGLDLIFLPGLGFDK.D	1.59657e+06	25517.2	137357	3.94482e+06	475181	102039	639518	3.45998e+06	1.48551e+06	2.02427e+06	264150	4.92653e+06	457608	2.18246e+06	570922	3.82855e+06	3129883	24731	124832	8025316	379725	85545	59672	4601128	33139	3718420	185375	6085177	285455	4259844	1354223	10748680	644804	37269	211874	3370027	368435	138727	1724093	5347756	3285499	102730	233552	3296970	537767		65716	221347
5,10-methenyltetrahydrofolate synthetase (5-formyltetrahydrofolate cyclo-ligase)	K.TSWNIHQPGEGDVR.E	8.72862e+06	4.17267e+06	5.44885e+06	4.26757e+06	4.75811e+06	4.33759e+06	4.93821e+06	2.74365e+06	4.18948e+06	7.70905e+06	4.24871e+06	2.27245e+06	6.23082e+06	4.28104e+06	7.05907e+06	4.29007e+06	7774992	2539739	3880316	4099584	963865	2550009	4090829		1890918	2299186	5864727	2705943	6163139	2881602	7325418	7817050	5506324	7892145	7530741	1189875	7380570	7067853	5301034	4849174	7908621	10717956	6371965	1838959	10068934	7204850	6792718	763084
5'-3' exoribonuclease 2 (Predicted), isoform CRA_a	R.RPVHLDQAAFR.T	2.63362e+07	1.14687e+07	3.45492e+07	2.22855e+07	1.32641e+07	1.73334e+07	3.15139e+07	3.0486e+07	1.04588e+07	2.22555e+07	2.074e+07	2.18085e+07	1.97978e+07	2.66326e+07	1.91979e+07	1.47947e+07	18871257	16654434	16777256	15204043	8875594	19177114	22236913	35261607	6261850	28432638	22864337	22231784	5865425	39001996	26334851	17581273	32254223	6138112	54793662	25938395	18552646	10652002	31433066	29752725	8622635	22951882	39004136	23599680	39206237	20185275	31257747	17727664
5'-AMP-activated protein kinase subunit beta-1	K.APPILPPHLLQVILNK.D	1.53455e+08	6.79965e+06	2.18248e+06	4.67722e+07	9.53291e+07	1.2099e+07	3.90106e+07	3.24289e+07	1.15008e+07	1.28493e+07	1.72813e+06	2.58268e+07	1.40908e+07	1.29938e+07	4.34737e+07	8.11449e+07	9690313	1660	2531044	2084222	10331501	8366710	671789	5168372	10316633	9320269	4236417	2894585	8822709	11449977	2541037	5708049	16204562	10879908	1827814	602031	15392737	14992001	2258207	4285335	10917997	20757915	398290	185002	22481486	20728432	2237165	134461962
6-phosphofructo-1-kinase, M-type	R.VTVLGHVQR.G	1.01383e+07	4.73938e+07	6.58352e+06	3.70432e+07	5.65907e+06	1.11817e+07	7.82154e+06	7.3115e+06	5.89354e+06	1.2074e+07	6.26871e+06	6.68854e+06	7.98634e+06	1.108e+07	1.07072e+07	8.81209e+06	6214377	116952552	4531360	96765931	4022547	14335294	8123493	13378197	4353246	16382467	8953771	10648156	2309729	13308343	10686736	7589341	10693425	10383658	7533311	6999529	6892035	6647044	7396467	7762350	6983165	13954295	9845500	5118634	15496525	9324323	10727712	10034843
6-phosphofructo-2-kinase/fructose-2,6-biphosphatase 1	R.EAEEALDTVPAHY.-	8.33487e+07	2.08166e+07	1.57185e+06	1.77008e+07	5.79543e+07	2.16727e+07	783239	2.67516e+07	5.77484e+07	2.60346e+07	626580	1.47921e+07	6.9024e+07	2.4941e+07	1.00021e+06	1.79618e+07	48334006	20086986	833443	16138947	45264016	18000548	782055	33445339	41301331	3053822	626580	10248174	35627364	21875992	1138280	21377681	72352229	29928653	2309234	15915509	65550260	27807195		20454365	49818278	39658634		11539296	106775118	34260966	1317632	14545845
6-phosphofructo-2-kinase/fructose-2,6-biphosphatase 1	R.NYEFFRPDNTEAQLIR.K	4.29078e+07	1.2185e+07	8.02118e+06	1.18284e+07	2.96591e+07	1.46584e+07	2.59064e+06	1.84241e+07	2.92867e+07	2.73638e+07	2.21276e+06	1.15741e+07	4.57459e+07	2.0972e+07	2.72626e+06	1.58344e+07	29034633	10527988	19533461	6580929	23065035	6834049	3671403	22180828	17588751	47352400	3620593	10222552	19476874	24696754	3330721	14132118	29997806	13424594	3864062	11168601	34285590	23686218	2902555	15563488	34838599	17625950	2301012	9964422	86642165	23937044	3056477	13959737
6-phosphofructo-2-kinase/fructose-2,6-biphosphatase 1	R.TIQTAEALGVPYEQWK.A	2.68248e+07	1.80887e+07	1.95888e+06	1.44203e+07	2.01673e+07	1.32532e+07	7.96228e+06	1.10189e+07	2.4089e+07	1.65734e+07	1.73132e+07	8.90905e+06	3.38398e+07	1.75933e+07	7.17042e+06	1.25842e+07	20782019	16091927	896742	17327980	15384166	11276854	17665784	5946762	17894688	16007393	6499944	13626220	16606923	9674597	17760299	15746004	26503862	18960774	2039135	16757042	22329236	13627225	4254206	13529042	20185223	23959972	4567594	7088937	48088663	21543888	2820437	11794293
6-phosphofructo-2-kinase/fructose-2,6-biphosphatase 1	R.EEGHVAVFDATNTTR.E	7.22122e+07	8.00194e+07	2.50282e+07	5.02017e+07	1.01112e+08	6.83946e+07	2.51524e+07	9.83834e+07	9.33906e+07	8.59465e+07	2.0329e+07	2.79633e+07	1.14004e+08	7.0318e+07	2.37842e+07	2.99433e+07	90698209	95551560	18983264	25990495	62842636	71784891	42505631	143922471	62326519	78557199	26184548	41030446	61434138	72861815	32328493	45169525	115253356	67148329	21815001	40848094	121095762	57560951	15642573	56202187	91775015	110412437	19647798	40550534	159332806	68570718	15239883	44007884
6-phosphofructo-2-kinase/fructose-2,6-biphosphatase 1	R.IGGDSGLSAR.G	1.61562e+07	9.0141e+07	5.90348e+06	8.69821e+07	4.5788e+06	8.18253e+06	1.15213e+07	2.00621e+08	3.6148e+06	1.38734e+08	922968	3.11845e+07	9.26989e+06	3.47844e+06	1.52351e+07	5.22242e+07	7108655	252513851	13396171	252582174	4071343	12843780	583366	533748061	5834643	13764696	1066229	5003514	2255785	6941610	1187899	950273	14613132	3115433	2972846	4390943	8269632	1053473	1005805	1450586	3762236	4408823	1681903	72946451	12751747	1790611	29282203	152296499
6-phosphofructo-2-kinase/fructose-2,6-biphosphatase 1	R.EM#GELTQTR.L	624670	117120	365790	252841	379943	185390	101197	89725.6	324100	136097	181359	121357	320263	120403	102180	130443	301077	133133	607719	185948	271909	206301	65525	79531	174271	166517	457652	112260	349380	125014	157499	111326	416202	17133	152988	347603	324782	87099	149993	126128	250376	30148	80864	137648	78022	173738	46861	173649
6-phosphofructo-2-kinase/fructose-2,6-biphosphatase 1	K.VFNLGQYR.R	2.17242e+07	1.41502e+07	2.43682e+07	2.57664e+07	1.5145e+07	4.63101e+07	2.23991e+07	4.38281e+07	1.44652e+07	4.68817e+07	2.05242e+07	2.34037e+07	1.81545e+07	2.19889e+07	1.44089e+07	2.78365e+07	24562685	10654442	20436503	11835933	14609363	25361163	23048191	47992548	5384424	12371976	19308350	26716852	14688364	20079084	23786897	44954611	13272681	21653706	38644934	38673003	16995969	95506117	16028328	40306779	14055109	24783211	21569437	40222715	23561799	16345439	14745639	33000389
6-phosphofructo-2-kinase/fructose-2,6-biphosphatase 3	R.LEPVIMELER.Q	6.37548e+08	7.04339e+07	1.56685e+08	6.59565e+07	9.83114e+08	3.18027e+08	8.47308e+07	1.08321e+08	3.69698e+08	3.79323e+08	1.04873e+08	5.98012e+07	3.43424e+08	1.56323e+08	1.17719e+08	6.91016e+07	327768198	41095155	163821185	43605940	455002689	344465560	25884226	70015277	388638796	59371685	37322115	34369453	353644617	200023933	41420653	93713324	782648455	96485175	185502217	54381694	2030707592	148964529	205497330	150511102	421884524	958980897	233994121	59964231	273859249	198465973	267199597	52560128
6-phosphofructokinase	K.AIGVLTSGGDAQGMNAAVR.A	8.63556e+06	4.44472e+06	1.09654e+07	8.81101e+06	1.53833e+06	2.49366e+07	7.42324e+06	1.0401e+07	3.03559e+07	2.19405e+07	7.59373e+06	1.2138e+07	8.25526e+06	4.96751e+06	1.08859e+07	8.17994e+06	16585471		9577443		351649		3123945				5760346	11659276	19466407		5891035	13547607	685643	7055469	19016347	8811008		24936620	11648143	6226688	59020629	8238394	9861710	12616660	3125436	2186015	22422587	2739803
6-phosphofructokinase, liver type	R.TNVLGHLQQGGAPTPFDR.N	2.42664e+07	1.73629e+07	2.31903e+07	881010	2.76726e+07	3.16014e+07	2.27945e+07	8.03934e+06	2.59549e+07	4.14986e+07	2.53008e+07	1.4067e+07	3.22172e+07	3.35786e+07	2.85678e+07	1.90094e+07	31258160	1099668	17912862	1671937	19613698	33904511	22599337	3868686	19847111	32104159	26979777	23512709	17592325	36811711	30616477	30703728	39804033	21685293	25396340	679096	30944843	26055856	20466564	19342713	30575455	60829543	29770458	18184685	50056907	43679705	32655877	25454957
6-phosphofructokinase, liver type	K.RFDEAIQLR.G	2.36857e+07	3.2137e+07	1.21992e+07	6.2636e+07	3.90573e+07	2.88164e+07	1.73578e+07	4.81536e+08	6.6491e+07	1.45414e+08	1.50275e+07	4.66618e+07	2.40214e+07	4.74042e+07	1.60411e+07	1.00807e+08	16690471	51853112	9710305	89913746	11390134	33190444	19767531	1321187069	12211591	23157280	19975871	19799457	16993436	81565135	22492063	259516599	20825510	19876299	13172784	13841930	15875386	23921462	15579111	19385787	85741426	35909370	18573284	10824625	30354967	30713085	25629796	14459152
6-phosphofructokinase, liver type	K.GQVQEVGWHDVAGWLGR.G	2.38278e+07	1.46567e+07	9.65888e+06	2.0616e+07	1.86451e+07	1.76227e+07	1.17282e+07	2.66792e+07	1.42405e+07	1.65723e+07	1.29573e+07	1.82436e+07	1.63431e+07	1.74462e+07	2.51164e+07	2.16645e+07	8039816	28330961	8298674	25015697	10059154	31615845	15996187	40941003	11493697	12523958	4146709	18984431	3161989	24777097	25190126	27907787	13262369	6161104	8173793	15558696	17788536	14407957	1668177	14971655	14752286	14593194	16656232	22888607	29164909	16053132	24869958	19892349
6-phosphofructokinase, liver type	R.NEWGSLLEELVK.E	972607	8.71859e+06	447093	587405	535732	782056	982277	779058	557692	817723	438077	8.35177e+06	1.42561e+07	945685	750364	1.01167e+06	223527	588496	337885	928163	737835	1023831	1938253	1720412	486448	450506	639334	24004144	400578	1750102	1115338	1328549	387676	874321	709719	797650	325038	767363	502072	331155	728382	882103	571153	714437	1500880	326737	646108	868446
6-phosphofructokinase, liver type	K.GQVQEVGWHDVAGWLGR.G	1.92584e+07	1.5923e+07	1.12717e+07	9.31956e+06	2.19116e+07	2.88603e+07	1.5645e+07	1.95637e+07	7.69048e+07	2.50204e+07	1.04905e+07	2.00879e+07	1.7401e+07	1.93393e+07	1.50444e+07	1.52404e+07	15672468	23484971	12776083	9290466	26426856	16424835	24914217	29883239	189897958	28606835	12627651	39067938	12992982	32457162	16401450	13595834	23121216	13386552	11368315	17579283	22434885	28340228	8786772	15765297	20725400	23172068	8071222	10163513	24120795	16528340	13198190	13077427
6-phosphofructokinase, liver type	R.FDEAIQLR.G	3.25481e+07	6.14627e+07	2.11374e+07	1.79999e+08	5.23127e+07	3.40023e+07	3.92068e+07	2.91793e+07	5.10788e+07	5.53388e+07	3.75101e+07	2.75435e+07	3.08245e+07	3.40561e+07	3.29497e+07	3.56432e+07	32852627	151522454	9873308	490851817	20170502	63511142	71744321	43478952	8060232	21097495	41290043	10854861	28472852	29504158	46934891	54647197	35956949	20303758	34934475	31057510	102059161	17601376	13668142	23625149	40648010	25927389	58687399	38982766	38419390	20287353	18964465	15832333
6-phosphogluconate dehydrogenase, decarboxylating	K.LVPLLDTGDIIIDGGNSEYR.D	4.72225e+07	7.26011e+07	1.46856e+07	1.03996e+08	2.92734e+07	1.23589e+08	1.07217e+07	1.47461e+08	2.74241e+07	1.24379e+08	2.75523e+07	1.15542e+08	4.64532e+07	1.21043e+08	1.89574e+07	1.55758e+08	30275072	29486431	343820	200364873	15760552	187237184	1051349	242698326	24226368	134551574	19384138	149803206	24302387	141948147	21065074	175694611	44137833	76415720	26582934	5939640	38958112	58846360	21101542	84360025	5005962	118822197	44319585	64129579	63386248	82592908	27459107	115406950
6-phosphogluconate dehydrogenase, decarboxylating	R.NPELQNLLLDDFFK.S	8.97878e+06	1.40394e+07	3.66803e+06	2.1216e+07	5.58875e+06	1.38433e+07	4.61385e+06	4.06961e+07	6.22259e+06	1.8395e+07	4.08724e+06	2.1094e+07	2.43103e+07	1.47925e+07	3.25986e+06	2.3706e+07	7009668	19843897	2523238	29606086	2859299	18802386	6667415	66238128	4491288	18725948	3855918	19855517	3199847	15437181	2982994	31629354	11401003	16385677	3880484	16524523	9815940	9200665	2820257	26118169	5422083	23872911	5826139	16776933	9800957	13802223	5386707	16147716
6-phosphogluconate dehydrogenase, decarboxylating	R.NPELQNLLLDDFFK.S	1.10248e+06	1.7716e+06	369285	2.39259e+06	941173	2.50341e+06	408601	4.75616e+06	838937	3.07874e+06	437635	2.21138e+06	1.47591e+06	2.10013e+06	514606	3.04614e+06	756853	2832195	227610	2808905	523057	3944751	452679	7689904	452194	2117793	385058	1702822	560315	2818199	417964	4520681	1441405	2085275	408655	2074291	1267751	2102487	367338	2753304	1226736	3809187	621293	1971099	1396305	1432224	813769	1391268
6-phosphogluconate dehydrogenase, decarboxylating	R.HEM#LPANLIQAQR.D	5.4864e+07	7.60064e+07	2.75512e+07	1.25904e+08	3.47899e+07	1.05699e+08	2.51414e+07	1.90425e+08	2.4763e+07	1.25596e+08	2.7634e+07	1.20862e+08	6.1179e+07	1.18088e+08	2.96803e+07	1.51761e+08	41697706	84320046	14356403	189087543	54317277	129234632	16964264	315122398	8616479	44637547	14856108	147270448	42612006	89092467	29138910	248944730	88373713	71904963	52673612	74256910	26332501	104183508	25037534	116459917	36767571	106520654	38713966	67670918	61027281	93564745	30221737	82147557
6-phosphogluconate dehydrogenase, decarboxylating	R.HEM#LPANLIQAQR.D	3.45038e+08	3.76341e+08	7.80211e+07	4.33558e+08	1.2082e+08	4.97924e+08	9.05245e+07	7.43999e+08	1.26593e+08	5.07016e+08	1.693e+08	4.0942e+08	1.19294e+08	4.98479e+08	9.68528e+07	4.90593e+08	194976977	529891577	57542928	596402338	74925611	704730809	101030136	1375137472	69944604	267163210	75723735	539126675	113255705	421955155	92645680	709255226	568379268	338069447	107085011	292167485	130310814	329098016	101625342	371804647	126335507	476144591	239002175	215178501	133100490	429132122	101059947	346734360
6-phosphogluconate dehydrogenase, decarboxylating	K.AGQAVDDFIEK.L	1.7596e+08	1.73502e+08	5.95176e+07	3.66304e+08	6.90194e+07	2.21083e+08	6.506e+07	4.76217e+08	1.0823e+08	4.86643e+08	5.59685e+07	3.36962e+08	2.05238e+08	1.36748e+08	8.23452e+07	4.71655e+08	196279323	200008961	69790072	366195864	12769161	109599581	68979936	591425428	41560283	271740413	59866942	214965903	146294557	68827066	66623792	762661426	217814177	297912319	81289155	510361208	117101109	478934067	61191082	397162009	187013980	250855382	78711962	358385406	386171970	142029544	98066566	244674352
6-phosphogluconate dehydrogenase, decarboxylating	R.HEMLPANLIQAQR.D	9.03322e+07	1.56543e+08	3.27246e+07	2.1377e+08	7.56902e+07	1.94199e+08	3.07572e+07	2.47969e+08	7.4122e+07	2.53232e+08	3.40148e+07	1.77666e+08	9.51921e+07	2.23923e+08	3.3131e+07	2.01499e+08	71002711	184757135	22078414	403824565	38661877	261096596	16000673	455478981	41022861	182553453	29969276	279785947	81014751	237478183	36201902	330336348	96270637	166608671	43431735	110952714	103757806	154299514	40609672	143751554	94105949	288123395	52166304	110672603	131291385	194387486	63186848	131043253
6-phosphogluconate dehydrogenase, decarboxylating	R.HEMLPANLIQAQR.D	2.00557e+08	3.77154e+08	5.2899e+07	3.50757e+08	1.41648e+08	4.62028e+08	7.21941e+07	5.97384e+08	1.56703e+08	4.82858e+08	5.14206e+07	3.3359e+08	1.56235e+08	4.26732e+08	6.13081e+07	3.77464e+08	154891623	601630958	44905387	583695809	77840040	686118108	83535007	1158521705	94829892	393748701	58912066	470609912	99829547	491909333	65191726	572443504	224669193	297426125	68018434	290094896	193379005	316652738	65085998	315952600	182928309	454104161	65524167	245271510	200471869	359510133	118590324	295961580
6-phosphogluconate dehydrogenase, decarboxylating	R.HEEM#AQAFEDWNK.T	3.27749e+07	5.77391e+07	4.60449e+06	4.81627e+07	2.50257e+07	9.87217e+07	6.34219e+06	1.06558e+08	2.74803e+07	6.67264e+07	3.57388e+06	4.62388e+07	2.54626e+07	7.58649e+07	1.59099e+06	6.3056e+07	7667630	71728817	903524	65001764	21878001	170701951	9008352	227959356	17570842	75868516	2300794	63138985	6372508	62172174	2571657	76410811	24965247	35089584	5685338	25592566	21765832	27434839	5217164	26688035	22549480	63073420	6691344	19607645	28170038	51932337	610318	39697494
6-phosphogluconate dehydrogenase, decarboxylating	K.LVPLLDTGDIIIDGGNSEYR.D	6.36329e+07	5.08568e+07	1.89974e+07	1.10221e+08	4.31911e+07	1.55857e+08	1.77918e+07	2.54104e+08	5.50717e+07	1.24786e+08	1.95134e+07	1.35826e+08	4.47493e+07	1.40038e+08	3.88752e+07	2.00875e+08	45519102	15587478	140613	203585531	30154015	213072083	563712	487472629	27736947	72667652	24712286	120123509	31807898	229843716	44406089	230356810	54191844	67878535	37477934	7464155	39665899	172805251	21638281	117715176	86322359	122608822	19296434	107514226	53117747	92791731	31029534	143129571
6-phosphogluconate dehydrogenase, decarboxylating	R.HEEMAQAFEDWNK.T	4.32017e+07	4.35103e+07	1.07302e+06	3.55883e+07	8.66062e+06	2.08407e+07	5.71889e+06	1.13067e+08	7.31446e+06	747707	983042	2.07075e+07	1.87183e+06	3.77634e+07	665021	4.17456e+07		128782506		104366016	1840926	1402564	15454522	256233852	978722	389214	489801	3154988		68139061	205720	1292717	36955604	428467	886940	1285681	372238	60800326	1114734	4010997	19302492	1181184	605516	1211791	2685772	44792128	485872	41613910
6-phosphogluconate dehydrogenase, decarboxylating	K.WTAISALEYGMPVTLIGEAVFAR.C	733738	409009	385360	834512	359789	342039	134498	373257	504375	362377	226015	544691	408159	632539	310879	286250	740410	525358	171600	1317600	218829	353599	90432	351999	451839	311511	91175	1046254	668019	323655	390208	223549	300046	399327	733271	245335	664580	498193	227027	545108	831753	478106	379266	219373	345822	912113	408906	347582
6-phosphogluconate dehydrogenase, decarboxylating	K.TIFQAIAAK.V	9.99695e+07	2.20945e+08	4.7343e+07	3.5662e+08	6.0379e+07	3.83836e+08	5.69728e+07	5.72089e+08	6.02691e+07	4.29776e+08	5.29969e+07	3.64802e+08	6.91735e+07	2.80605e+08	4.99182e+07	4.09662e+08	80634820	266926990	38682699	426056010	37859135	426071039	61836740	975993141	32921952	229182036	53367630	442073105	33915286	288978841	65217575	550952225	70995388	215824208	70294047	433266162	75945941	496678414	50638196	364160467	59512670	279732873	65629200	294581235	99432380	168303159	84265652	279110200
6-phosphogluconate dehydrogenase, decarboxylating	R.HEEM#AQAFEDWNK.T	2.96769e+06	1.44352e+07	616254	1.71122e+07	3.45944e+06	2.20652e+07	500404	4.16035e+07	2.12856e+06	1.74684e+07	1.32743e+06	1.73169e+07	3.8278e+06	2.6298e+07		2.99268e+07	899781	19060278		27731371	2266006	36741143	500404	83200252	812309	14199984		25068867	2454243	19303844		44025183	1124605	6693979	387689	5813198	2413485	5859512		13443880	3404239	15949643	2014607	1494693		16264046		9660108
6-phosphogluconate dehydrogenase, decarboxylating	K.FQDTDGK.E	108105	1.86977e+06	1.0698e+06	1.69721e+06	137040	3.19363e+06	623196	2.70535e+06	740272	4.11444e+06	666747	2.45808e+06	380503	3.721e+06	641495	1.2944e+06	4400	18270	558274	2534870	88899	4307290	564888	5530675	109854	4923006	1210236	4344245	153413	4410645	995229	2349341	186160	2302768	995799	1211134	72730	1702083	1238852	1157220	798571	3224834	449730	2064013	176746	2915608	622157	1409701
6-phosphogluconate dehydrogenase, decarboxylating	R.HEEMAQAFEDWNK.T	1.33853e+07	4.00954e+07	1.48315e+06	5.89666e+07	1.43733e+07	6.31944e+07	2.06381e+06	3.34719e+07	1.82006e+07	6.22522e+07	1.97264e+06	3.83634e+07	2.00861e+07	6.20535e+07	1.69392e+06	8.54704e+07	4141221		483951	91667860	7234552	100666160				55462826	2473976	58845495	8698130	57336564	2520209	85470449	22629475	32430132	2662761		18351440	22708614	2207842	25776985	8439772	48212497	939080	17881222	25968881	43873038	1639973
6-phosphogluconate dehydrogenase, decarboxylating	K.QAFLEDVR.K	2.72673e+07	4.58549e+07	3.50353e+07	1.85725e+08	1.67951e+07	1.42418e+08	3.24369e+07	2.62281e+08	1.59785e+07	2.34596e+08	3.19059e+07	1.99193e+08	4.46086e+07	4.71291e+07	4.39811e+07	2.41433e+08	29251387	51851227	19256280	121789896	22871737	51472326	32792459	284252823	4881789	18437785	25850060	120078008	28307671	31888265	36413534	349921990	22624352	57105538	57011980	336217457	13812220	347481153	31279416	257711258	29883540	79207797	47238976	223731841	47447414	27978201	51548587	129362385
6-phosphogluconate dehydrogenase, decarboxylating	K.WTAISALEYGMPVTLIGEAVFAR.C	23699.7	49206.4	13162.3	529529		59309.3	21505.6	949225		118630	26246.9	504904	24572.1	176157	30904.4	251523	25234	34021	8852	983635		56121	22304	1370470		60582	32830	767998	24572	256842	35731	703479	22165	67041		75422		63992	16474	527980		168058		241810		174910	35510	17923
6-phosphogluconolactonase	R.ILEDQESALPAAM#VQPR.T	2.67942e+07	2.06273e+07	1.81755e+07	1.81103e+07	1.712e+07	2.68005e+07	1.41919e+07	2.66014e+07	1.66829e+07	2.54785e+07	1.63031e+07	1.83052e+07	2.3146e+07	3.77235e+07	1.80865e+07	2.83539e+07	19929779	19446626	6635302	17737073	13781107	36741099	12815901	36678736	13183976	16116016	8589813	16752954	13368105	43698679	13056056	35638554	17139323	23663461	22448052	12250117	14794540	20312958	16053504	19165265	12112471	36006886	26112306	14308192	28768472	31257823	14828763	22209317
6-phosphogluconolactonase	R.DLPAATAPAGPASFAR.W	9.33909e+07	6.14577e+07	4.75633e+07	7.65741e+07	6.04348e+07	5.54514e+07	4.9651e+07	1.79015e+08	5.74158e+07	7.27463e+07	4.22929e+07	5.65244e+07	7.83596e+07	1.78133e+08	6.19947e+07	7.09074e+07	88793014	79961893	44703640	78362136	37680719	54778913	49887531	412788385	45437763	33244230	38340145	43862118	61963736	377001720	47598946	97939345	89098425	87849616	62385862	116566100	82244866	69613768	54701563	83118394	68916986	114126731	59057363	72546275	128559890	102382149	101980761	62167664
6-phosphogluconolactonase	R.ILEDQESALPAAMVQPR.T	4.31486e+07	3.27411e+07	1.68726e+07	2.73352e+07	3.28567e+07	3.92434e+07	2.01456e+07	3.6336e+07	3.24246e+07	4.21972e+07	2.1057e+07	3.04629e+07	4.59483e+07	5.284e+07	2.64484e+07	3.4341e+07	32974431	28839150	11919113	38417636	22653904	44437766	14428462	49756614	21752771	34094388	17915010	37878047	28584859	76253041	19556942	43674386	42365927	41773144	20994070	19600638	38958990	31730782	23544815	30261800	33950894	56116596	28732226	30376177	62815100	51628338	40429333	32164129
6-phosphogluconolactonase	K.IVAPIGDSPKPPPQR.V	8.05963e+07	7.68037e+07	1.07986e+08	1.80938e+08	5.78737e+07	1.94279e+08	1.3191e+08	2.04293e+08	3.52872e+07	2.32752e+08	8.18961e+07	1.61708e+08	5.29414e+07	1.27486e+08	1.52438e+08	1.9155e+08	154278020	51978408	81353621	200466673	28283183	66513138	103653711	239408871	10601517	13053744	74330649	87150900	58305564	47113881	104289953	294822450	35774133	159499054	189788805	215756445	76634409	461646757	145629511	221907899	39302355	171776475	168987114	223998085	62499288	171743843	200585978	125187648
6-phosphogluconolactonase	K.LPIPDSQVLTIDPALPVEDAAEDYAR.K	4.01784e+06	6.70827e+06	601462	5.25135e+06	1.27236e+06	5.94649e+06	741806	1.40541e+06	5.17516e+06	1.28608e+06	741366	2.6008e+06	1.1717e+07	1.45082e+07	671829	903095	1892872	2371674	627824	9533902	734196	15614130	774033	605067	7291501	1437970	410653	5968611	8283882	1464109	407034	1236071	7831897	1520573	819276	968804	1617194	785160	953891	764441	1913380	1785534	932693	1005872	18129768	29153522	1265281	626930
6-phosphogluconolactonase	K.LPIPDSQVLTIDPALPVEDAAEDYAR.K	2.26607e+07	9.065e+06	426422	2.32997e+07	1.20666e+07	5.862e+06	618737	1.16654e+07	2.19896e+07	2.51073e+06	1.29968e+06	8.54345e+06	4.76574e+07	2.22918e+07	238701	309212	13039992	880726	959241	46359053	155081	17189474	1446105	569108	18912612	227609	149972	24939124	27885957	548158	129263	453259	53566107	5031779	229602	1501728	369031	284069	140573	312977	3638485	286466		494855	89530727	35988872	282519	202327
6-phosphogluconolactonase	R.LVPFDHAESTYGLYR.T	1.01031e+08	3.72935e+07	4.12249e+07	3.94826e+07	7.15255e+07	7.38558e+07	4.04609e+07	6.25275e+07	4.50349e+07	8.73628e+07	4.30637e+07	3.14778e+07	9.37451e+07	7.98609e+07	3.26037e+07	7.39607e+07	62905269	29064693	74208308	60663162	31481132	98037007	46378778	61257957	19359065	32138995	25185971	41001276	51311918	59218664	49616509	58905653	134456374	39419402	24451832	28546539	32313669	78681091	30839628	72486149	54970990	66522510	80505735	29378259	195059679	144875463	24654211	133011475
6-phosphogluconolactonase	R.VTLTLPVLNAAQSVIFVATGEGK.A	898098	665206	82966.9	50559.2	951633	350421	38916.6	133895	254162	551565	108771	381946	466804	427289	35072.8	310408	1458198	920207	38202	75452	885254	247194	13839	179459	364406	643999	42899	741335	641192	191425	32291	596791	1116314	735055	128935	61869	1899380	342501	89236	204041	306375	498072	270155	378719	516850	971024	51737	24025
6-phosphogluconolactonase	R.FALGLSGGSLVSM#LAR.D	8.89199e+07	1.90666e+08	5.33043e+07	8.90275e+06	1.00614e+08	1.20923e+08	4.14853e+07	1.6122e+07	9.99315e+07	1.63927e+08	3.80094e+07	1.28446e+07	2.0693e+08	1.59436e+08	1.05389e+08	1.23468e+07	15999142	276857142	32076314	8442706	137731225	329216591	18305009	16887118	121815941	197484852	42406809	11684518	187869897	13065806	60941266	8583370	221101665	120588356	114942313	6421478	16219868	16950821	7969408	15146955	12870667	272185274	9714726	11117952	311837043	249703184	179133922	11428023
6-phosphogluconolactonase	R.LVPFDHAESTYGLYR.T	1.11292e+07	7.25867e+06	5.85859e+06	1.16648e+07	1.11157e+07	1.5212e+07	9.33026e+06	1.5702e+07	1.00893e+07	1.4564e+07	8.20133e+06	8.01769e+06	2.01675e+07	1.18943e+07	9.47765e+06	1.17616e+07	4029258	1836074	231195	14069292	7750136	19473499	3779548	35214301	5326994	7999090	9167312	16463408	26231958	13554880	9579980	22291384	12314683	5166660	5554784	5870097	15403327	17466725	5850030	11101342	11449611	14816529	8417387	4610676	13182129	12554987	1971643	4023830
60 kDa heat shock protein, mitochondrial	R.TVIIEQSWGSPK.V	1.55561e+09	1.33564e+09	5.43923e+08	6.56803e+08	1.11355e+09	1.38141e+09	5.2415e+08	1.31915e+09	1.05279e+09	5.56245e+08	4.40327e+08	5.64967e+08	1.33367e+09	1.39668e+09	5.59621e+08	1.12169e+09	839003219	1538578206	328965293	142442279	674484822	1689270787	562939597	2772576085	671759617	67007117	342973849	118059573	580477515	1755435337	486747776	1532532768	1595840063	1011958342	649418643	922750177	1388980028	1078949042	498692441	110968106	1147289282	110033961	550776702	904946079	2071650040	1322351574	774978048	847974528
60 kDa heat shock protein, mitochondrial	K.KISSVQSIVPALEIANAHR.K	2.50301e+07	4.9929e+07	6.11857e+06	1.54479e+07	8.4798e+06	2.06422e+07	6.14137e+06	2.10219e+07	9.97034e+06	3.04098e+07	5.73783e+06	1.49246e+07	2.01224e+07	2.75536e+07	1.61531e+07	1.93872e+07	49401208		1015324		2709615	10700345	7225316	20608988	12219370	26991709	10746618	30324978	14091722	29571843	12362751	41775931		49928968	10726635	23426761	13151879	35889861	9532633	21434734	10574881	50012497	6223945	14231052	42808806	46714452	35307463	16142859
60 kDa heat shock protein, mitochondrial	K.KISSVQSIVPALEIANAHR.K	2.26413e+07	7.3348e+07	7.36784e+07	7.15533e+07	2.70262e+08	1.42438e+08	7.53645e+07	7.38429e+07	2.3511e+07	4.11898e+07	7.65605e+07	8.17716e+07	1.39842e+08	3.76356e+07	7.2522e+07	4.45271e+07	41179503	27953448	36497130	23617595	138579801	174760843	83940610	86934900	13222885	25865926	28991008	61587021	27754704	18392206	40489938	72763912	1312714	43639334	80433560	61682756	347998121	106346179	51570161	47989397		40420613	108417398	72654476	42674729	35052224	68674845	59253933
60 kDa heat shock protein, mitochondrial	K.ISSVQSIVPALEIANAHR.K	1.16816e+09	1.04322e+09	3.15907e+08	1.02177e+09	9.42227e+08	8.38814e+08	5.65503e+08	1.38935e+09	9.40927e+08	1.39317e+09	5.4043e+08	1.03106e+09	1.09053e+09	1.34472e+09	6.76471e+08	1.12105e+09	846385570	1218011651	420015365	1452662337	604208564	1345344765	552305159	2320285239	586821451	981100600	428469231	1353162400	709486564	1373061562	549147077	1559450739	1119346841	1049004903	752414	748353718	1191497096	6247718	574889970	894219779	1189013004	1637033186	723392795	843277056	1618020772	1519029091	869374679	905117864
60 kDa heat shock protein, mitochondrial	K.ISSVQSIVPALEIANAHR.K	1.26002e+08	1.80853e+08	7.1843e+07	1.55267e+08	1.20817e+08	1.91635e+08	6.00417e+07	1.25591e+08	1.10439e+08	2.53261e+08	7.06531e+07	1.4987e+08	1.727e+08	1.8804e+08	7.51069e+07	1.32255e+08	109714560	84012595	34412072	274966104	57164030	242767861	26084463	181498832	94291715	291062997	50295070	238711282	90046681	169282988	58424192	202365432	173277038	240037401	90903434	50868834	158676730	96798183	83513706	96569555	73017932	357439873	109149356	92432629	258627898	232585750	112180044	92608262
60 kDa heat shock protein, mitochondrial	R.GVM#LAVDAVIAELKK.Q	2.2126e+07	2.56597e+07	5.26651e+06	7.1369e+06	3.51149e+06	5.68032e+06	1.36113e+06	5.95008e+06	6.47533e+06	5.45486e+06	1.20791e+06	2.55066e+06	5.6149e+06	2.28551e+07	3.37244e+06	1.35909e+07	58354344	67095534	13900643	13220915	3141309	1788999	2110726	6703177	4293359	3575928	2128827	4005996	8451433	40772973	1725505	14990816	6368080	5257153	1092998	6932596	3295372	12429283	875326	7949913	14691777	7938811	624224	3156915	8155753	27317319	7988772	25072572
60 kDa heat shock protein, mitochondrial	K.DIGNIISDAMK.K	4.27097e+08	3.24277e+08	9.51818e+07	2.43243e+08	3.764e+08	5.20335e+08	1.53076e+08	4.94426e+08	2.969e+08	5.31471e+08	1.15081e+08	2.54188e+08	3.80943e+08	4.95877e+08	1.45538e+08	2.97182e+08	183194697	396986281	62340000	298755243	236380760	787485990	170885489	1071603101	140928828	375583352	100043278	380216743	227616396	720549284	114542815	424957205	518246282	279686455	126478823	190567639	413595287	470889171	122589766	166495804	376641026	577761610	118485633	184340750	513899435	344143990	154646301	212001125
60 kDa heat shock protein, mitochondrial	K.TLNDELEIIEGMK.F	4.86373e+08	4.849e+08	1.63728e+08	3.92028e+08	3.49386e+08	4.8744e+08	2.08097e+08	5.09121e+08	3.47323e+08	6.07392e+08	1.73967e+08	4.0365e+08	4.16133e+08	5.67638e+08	2.42705e+08	4.44404e+08	261059188	656929694	130798424	608484201	209520932	647894079	203327763	934788570	199727800	502867588	165247868	678666712	226929566	768658940	210826128	663842755	566064388	459191598	195366739	255043154	458676202	423409462	178845328	278482009	430279079	748955909	191686430	256860677	630774780	509849210	308014221	329353719
60 kDa heat shock protein, mitochondrial	R.ALM#LQGVDLLADAVAVTM#GPK.G	5.8968e+06	3.10417e+06	8.07637e+06	1.0415e+07	2.73105e+06	5.37459e+06	4.09826e+06	9.82772e+06	2.88278e+06	5.21099e+06	5.15711e+06	5.87085e+06	3.73966e+07	4.34691e+06	4.29872e+06	8.4027e+06	4742298	2920775	3406907	23684444	2178156	4297585	2936915	11763747	944168	4682743	3904796	3481774	3127036	2948446	2874280	7567013	1668176	3747304	7548056	2250872	2331918	3004579	6241573	7514593	3677345	8748408	8859457	4365881	4905554	6400172	5745453	4724980
60 kDa heat shock protein, mitochondrial	K.ILQSSSEVGYDAMLGDFVNMVEK.G	6.84317e+06	5.92489e+06	1.31988e+06	4.50329e+06	4.39646e+06	5.12532e+06	1.81714e+06	4.85432e+06	4.56353e+06	6.55205e+06	1.71463e+06	3.93172e+06	5.94694e+06	5.98252e+06	1.69387e+06	3.98412e+06	4301812	8199257	880381	7392490	2516653	6224172	1752130	8496472	3083671	6050292	1340307	5607469	3224687	9269307	1077812	6271067	7718234	6148598	1870603	3505464	6686515	4731397	1985077	3567925	5756366	9610711	2282691	3653827	10486448	5170795	2569828	3294370
60 kDa heat shock protein, mitochondrial	R.ALMLQGVDLLADAVAVTM#GPK.G	1.29058e+07	5.55305e+06	7.00232e+06	1.02908e+07	8.2045e+06	1.07406e+07	7.2166e+06	9.65577e+06	7.7337e+06	7.51473e+06	5.18338e+06	7.12785e+06	8.62445e+06	7.97158e+06	7.39528e+06	1.37921e+07	4347695	6604855	5231562	13718419	4132562	11438365	8404437	11647119	3210698	4401602	4986367	5367219	7352321	7912352	6248365	16979579	5471349	5465523	8789595	8531784	7077607	13967339	6136368	5952766	9017156	6569196	5817165	5969111	8475301	11017537	7947636	9430004
60 kDa heat shock protein, mitochondrial	R.ALM#LQGVDLLADAVAVTMGPK.G	1.06356e+07	3.27577e+07	1.71922e+06	226320	6.11528e+06	1.01943e+06	499511	377155	3.78352e+06	588802	506796	1.05549e+06	530285	1.21855e+07	1.95154e+06	700208	377374	476134	1162887	95099	241691	766129	202620	499659	205269	408438	896304	1927671	184905	883616	2210164	1234453	14183230	298305	3755242	294364	11144414	589019	405778	309565	9890719	650711	394041	758712	335472	1532762	650884	300565
60 kDa heat shock protein, mitochondrial	R.ALM#LQGVDLLADAVAVTMGPK.G	2.13691e+06	1.01766e+06	1.10058e+06	1.42189e+06	3.82253e+06	2.37112e+06	1.56868e+06	6.37664e+06	2.65092e+06	2.36787e+06	1.44207e+06	4.05215e+06	5.17187e+06	2.96142e+06	1.55827e+06	1.60806e+06	5021983	591873	1015377	2091317	1342374	3126525	1155386	8839160	2664844	2969456	1727005	5152967	3396117	3151051	906592	1555351	1277408	2031946	2183845	2116806	5953727	1704836	2181051	9038016	4820777	2607350	2327515	6088307	6758925	3393116	2584332	3203526
60 kDa heat shock protein, mitochondrial	R.ALMLQGVDLLADAVAVTMGPK.G	1.1665e+06	654059	1.81771e+06	830847	407270	397102	429658	428459	1.52883e+06	475735	554362	924944	1.13069e+06	873929	2.03958e+06	418228	355040	577845	744907	1935942	266076	519751	894025	696947	736779	368691	166692	1211732	133423	992259	255203	271080	468021	374052	189015	273226	593928	375109	216997	189208	3245682	696980	544532	1322798	1196629	227953	547464	250139
60 kDa heat shock protein, mitochondrial	R.TALLDAAGVASLLTTAEAVVTEIPKEEK.D	2.7214e+07	1.76508e+07	3.51434e+06	1.31183e+07	1.62976e+07	1.34175e+07	3.85189e+06	1.5168e+07	1.6054e+07	1.67028e+07	3.57968e+06	9.59752e+06	1.93804e+07	1.88374e+07	3.61504e+06	1.62115e+07	15294165	26597124	2118098	27533568	5382386	10936261	3726755	30664964	13855396	10638755	2307305	17950974	11711716	18588149	2712025	32720763	31003617	12399340	4407445	7244180	27199712	13663045	4962978	7734898	18016736	26298477	6367243	5225268	33105243	29551185	5537732	9679139
60 kDa heat shock protein, mitochondrial	R.TALLDAAGVASLLTTAEAVVTEIPKEEK.D	5.34102e+07	3.84046e+07	5.29909e+06	2.14065e+07	2.84548e+07	2.66498e+07	5.53635e+06	2.42004e+07	3.02019e+07	8.26707e+06	5.04078e+06	1.48471e+07	3.6424e+07	3.5622e+07	5.0369e+06	2.47821e+07	40565417	59444117	4005365	47464682	10733927	22871118	6188222	50001065	29182916	254448	3935894	29664771	21875251	37867446	3908666	50246442	60846845	23958066	6336541	10600417	48824993	24140194	6906219	12608269	35357730	409548	8774007	6997081	63732655	51631434	7746929	14688691
60 kDa heat shock protein, mitochondrial	R.TALLDAAGVASLLTTAEAVVTEIPK.E	2.98066e+07	2.39893e+07	4.29088e+06	1.19386e+07	1.93624e+07	3.46017e+07	4.94494e+06	2.74846e+07	1.56483e+07	2.50903e+07	3.71623e+06	1.33562e+07	2.14543e+07	2.65746e+07	3.42529e+06	1.56082e+07	10808910	23236738	2078793	18700608	15378205	51352289	7201741	62283812	10102032	25531261	2394272	23363222	9129799	35826975	2532469	23047236	22360958	12990191	2639423	5579937	19665560	16299235	1755940	6760303	14381378	24973717	4304638	6913789	22566511	18471513	2588841	9262396
60 kDa heat shock protein, mitochondrial	R.TALLDAAGVASLLTTAEAVVTEIPK.E	612059	1.14883e+06	6.66055e+06	1.77118e+07	1.46791e+06	680207	1.2965e+07	3.49175e+06	565197	877759	7.53348e+06	5.93743e+06	1.16541e+06	1.27853e+06	3.80189e+06	2.7245e+07	272185	1544078	2657140	344623	313219	1068860	19473706	849075	685914	472006	4395754	2456161	461755	2613884	5569670	1318902	1031705	428675	3976112	12921558	3739754	592789	4175138	8732646	487999	1632969	7719789	15053229	2210842	441339	5671877	21714791
60 kDa heat shock protein, mitochondrial	R.TALLDAAGVASLLTTAEAVVTEIPK.E	2.34578e+07	4.69511e+06	453913	2.7889e+06	1.43842e+07	7.95739e+06	825756	7.95055e+06	9.01106e+06	5.4532e+06	508120	2.8424e+06	9.00849e+06	5.11877e+06	542937	4.55479e+06	951874	5735430	103468	4325633	5769410	7497020	1081762	19760110	2407399	2860201	258014	4859198	8737071	7089130	363219	7923326	16509391	1782392	274060	776439	7421512	9245744	298134	487628	5327536	4549174	516510	951675	5987039	4193362	525798	1348605
60 kDa heat shock protein, mitochondrial	K.VGGTSDVEVNEK.K	5.2738e+07	5.75335e+07	1.77976e+07	4.61371e+08	6.55284e+07	3.21295e+07	3.33983e+08	6.43883e+07	8.90122e+07	2.22458e+08	1.78485e+07	6.19866e+07	5.75062e+07	1.48261e+08	2.82995e+08	1.34425e+08	55135278	52434627	827179	112310881	79649436	35307885	836534287	118182242	143248653	217005148	25226868	2501149	23464023	243968147	806803406	221420588	51249838	82781008	27909094	1106705370	74214940	35007616	95535795	62493219	76731569	154386949	16136391	27887974	79684645	40749822	41473378	133338902
60 kDa heat shock protein, mitochondrial	R.VTDALNATR.A	4.82152e+07	2.35612e+07	1.30576e+07	2.58594e+07	3.03981e+07	5.47063e+07	2.00609e+07	3.25284e+07	2.51549e+07	7.76205e+07	1.1749e+07	2.84243e+07	3.47688e+07	6.2208e+07	1.26316e+07	2.51861e+07	32392294	35122825	11494065	33260938	18908431	94855067	24040592	72265048	17288885	107182741	27347895	48899457	13842768	79233215	15814400	36401216	47457107	13981840	466451	17081763	36728448	17549323	17004279	11362728	23237910	57482569	6875272	15761028	54662000	45242007	22072494	34788928
60 kDa heat shock protein, mitochondrial	K.VGEVIVTK.D	2.67725e+08	2.62159e+08	6.48453e+07	1.14542e+08	1.54482e+08	3.52802e+08	6.4166e+07	1.87279e+08	1.16316e+08	3.56662e+08	2.67493e+07	1.40738e+08	1.79033e+08	3.50105e+08	4.1153e+07	9.7274e+07	104156886	256331780	29732986	164926532	93512731	617064854	73582217	481554796	75411060	737985770	45806863	285779042	22496394	502290041	54254807	70413843	251184252	85109043	66271160	54830122	189743132	42028677	57855467	5085829	73071327	118630150	34290705	55706791	301671317	241068010	68954372	124134108
60 kDa heat shock protein, mitochondrial	K.LVQDVANNTNEEAGDGTTTATVLAR.S	4.42587e+07	3.86635e+07	1.70581e+07	4.27407e+07	2.77735e+07	4.51381e+07	3.05137e+07	5.98506e+07	1.66376e+07	4.40301e+07	1.97126e+07	3.62228e+07	4.13948e+07	5.20028e+07	2.146e+07	6.38378e+07	19482550	61566902	19252743	47393779	18632768	71111379	33630905	91648924	14874996	54472231	16644531	19743893	11863336	68374193	20404384	76033923	41847294	13046586	26540933	52577983	25309913	18342502	24613351	34789175	25483464	44632508	22220973	44558918	63250791	39497105	36748393	43939418
60 kDa heat shock protein, mitochondrial	K.DIGNIISDAM#K.K	1.79967e+08	1.56384e+08	7.51927e+07	1.39237e+08	1.12171e+08	2.86984e+08	9.23631e+07	3.17109e+08	1.4699e+08	1.99898e+08	7.05675e+07	1.53407e+08	1.24218e+08	3.03849e+08	8.92195e+07	1.88934e+08	76303705	156922899	35499401	149074024	133604136	462275632	144761869	715598844	39918608	132168047	51469889	161977941	42515978	339837923	66031342	320606100	172305076	144564346	91627173	94189809	91122122	206105479	39243229	107097057	139304970	255166187	110672882	106881900	221328391	231378261	59837692	113616149
60 kDa heat shock protein, mitochondrial	K.TLNDELEIIEGM#K.F	4.04749e+08	2.55158e+08	9.99921e+07	2.66571e+08	1.61995e+08	2.94964e+08	1.23677e+08	4.4683e+08	1.70332e+08	3.08277e+08	2.04239e+08	3.35289e+08	1.47842e+08	5.77436e+08	2.49549e+08	3.05484e+08	658983404	288833119	80395061	338955638	120379690	391002683	146080283	638373439	76654990	262039122	254599462	379698063	118790526	398501180	303147227	501911669	131022507	216367380	131019142	128047377	131746106	242299693	85537954	385446024	194369050	319116467	113991937	412770122	219850354	1025587357	107878543	183776020
60 kDa heat shock protein, mitochondrial	K.TLNDELEIIEGMK.F	3.95202e+07	4.21471e+07	1.14522e+07	2.82728e+07	2.86587e+07	4.24801e+07	1.88133e+07	5.61913e+07	4.75645e+07	5.06518e+07	1.05607e+07	2.53726e+07	2.47926e+07	5.17802e+07	2.52554e+07	4.08081e+07	29078128	86628817	9210650	29477447	12786465	58235452	22980375	114662076	30901968	25296429	7819668	33406984	16069755	101258203	18557193	69086131	35858134	25215343	14988407	35819770	30375063	51794155	12280796	20420925	60624886	54473263	10783563	22730557	38634765	26138649	23853711	29379056
60 kDa heat shock protein, mitochondrial	R.GVM#LAVDAVIAELK.K	1.37409e+08	5.14609e+07	551638	4.08527e+07	7.61776e+07	6.16471e+07	1.6808e+07	5.17379e+07	5.63919e+07	4.88845e+07	2.26343e+07	5.4937e+07	7.02895e+07	5.96048e+07	4.30228e+07	8.8451e+07	97601633	1718129	297111	33394693	56764646	75855149	203949	72163271	11778978	56882757	23415505	65434591	15106421	84940591	12579824	60367096	113145970	42094779	1105667	967915	129147542	62770797	1126689	42837607	66941797	28570764	30542051	44250246	172022417	34378438	39260242	88457721
60 kDa heat shock protein, mitochondrial	R.GVM#LAVDAVIAELK.K	1.51756e+07	408663	435582	483492	1.78459e+07	1.16646e+07	375021	9.24198e+06	3.28811e+07	1.54213e+07	733394	2.27672e+07	1.92874e+07	1.84856e+07	1.93355e+06	3.06518e+07	9478888	436003	163332	657505	27760933	33940349	561580	14975346	25814567	1046351	336076	52754782	7919181	40526402	350485	27959558	9878745	274302	696556	323557	7982282	575337	230567	10417984	2966477	810742	1452571	5689218	3742219	6080716	5074235	24408474
60 kDa heat shock protein, mitochondrial	R.ALM#LQGVDLLADAVAVTM#GPK.G	8.19552e+06	2.737e+06	7.18961e+06	1.15302e+07	3.38367e+06	5.76327e+06	4.49085e+06	1.01882e+07	3.48601e+06	5.43398e+06	4.6859e+06	5.81233e+06	1.165e+08	4.39379e+06	5.15778e+06	9.6344e+06		3546444	4365791	25136865	2584985	5319154	4437265	11349550	1102962	2623330	3820752	2570701	3975951	3447881	3551119	8583759	2577201	3468681	5636644	3395097	2393611	6225937	4835776	8115552	5026400	8795159	7015827	5374957		5755797	4966539	5315952
60 kDa heat shock protein, mitochondrial	R.GVMLAVDAVIAELK.K	1.42105e+06	1.01793e+06	899273	1.13362e+06	4.44018e+06	972812	2.0255e+06	4.96829e+06	881895	1.92689e+06	387560	3.55132e+06	445948	330302	1.76198e+06	7.25535e+06	2911208	830699	419632	445700	130139	179955	407795	502037	268644	307001	521859	439790	227982	312300	130454	10920256	250133	1844824	2071048	2925943	401173	1107904	2349575	3968929	1365562	4817739	534714	2729494	909381	436686	1219040	126756
60 kDa heat shock protein, mitochondrial	R.GVMLAVDAVIAELK.K	783983	978633	334675	765780	781844	991425	966065	969768	601737	1.1698e+06	255113	642438	465052	781148	622028	515154	655950	1052707	349042	826008	224489	1066854	872029	1479152	271472	1949886	298828	528232	246241	703096	667660	934066	1111580	1358180	142722	1099635	756663	1258459	1026456	1266853	1273275	657386	299166	1051919	534115	1026128	606814	366981
60 kDa heat shock protein, mitochondrial	R.ALMLQGVDLLADAVAVTMGPK.G	4.77094e+06	2.32335e+06	1.66659e+06	5.3629e+06	7.24074e+06	3.02209e+06	2.4944e+06	7.21597e+06	2.22585e+06	5.30334e+06	2.39501e+06	5.44891e+06	3.28306e+06	4.60027e+06	3.2443e+06	6.38286e+06	3316877	1107623	1558349	10959884	4175398	4291166	2507646	15322816	456788	7588565	647563	10721932	961203	7974091	1783824	10461887	1764716	1292903	1297521	2079543	10605527	780643	1840877	2417257	853390	4559329	3499562	2348925	1697982	3630392	6060635	5953878
60 kDa heat shock protein, mitochondrial	K.LVQDVANNTNEEAGDGTTTATVLAR.S	2.54169e+07	4.73899e+07	1.17976e+07	3.42235e+07	1.22746e+07	5.07521e+07	1.94658e+07	3.76224e+07	2.23765e+07	6.39382e+07	1.7656e+07	3.63873e+07	2.51476e+07	7.48986e+07	1.68877e+07	4.185e+07	23296942	52100261	3889569	55036640	17392793	93941146	15432245	58794444	5658530	74592695	10427361	46076046	15986728	107317737	15183417	61748348	39591606	43674625	23260629	21996844	10950587	35014198	22085937	27301107	28391070	64445663	25560763	33031444	44333984	55605685	32538370	27985666
60 kDa heat shock protein, mitochondrial	R.TALLDAAGVASLLTTAEAVVTEIPKEEKDPGM#GAM#GGMGGGM#GGGMF.-	2.89284e+06	493750	204219	368497	568155	761008	323435	521846	505278	912687	55886.9	282128	2.75918e+06	542067	171074	555146	3954499	533910	142084	155409	396915	1506545	867130	931509	462838	449184	31499	566089	2749961	624712	84494	290695	4683951	484385	411828	921908	739396	579797	71514	595844	898458	1557145	99434	261968	4339509	876430	257654	1343729
60 kDa heat shock protein, mitochondrial	K.APGFGDNR.K	2.89465e+07	1.41519e+07	5.83822e+06	8.28642e+06	1.74183e+07	2.6646e+07	8.31307e+06	7.50807e+06	1.67419e+07	2.85078e+07	3.9363e+06	9.65247e+06	2.17919e+07	2.73175e+07	1.0044e+07	7.99495e+06	9815835	13996971	3090239	5636460	11198054	39430946	11003580	12607886	10621512	42494835	5187006	19091321	10682038	42079820	9823642	7835512	23368055	13932750	7083794	8285117	20801907	11519524	6337195	6999520	16388141	21257558	6616429	5700762	28640037	16947192	10264331	15652234
60 kDa heat shock protein, mitochondrial	K.ILQSSSEVGYDAMLGDFVNM#VEK.G	2.21897e+07	1.13992e+07	1.61632e+06	1.15847e+07	1.41651e+07	2.41184e+07	3.61632e+06	2.70404e+07	8.30496e+06	2.29486e+07	2.25782e+06	1.52955e+07	1.12132e+07	1.37195e+07	7.27516e+06	2.17961e+07	8177277	608480	18122	17920150	4883846	30608673	117853	56783032	3393235	20513306	2421121	19430648	9424783	152012	6214857	33610823	19099415	16154427	1982863	2045338	10844353	25965963	5852509	8223622	1066626	27850666	2483044	11160276	17930021	23418790	11561499
60 kDa heat shock protein, mitochondrial	R.GVMLAVDAVIAELKK.Q	4.20743e+07	4.16602e+06	886026	2.38763e+06	1.39619e+07	7.47076e+06	95933	8.90451e+06	7.41687e+06	1.80323e+07	728663	3.41334e+06	1.99129e+07	1.08108e+07	175578	6.95408e+06	68477237	897324	70587	2391170	2445790	15591881	22434	19727880	15329648	2259645	309504	7973725	14073013	25914	11124	11589588	50299541	9319642	3937	121707	27462080	24619	187230	7551	173171	35045345	1641552	85994	39729857	30348029	510154	8922721
60 kDa heat shock protein, mitochondrial	K.ILQSSSEVGYDAMLGDFVNMVEK.G	4.45043e+06	3.17269e+06	895101	3.01041e+06	2.27931e+06	2.52206e+06	966797	3.2124e+06	3.14525e+06	2.60797e+06	1.03431e+06	2.70364e+06	2.63602e+06	2.47684e+06	1.10651e+06	3.42995e+06	2586502	4051955	654944	4125708	1157823	2614908	808873	4866512		1504246	868179	2870672	2056742	4330559	840793	6155571	6222318	2293424	1232227	3242336	3117021	3292349	878846	2554394	4239236	4391022	1576626	3327954	4964344	2278648	1762905	2128860
60 kDa heat shock protein, mitochondrial	K.TLNDELEIIEGM#K.F	5.0981e+08	7.04614e+08	1.05556e+08	3.74674e+07	8.85914e+08	6.05342e+08	6.34535e+07	2.36067e+08	2.94944e+08	9.19583e+08	1.11303e+08	4.59094e+08	1.35806e+09	8.21676e+08	1.22389e+08	5.56135e+07	1294417229	72502402	75150340	37821710	742014537	955909857	31304192	135507621	745530448	992536929	82759654	701974783	727180597	1638168662	88268223	82071653	106996307	1107941870	170737685	36662065	1856313447	49051007	139853673	527509059	75344268	1652737908	166171628	643007022	2365964339	47667186	246469835	33846550
60 kDa heat shock protein, mitochondrial	K.ILQSSSEVGYDAMLGDFVNM#VEK.G	8.04894e+06	1.24473e+07	465598	6.42427e+06	6.68367e+06	2.57753e+07	294968	1.76114e+07	1.73093e+07	2.23929e+07	364432	9.70068e+06	2.63564e+07	1.95962e+07	492337	2.94888e+06	194145	1992145	147580	14239157	370458	63241770	241810	49853486	4625210	15088120	41192	18772396	11767010	796415	44101	7896602	17258797	166571	107096	1605777	911468	9707102	418090	173927	2870627	7149221	71729	628971	38357985	12650536	1365983	890514
60 kDa heat shock protein, mitochondrial	R.TALLDAAGVASLLTTAEAVVTEIPKEEK.D	1.20313e+06	2.38921e+06	458776	2.38485e+06	554595	1.46611e+06	376723	1.7696e+06	955154	1.9514e+06	429423	1.04482e+06	1.15845e+06	1.94691e+06	283935	1.61211e+06	1502465	3329303	143079	3944940	431276	1134512	260152	4012564	759989	1669704	237841	2164696	531065	2054960	277453	2457069	592312	1895323	939858	824761	532343	1208038	746832	1012194	1211096	3292651	925818	635209	1598041	2809191	435873	767156
60 kDa heat shock protein, mitochondrial	R.TALLDAAGVASLLTTAEAVVTEIPKEEKDPGM#GAMGGMGGGM#GGGM#F.-	2.07786e+06	569368	525239	590244	1.32481e+06	183759	458519	868752	1.43227e+06	72590	124515	757244	1.88341e+06	109324	254200	283654	2156449	478880	1118487	1720610	814479	106579	848343		84382	39835	144058	563850	903297	158637	375285	462459	977896	1130735	411828	21950	2830496	375285	479939	1703971	3881183	112406	158783	1435967	3922155	107317	326623	305471
60 kDa heat shock protein, mitochondrial	K.NAGVEGSLIVEK.I	5.15533e+08	3.87794e+08	7.24549e+07	1.92576e+08	1.93323e+08	3.03279e+08	1.38193e+08	2.4125e+08	2.63903e+08	3.51191e+08	1.09952e+08	1.67864e+08	2.51167e+08	3.20698e+08	1.20366e+08	1.12833e+08	385381841	497995142	54582752	119204369	171920880	418335794	224428006	567988346	148276620	548931259	118354308	288953758	111195517	567286772	48815903	103292809	388183868	247793250	78377872	197516988	217244155	163111693	74205718	62579794	271955300	247313545	99489803	54002045	366369677	125196452	191916909	107483596
60 kDa heat shock protein, mitochondrial	K.ILQSSSEVGYDAM#LGDFVNMVEK.G	1.02956e+06	659268		607195	662158	1.35314e+06	244001		919165	876377	501323	682267	1.19768e+06	6.37652e+06	686137	1.90544e+06		699937		728614	662158	2000656	244001			808832	558699	726943	1064633	17613084	496576	2582574	1029557	548336		485777		1483100			919165	925679	443947		1330724	673892	875698	585631
60 kDa heat shock protein, mitochondrial	R.KPLVIIAEDVDGEALSTLVLNR.L	312008	268304	45124.9	36077.1	247320	257774	13651.1	136707	136677	103100	33750.3	82659.4	392907	286190	33241.1	122982	12473	446436	6503	35574	102790	387222	6988	207862	63452	79256	63171	149646	89994	460528	67201	216788	19525	294026	106418		331053	234469	12302	69066	131364	172948	9552	37109	858457	148424	15103	20099
60 kDa heat shock protein, mitochondrial	R.KGVITVKDGK.T	11375.5	191004	22805.3	145380	5581.64	122708	8620.12	105580	9179.53	142048	3566.38	1521.29	40713.5	209513	6492.25	50815	11375	328220	17989	268054		169923		195370	8733	156910		1521	1536	266249	5224	59755		53788	44792		5582			15789	6793	229467	2429		79891	219602	7760	41875
60 kDa heat shock protein, mitochondrial	K.VGGTSDVEVNEKKDR.V	561458	898563	100969	697603	320151	996912	254055	953390	154165	699701	34633.1	1.11331e+06	125254	601530	108844	165480	379587	1463107	81989	1768883	412376	2416904	440999	2650408	78048	1304274	59462	1621135	4597	810727	11370	142330	579063	260838	156617	129584	362128	87248	294509	145046	37020	116554	12785	50770	135478	524302	297480	218097
60 kDa heat shock protein, mitochondrial	K.VGGTSDVEVNEKKDR.V	4.61058e+06	5.51224e+06	1.12599e+06	4.2459e+06	2.33613e+06	9.10225e+06	1.64802e+06	6.23958e+06	1.16803e+06	5.4834e+06	593143	6.22501e+06	1.84949e+06	5.10505e+06	1.01572e+06	1.80486e+06	2669038	9254582	938004	9208827	2676025	17452146	2793894	14725391	716439	9832602	731220	8274478	146213	6543001	808265	1799857	4476895	2197660	1413910	1567332	2665201	752350	1780523	2122728	648008	1223018	547037	1011187	3150625	3759918	2233818	2126195
60 kDa heat shock protein, mitochondrial	K.VGGTSDVEVNEKK.D	3.77045e+07	3.52215e+07	8.21106e+06	2.9346e+07	1.85346e+07	3.87907e+07	7.56474e+06	3.30935e+07	1.40816e+07	4.29681e+07	5.25058e+06	2.80701e+07	2.25614e+07	6.17896e+07	7.20329e+06	1.62933e+07	19773282	41871533	4561859	63981969	10442643	48523353	8100797	73058911	10176937	52653412	6704351	62488428	2383197	80406672	8052337	31617865	50412190	24214444	9122196	9719458	24126499	17701738	8438256	11840570	13273143	31766723	4574319	7701586	43600630	68341622	13554661	16822288
60 kDa heat shock protein, mitochondrial	R.IQEITEQLDITTSEYEK.E	185261	998139	103460	1.01153e+06	327641	1.23623e+06	67959.1	1.78251e+06	173775	1.38543e+06	140437	955383	309034	1.23165e+06	107539	1.04929e+06	42411	858670	91713	1996048	198870	1389699	80638	4352866	199995	639188	163115	2073248	125763	162955	102683	1873986	380600	1127246	64913	255648	621822	980405	45253	616109	146222	1975097	141294	316562	556003	1945621	101751	759526
60 kDa heat shock protein, mitochondrial	K.VGGTSDVEVNEKK.D	7.2811e+07	3.19792e+06	5.14025e+06	3.53174e+06	1.37278e+06	3.27235e+06	254853	3.41801e+06	1.3658e+06	3.60547e+06	189271	3.23155e+06	1.92516e+06	4.59612e+06	368985	1.38196e+06	1282338	3783670	176898	6123166	564760	5333040	232782	5994736	1031304	4759536	292343	5912684	384319	5706695	199972	3186944	102874667	1899697	6516434	3400961	1995289	1576875	454657	841290	1260529	2558643	181091	550423	3340463	5067215	537998	940240
60 kDa heat shock protein, mitochondrial	K.DMAIATGGAVFGEEGLNLNLEDVQAHDLGK.V	854383	512097	38602.5	327255	229106	497363	39974.2	514256	606845	734014	42854.7	145865	270954	370082	79327.6	261200	584359	1014141	19604	618384	107391	318102	31599	1307166	277078	212316	58509	155336	223109	795126	57876	312217	1591393	119060	31675	212271	317693	183535	38778	77451	875722	347613	28823	138812	375435	151871	130754	92788
60 kDa heat shock protein, mitochondrial	K.VGLQVVAVK.A	2.17528e+09	2.23301e+09	1.00181e+09	1.49381e+09	1.5374e+09	2.62665e+09	1.10284e+09	2.04785e+09	1.48892e+09	2.61904e+09	1.03461e+09	1.48941e+09	1.88847e+09	2.91923e+09	1.24611e+09	1.55067e+09	1119777867	1934975974	671147022	1741822499	1066138728	3642847578	1134007979	3524824862	943399414	2961564096	875506478	2155248860	747988053	3594172122	997457082	1861075125	2126716567	2327824540	1173586791	1167719709	1786853800	1677804761	1090960028	1311633659	1560558458	2867230629	1333171686	1209706870	2952641221	2281479494	1494768045	1524454530
60 kDa heat shock protein, mitochondrial	R.TALLDAAGVASLLTTAEAVVTEIPKEEKDPGM#GAMGGM#GGGMGGGM#F.-	3.10068e+06	569368	526529	319944	822793	335026	351331	888692	1.2273e+06	439772	88808.9	1.13481e+06	2.09106e+06	951651	582865	756965	1480637	478880	1122355	397554	396915	106579	866952	928571	43061	1024758	144058	566248	987644	1986774	390384	1935214	4760364	1130735	411828	81646	833582	829086	139766	1703971	2859878	112406	103574	1816119	4159123	806161	1297518	305471
60 kDa heat shock protein, mitochondrial	R.GYISPYFINTSK.G	6.2355e+07	2.42628e+08	1.51553e+08	1.73062e+08	1.59105e+08	2.49792e+08	8.53566e+07	9.6924e+07	9.71236e+07	3.45926e+08	1.26622e+08	9.86843e+07	4.51409e+08	2.27957e+08	1.35554e+08	2.18196e+07	69065256	89531471	657816	64570966	28957202	382919581	14708217	42224024	209317631	164168559	112372341	250743116	209854748	23001556	11283155	44241319	47245324	355064712	241716404	202204453	439218235	76132466	217559636	238298198	17696101	524377412	256790353	35897234	678894970	413372845	320271474	14771890
60 kDa heat shock protein, mitochondrial	R.TALLDAAGVASLLTTAEAVVTEIPKEEK.D	468659	176385	38076.2	205011	186496	178320	51464.4	188719	161366	115797	34416.9	64780.7	203582	12779	14132.5	348259		176385	13291	330953	74634	136700		327706			13378	162241	173224		6052	635241	534219		2554	79070	311391	202251	51464	49732	186591		68940	25043	291426	7592	15557	61277
60 kDa lysophospholipase	K.LSYVLGQPGLSLSDR.K	2.21482e+07	1.40797e+07	269003	1.87036e+06	2.10334e+07	9.17349e+06	4.76162e+07	5.50463e+06	2.16893e+07	9.79779e+06	526397	7.85465e+06	1.67227e+07	1.72864e+07		3.56198e+06	17797420	9608894	269003	3266175	12408730	6251006		8652016		17814841	522459	5190031	4956664	18702925		1001739	26498949	20803151		474554	25653907	20513394	94875084	5937644	18468419	723117	530334	7271637		28959276		8207877
60S acidic ribosomal protein P0	R.GNVGFVFTK.E	4.64156e+08	3.33267e+08	6.61265e+07	1.6185e+08	3.32911e+08	2.94326e+08	8.0118e+07	2.408e+08	3.02481e+08	3.14831e+08	7.19587e+07	1.48368e+08	3.50904e+08	3.91841e+08	7.01102e+07	1.4764e+08	188837707	398953595	58747672	167067598	164671054	289719833	97992034	448410651	195485296	361152683	81316983	179325638	110931013	544253088	89069157	188720246	446470801	265108930	77496466	171777207	394521550	273496694	62750748	145799498	268898352	315008697	76644746	154255442	505935134	278478836	97587089	136653991
60S acidic ribosomal protein P0	K.AFLADPSAFAAAAPVAAATTAAPAAAAAPAK.V	2.70837e+07	2.80196e+07	1.04269e+07	9.14944e+06	1.77648e+07	2.7455e+07	4.25584e+06	2.96981e+06	1.58724e+07	3.57667e+07	8.07977e+06	8.16915e+06	2.42528e+07	2.67895e+07	6.40486e+06	7.67281e+06	28374955	24081197	2642729	19211567	16345452	32904033	1463081	5668471	17347893	31524583	11283463	12085046	16215572	27262531	14005281	12995838	26149068	41471181	5790614	2809771	25135803	22608412	4937323	2050133	12458317	50307286	9368747	8373290	37752979	32873947	4869429	6697798
60S acidic ribosomal protein P0	K.TSFFQALGITTK.I	1.46378e+08	9.4622e+07	3.03662e+07	6.00359e+07	8.84649e+07	1.04311e+08	3.93707e+07	7.11024e+07	1.02144e+08	1.47404e+08	1.74279e+07	5.16532e+07	8.64575e+07	1.62895e+08	4.46307e+07	6.95612e+07	47308124	81915237	31941888	53287541	81496282	90009157	57369462	119189824	76823127	81292408	18920538	56023542	98604703	171669721	62688850	73872375	154446702	129486369	46080960	85157034	102750703	147941984	35116036	35751592	130113877	201440377	17380838	69276432	75874407	176402286	20035948	101044782
60S acidic ribosomal protein P0	R.GHLENNPALEK.L	1.24731e+06	606480	1.14446e+06	3.17255e+06	3.26745e+06	858624	664898	873833	1.02594e+06	1.73536e+06	191109	418072	1.32562e+06	753671	605975	278195	479556	370178	174562	8268564	538033	1338095	1298983	837714	917600	1899748	122982	505812	766416	1069885	96310	197397	646499	354223	607315	847320	8070418	535633	421428	1494394	969249	704617	277911	273844	2272277	650324	1115640	396433
60S acidic ribosomal protein P0	K.AFLADPSAFAAAAPVAAATTAAPAAAAAPAK.V	3.81667e+07	3.06668e+07	1.92649e+07	3.86932e+07	4.92793e+07	3.50458e+07	5.79201e+06	2.65209e+07	5.64271e+07	3.76691e+07	1.82493e+07	1.96427e+07	7.09837e+07	3.93183e+07	1.03182e+07	5.0648e+07	39132614	48574092	9909959	28682085	28124052	34020746	6065280	38411458	17468220	24702431	22447819	18997153	27861818	52585810	14520828	35329231	29269116	34289912	5393095	21657886	86860979	45958292	6395489	25026993	41750045	39018860	31725881	30653819	54145378	40840383	9100783	18953294
60S acidic ribosomal protein P0	K.IIQLLDDYPK.C	1.74518e+08	1.42665e+08	9.8319e+07	8.42338e+07	1.27499e+08	1.68408e+08	4.21261e+07	1.0769e+08	1.07054e+08	1.97673e+08	6.59608e+07	8.48917e+07	2.04816e+08	1.85882e+08	7.97494e+07	8.68331e+07	105834776	129990649	61086066	128323693	98062645	178983517	48097577	208460748	1145827	126339385	89202402	113379621	178599954	187053869	65879880	114418823	161054171	167523410	154974010	69969007	153996899	181416807	36431964	63797585	160808716	256618047	68794641	77729955	265781250	224702220	61035251	72064195
60S acidic ribosomal protein P1	K.AAGVNVEPFWPGLFAK.A	4.44725e+08	2.09218e+08	9.5861e+07	3.29092e+08	2.91563e+08	3.22137e+08	9.10596e+07	3.02636e+08	1.82255e+08	3.56281e+08	1.32543e+08	2.59022e+08	3.99637e+08	3.72331e+08	1.76338e+08	2.95791e+08	384180119	6239035	1432570	416617442	197809530	360395930	1589168	419152254	217750058	291441491	161715034	347933697	260255525	386942898	170802649	332962269	470699867	342358459	141589195		380483730	305516870	135702253	247010287	1700994	492981717	141281487	226852431	620592675	455865049	240940865	300090100
60S acidic ribosomal protein P1	K.AAGVNVEPFWPGLFAK.A	4.73014e+07	1.41293e+07	1.28601e+07	1.92294e+07	3.22568e+07	4.01192e+07	1.31564e+07	3.97188e+07	1.57405e+07	3.90359e+07	1.29153e+07	2.50289e+07	3.004e+07	3.73972e+07	2.25685e+07	3.89794e+07	33019762	295702	9750537	32160378	20930866	33250354	76888	64239873	15761746	17584787	15112113	27133946	22362393	49244397	21391243	50667742	50081496	26410578	15048304	131982	29534336	68901033	16674983	29830858	704164	41714408	10996365	27697601	45215826	43620754	28062786	35396748
60S acidic ribosomal protein P2	K.LASVPAGGAVAVSAAPGSAAPAAGSAPAAAEEK.K	6.2204e+07	5.17798e+07	1.36033e+07	2.7738e+07	4.97786e+07	6.03756e+07	1.31572e+07	3.31358e+07	4.48117e+07	6.83551e+07	1.11237e+07	2.82358e+07	6.18749e+07	8.6412e+07	1.15345e+07	3.20906e+07	45679316	39952550	10446707	43246521	34452661	74283491	10852678	55521074	27684790	67686084	12568657	34870718	36318242	112565724	14705649	52431965	61069937	70417730	16555177	19640213	63440531	53143317	17970165	24696239	48654835	88759296	15235350	32302573	92232152	71834349	19890376	21717799
60S acidic ribosomal protein P2	K.ILDSVGIEADDER.L	1.142e+08	9.21352e+07	8.15921e+07	1.19703e+08	1.11633e+08	2.15994e+08	6.91578e+07	1.30889e+08	1.74785e+08	2.0801e+08	1.79872e+08	4.55167e+07	1.66585e+08	1.25543e+08	1.01424e+08	2.06305e+08	48799532	89787202	60379427	151228359	48594479	398782129	32922939	149365842	137872531	67091266	32022519	1119291	49773996	132241758	40365520	390762436	141214479	138926202	135696105	100015626	248502803	118586143	125554650	95995286	328659131	243576810	399108660	86047054	387927653	108758214	181264782	141640955
60S acidic ribosomal protein P2	K.NIEDVIAQGVGK.L	8.71703e+08	5.78649e+08	4.55055e+08	4.19512e+08	5.55648e+08	6.59371e+08	2.94202e+08	6.79715e+08	5.72146e+08	6.67929e+08	2.35326e+08	3.99577e+08	6.68413e+08	6.95318e+08	3.81202e+08	4.89199e+08	583208308	776408878	190915469	451470743	460826827	709547415	399957642	1234799220	346592559	420443772	246735747	475860185	652069951	789288355	519607247	643567965	618036119	505242254	690326686	410718239	663326017	743169870	235507864	401011337	732533097	750370746	263803785	383264794	859139779	718704746	329402829	392496077
60S acidic ribosomal protein P2	K.LASVPAGGAVAVSAAPGSAAPAAGSAPAAAEEK.K	1.01342e+08	6.97006e+07	2.37301e+07	6.4133e+07	7.79291e+07	8.09331e+07	2.83543e+07	8.1079e+07	7.59758e+07	8.10358e+07	2.09035e+07	5.92067e+07	9.20533e+07	1.01209e+08	1.99377e+07	7.38075e+07	58649509	73267374	20248677	86952368	57619362	104087315	29825525	131639974	46273794	69285223	23092214	62047703	46353525	118734336	22223028	109803445	86166491	68556823	26590959	64322091	89872805	59638588	27815634	62594639	76214413	95187944	23818479	73370351	131308350	99063012	37582735	51382047
60S acidic ribosomal protein P2	K.NIEDVIAQGVGK.L	2.4689e+07	1.86056e+07	1.37796e+07	8.56727e+06	1.77096e+07	2.59532e+07	5.71542e+06	2.19895e+07	1.53019e+07	4.59243e+07	9.55706e+06	7.82463e+06	3.15397e+07	2.26552e+07	8.70888e+06	7.94163e+06	32304050	23971116	26250313	6413773	5430075	34669903	4065397	47557157	18520955	53313345	10799846	15216478	18359366	24649827	2345729	13869635	7800457	23048648	7320008	15552612	39051402	20144125	8858420	12366121	16892627	29780846	10706756	6267761	49459262	11880062	13537086	5596737
60S acidic ribosomal protein P2	K.LASVPAGGAVAVSAAPGSAAPAAGSAPAAAEEK.K	3.32084e+07	3.7984e+08	2.84733e+07	2.58189e+08	3.71816e+07	3.42222e+08	1.60981e+07	2.04839e+08	3.40791e+07	4.75446e+07	2.73008e+07	2.72054e+08	5.21429e+07	5.31756e+07	9.42739e+06	6.06129e+08	36791672	745275275	9362100	178915333	20380450	56440134	11579470	280432345	24092287	33885388	9580071	653091026	48099735		5820212	922226343	48038724	50176153	47472210	171395977	66158687	582397959	20466556	31804782	26307113	72936476	64940736	23814959	59095315	59107704	13034571	409558537
60S acidic ribosomal protein P2	R.YVASYLLAALGGNSNPSAK.D	7.29883e+07	1.94897e+07	1.89989e+07	1.13288e+07	4.73101e+07	1.62071e+07	2.23566e+07	7.63928e+06	2.65249e+07	9.93044e+06	1.54031e+07	5.49466e+06	2.70374e+07	4.10178e+07	1.68058e+07	2.60368e+06	60544363	19514383	23586233	29995978	23991577	23171314	9118792	17693792	2696293	4901530	18796685	13125401	34290877	27595194	11493621	2506960	93028134	33825658	21274364	1856855	39469703	22331632	13697398	1502336	56054017	10623308	26562432	2673117	5486496	82665709	38299414	4153768
60S ribosomal protein L10	R.VHIGQVIM#SIR.T	2.23468e+08	1.52562e+08	7.53671e+07	9.77286e+07	1.32267e+08	1.69613e+08	7.54854e+07	1.26519e+08	1.40951e+08	1.85635e+08	7.90056e+07	1.05172e+08	1.63726e+08	2.0643e+08	9.23307e+07	1.02984e+08	183201515	149855291	60720383	69428250	111307880	208263416	101381986	177568545	95652162	186478735	90431270	127921874	113815139	240493905	96248234	94665631	183344471	151302353	69375929	87474918	150148350	128840908	63522363	99374561	151934945	206454528	95065606	85127807	219752387	181507590	88413081	138946634
60S ribosomal protein L10	R.VHIGQVIM#SIR.T	8.19503e+07	6.99938e+07	4.22409e+07	5.86566e+07	5.57204e+07	9.10273e+07	3.84103e+07	6.47624e+07	5.69535e+07	9.59747e+07	3.92858e+07	5.92795e+07	8.1852e+07	9.62928e+07	3.21193e+07	5.37491e+07	66219653	42738927	30498949	58892711	37031491	90484312	43996603	79703563	33480324	82393706	40211282	71361149	74264352	99736076	52247446	63357199	68545747	74372886	44147977	36911719	69369671	75830915	38731286	58463666	69505940	117187247	52857643	46914828	99774690	89723993	44109006	63501365
60S ribosomal protein L10	K.FNADEFEDMVAEK.R	1.93861e+07	2.26256e+07	6.08512e+06	2.3389e+07	2.0732e+07	2.0413e+07	1.05412e+07	2.22124e+07	2.14992e+07	3.00873e+07	8.91484e+06	2.02328e+07	2.69309e+07	2.79877e+07	1.17736e+07	8.93675e+06	20122051	24920858	6385129	27404306	11800151	18651526	10913660	33178784	15954468	24836643	8845399	21182296	13065606	45311718	12962277	15999943	37462845	24167721	7629276	19373685	28989467	27356842	9193336	18569503	27308597	39777871	9094442	19283324	43848673	20893427	12682660
60S ribosomal protein L10	K.FNADEFEDM#VAEK.R	6.66948e+06	7.95299e+06	3.07487e+06	7.84064e+06	6.83093e+06	2.79808e+06	4.05723e+06	9.58065e+06	5.48058e+06	8.65662e+06	4.85882e+06	6.93972e+06		1.07274e+07	4.93919e+06	1.04732e+07		6505054		6776767	4765261	496471	5114532	12278675			4424025			13069799	5961943	10296734	1446483		4454703	6846560		5099693		4553192	5579541		4838157	5361770		6671485	3488848	9666225
60S ribosomal protein L11	K.VLEQLTGQTPVFSK.A	9.24147e+07	7.43074e+07	3.42809e+07	8.46044e+07	7.18775e+07	1.07381e+08	5.28104e+07	9.99283e+07	6.84373e+07	9.93524e+07	7.93022e+07	7.14091e+07	9.52233e+07	1.04621e+08	5.02561e+07	8.11029e+07	62110632	61176527	31648723	84894306	42940517	104318735	66309320	182350611	62184811	78692397	84699780	77665992	53606903	105393665	54226701	84899967	111488644	82949263	37589570	92661852	89865911	140236389	40020143	69701850	76959312	148832900	118999236	72814282	143726070	130007824	61479000	86075593
60S ribosomal protein L13	K.LATQLTGPVMPIR.N	2.47146e+08	1.88862e+08	5.67581e+07	1.35604e+08	1.99773e+08	1.96384e+08	7.90825e+07	1.61699e+08	2.01294e+08	2.58792e+08	7.42914e+07	1.33826e+08	2.66463e+08	2.25292e+08	8.40238e+07	1.36828e+08	163723283	193255631	53574755	182594469	113558815	228820421	82894501	240519615	160949154	169974515	71513827	148807325	176498701	276758325	84578835	148825120	298609451	206368037	70001560	125514648	286886348	203421945	69259655	145137503	243892968	399990014	87397078	158524158	420824853	250384695	107405620	149294641
60S ribosomal protein L13	K.STESLQANVQR.L	2.53013e+08	2.11134e+08	7.71711e+07	1.68528e+08	1.498e+08	2.13684e+08	9.85557e+07	1.73665e+08	1.20094e+08	2.45622e+08	6.04807e+07	1.62101e+08	1.76574e+08	2.64555e+08	1.21864e+08	1.05883e+08	163026205	152604538	60077087	187862077	85835218	292896991	97958853	238698350	109669587	326266277	100110223	194304950	32870158	316238440	125768119	106740844	279784968	152848645	91374151	157065240	189801439	93750483	83182903	167220819	102039231	225841354	80392709	146050223	332094601	264507155	117959372	209214484
60S ribosomal protein L13	K.LATQLTGPVM#PIR.N	1.64761e+08	1.46605e+08	7.6228e+07	1.40173e+08	1.27925e+08	1.55806e+08	8.03741e+07	1.89738e+08	1.49186e+08	2.06559e+08	7.89697e+07	1.30839e+08	1.52132e+08	1.82176e+08	6.37021e+07	1.51146e+08	165134396	190111571	70064393	171990830	73859198	163752807	88099932	249694722	88699715	71814776	67560710	103615158	158568713	178268876	92642806	205127997	117395640	169631167	88872044	110038448	157388856	192799139	72526915	152187519	214811618	272503963	101132655	149807555	179815897	201644430	98451769	120918591
60S ribosomal protein L13	K.EAAEQDVEK.K	5.91583e+06	535473	2.71472e+06	1.9398e+06	1.63823e+06	1.7254e+06	474525	521411	1.45e+06	1.81619e+06	260620	475662	1.76176e+06	1.04911e+06	435353	271210	1336836	313869	105198	2468049	1069303	4099982	596699	682507	1595438	1320210	391188	983551	1189079	1687771	509210	260374	13385709	439593	3789824	916479	2069351	650899	311750	360316	1576200	728434	253279	224263	3187636	900059	549180	418079
60S ribosomal protein L13	K.STESLQANVQR.L	9.57346e+07	1.15181e+08	2.01905e+07	4.13189e+07	7.46798e+07	7.49818e+07	2.41172e+07	7.04309e+07	5.31533e+07	1.02073e+08	1.56997e+07	6.27607e+07	4.57859e+07	1.48259e+08	3.14741e+07	2.61034e+07	52865594	31115913	10374153	49323476	87238596	65091555	13919417	148917194	28282330	227178004	16706039	90898990	7994715	221281279	20778450	30291987	106092755	136507355	24670501	34534621	63890043	17225114	27237215	41962267	62093269	45018566	29113932	35469520	76856937	56178555	42169825	46206379
60S ribosomal protein L13	R.VDTWFNQPAR.K	6.10798e+07	2.04007e+07	1.0907e+07	6.79889e+07	2.80884e+07	4.3148e+07	3.91462e+07	5.64825e+07	5.75757e+07	5.4956e+07	2.59121e+07	5.83916e+07	2.5824e+07	2.00175e+07	3.85279e+07	8.00075e+07	94533669	21382980	2567729	30432478	3595816	1392251	57228956	82121898	3228582	1293326	25383633	3758152	70694694	20738541	35126058	85003642	13204785	37445276	19097403	134780078	48687594	120070502	21823915	3229450	155169832	48241288	20667593	105996823	4381942	24017882	47152520	59492626
60S ribosomal protein L13 (Fragment)	R.GFSLEEIR.L	3.906e+08	2.86982e+08	1.56602e+08	2.2679e+08	2.91592e+08	3.39342e+08	1.99803e+08	3.2547e+08	3.17643e+08	4.08337e+08	1.69765e+08	2.2728e+08	3.20198e+08	3.18339e+08	1.99917e+08	2.76539e+08	302745110	353411256	150678387	195089237	202503463	377970089	278974344	426366851	225959966	225105509	171996749	172135066	246781346	372486536	192503949	277994126	348059414	318776011	191510778	290885541	386804752	421216078	155931001	297824657	434759846	576724533	182232146	286709213	478377217	331820873	222136284	259178308
60S ribosomal protein L13a	K.YQAVTATLEEK.R	9.56439e+07	8.65169e+07	2.2298e+07	4.66601e+07	6.76602e+07	8.42237e+07	2.13768e+07	3.61737e+07	7.14234e+07	9.69011e+07	1.32581e+07	3.257e+07	7.90049e+07	7.28987e+07	2.78534e+07	2.43689e+07	40356341	88575828	11644002	30258573	35593201	95594059	20191573	51036271	48397343	123681585	14514018	41250961	49753252	103718515	16479678	16103182	115183665	62037552	37899671	56879873	72921926	65693529	22651820	15262361	79875289	125911491	11517738	19867859	111249191	67749049	39227029	46256714
60S ribosomal protein L17	K.SAEFLLHMLK.N	1.99273e+08	3.54198e+08	3.57571e+08	2.26969e+07	2.1833e+07	1.99532e+08	1.99751e+07	3.08919e+07	3.47543e+07	1.84917e+08	1.09781e+07	2.37705e+07	2.636e+08	4.92809e+07	1.54076e+07	2.69287e+07	477284596	69712696	306418501	15388853	24421672	34435381	25639471	57111833	20083549	492673916	9016629	35058844	17934677	91807037	13923455	32577653	42858397	509870469	414304780	31638965	17873760	57983512	14181028	17636521	57464298	31197880	14619822	29461624	732909235	36776817	15520133	23891944
60S ribosomal protein L18	K.ILTFDQLALESPK.G	1.74839e+08	1.50443e+08	5.67374e+07	1.22123e+08	1.27554e+08	1.54715e+08	7.71953e+07	1.39611e+08	1.25804e+08	2.04152e+08	7.26145e+07	1.25656e+08	1.58774e+08	1.83383e+08	9.38116e+07	1.48434e+08	101770852	126933160	47674805	129663574	91464703	169651268	67417813	152373452	98172908	158337213	77099636	120262155	110292274	205173362	106361460	132714386	220717826	155683498	69005037	113258383	144526419	165123843	70535201	134750288	150772344	286499628	82356583	137801674	236617613	202022290	96302947	175048143
60S ribosomal protein L18	R.GTVLLSGPR.K	9.31789e+07	6.72757e+07	9.92745e+06	8.52027e+07	4.17772e+07	5.28893e+07	3.84353e+07	1.50671e+08	5.68699e+07	4.61082e+07	9.21819e+06	1.08414e+08	3.04108e+07	4.32523e+07	1.44664e+07	1.191e+08	19789661	111042257	6991024	114488962	23614389	63581474	92419930	264235034	21843096	72438347	13109759	26216604	3775656	51832210	16780551	9373938	93584937	39550757	11244942	115955107	31292316	54078734	11070476	29524054	52298693	47411397	14466576	14304517	52410469	26586614	12152251	127672950
60S ribosomal protein L18	K.TAVVVGTITDDVR.I	5.12673e+08	6.46049e+08	2.7247e+08	5.1962e+08	8.56482e+08	9.1972e+08	4.28445e+08	3.71843e+08	5.68731e+08	5.70649e+08	2.2695e+08	4.8874e+08	7.41921e+08	6.40014e+08	4.06837e+08	9.40587e+08	571781881	417439720	279305936	362253363	560655294	1290046789	468908514	301996732	353008801	762185853	278929912	629674447	333479688	317770345	340719981	1383767328	622464110	839123957	484375049	638264831	1095545703	729422041	388188202	170661149	369516888	687981569	66689875	483433360	975878114	763668770	555569746	657609229
60S ribosomal protein L18	R.TNSTFNQVVLK.R	2.64983e+07	3.0769e+07	2.34487e+07	3.85884e+07	1.41907e+07	4.34689e+07	1.97633e+07	5.51104e+07	1.8655e+07	3.7455e+07	1.74337e+07	3.98145e+07	2.94603e+07	3.1321e+07	2.27705e+07	3.82958e+07	10104658	47414975	33216689	35813367	5475951	24844328	17248311	47871664	4181015	18678285	15126749	27558593	55122166	30174313	22759918	44164849	26336148	26014136	28788703	50600640	16605360	83794339	16465585	78920209	36749262	17547663	23426515	47246064	19064087	19857143	22781098	36254337
60S ribosomal protein L18a	K.NFGIWLR.Y	9.95319e+07	6.37556e+07	1.83256e+07	3.37405e+07	6.54385e+07	6.95162e+07	2.51328e+07	5.34857e+07	6.66815e+07	8.07964e+07	2.03293e+07	2.90999e+07	7.28368e+07	7.73296e+07	2.79679e+07	3.01374e+07	81355765	80515239	21612859	29412412	39721909	68394627	32935797	82043964	52482348	69236068	22579789	27940000	56128262	99452109	26632168	55304434	87597815	59019559	21341122	40635269	85471026	88430564	15282914	31197488	90333047	75049501	20930771	38202138	100456913	76461075	27173105	1011004
60S ribosomal protein L23	R.LPAAGVGDMVMATVK.K	6.75332e+07	5.17068e+07	7.21964e+07	4.79349e+07	5.23318e+07	3.65096e+07	7.30457e+07	3.60755e+07	4.28692e+07	6.19861e+07	7.42689e+07	4.74547e+07	7.30572e+07	5.47379e+07	7.29028e+07	6.07854e+07	46258377	32863099	45320857	58052859	46124883	41483889	64729815	57141644	41997817	35109008	53610939	83466115	45569347	44513236	57755652	57715561	96606897	61065310	88533518	32625149	87902215	28571595	85556369	37326228	49955383	106240456	103041444	39914720	109651643	70406977	86986024	40640475
60S ribosomal protein L23	R.LPAAGVGDM#VM#ATVK.K	4.97574e+07	9.68712e+07	4.0832e+07	3.27545e+07	8.00458e+07	4.50145e+07	3.79622e+07	9.6964e+07	3.85712e+07	3.9345e+07	3.93429e+07	3.75051e+07	1.12488e+08	5.45882e+07	2.97457e+07	4.41944e+07	33999054	18437065	36237077	32937173	22544364	54052691	38730565	61880491	20033269	48974186	36073729	38286627	33762906	43083067	46285898	47404388	34691315	216635343	37605464	18249401	180868994	32155473	38254033	182260789	44130979	36334098	53551770	34171740	267949734	57639258	42950507	46942564
60S ribosomal protein L24	R.AITGASLADIM#AK.R	1.32994e+08	8.97243e+07	6.55306e+07	9.62373e+07	9.26335e+07	1.04607e+08	7.31477e+07	1.17316e+08	9.12216e+07	1.18809e+08	6.51157e+07	8.78578e+07	1.03304e+08	1.09276e+08	6.08512e+07	1.146e+08	108338973	84423328	64779679	87004185	56829316	101255141	85798220	105486061	60095360	63984398	62081171	59225767	91324207	97356417	81256298	130125917	86458605	109232353	76443417	101800399	114961359	125272975	59274776	122675774	137779241	170631723	82698430	108211402	131604314	124700593	98538670	106946353
60S ribosomal protein L24	R.AITGASLADIMAK.R	1.24457e+08	7.69156e+07	4.34981e+07	8.59291e+07	9.0672e+07	9.29862e+07	5.60521e+07	8.28848e+07	9.96104e+07	1.07258e+08	5.009e+07	9.5464e+07	1.28712e+08	1.18197e+08	7.07503e+07	1.29968e+08	90733478	87358475	43597104	105045298	59343213	64948014	59391430	85717298	82613792	70222735	57525715	105140789	78267583	113721358	64768323	143321945	155976846	83980954	53104454	97222867	135387840	97217171	58677697	103674843	133653787	166732162	52077824	115908045	172682556	121894777	86837105	76992241
60S ribosomal protein L24	R.QINWTVLYR.R	1.63642e+08	6.35073e+07	2.4715e+07	5.49681e+07	3.17397e+07	1.22138e+08	5.19131e+07	9.51548e+07	5.33826e+07	9.12395e+07	2.69395e+07	3.34112e+07	2.85329e+07	1.01109e+08	4.31983e+07	5.44741e+07	21089339	145763515	21094392	71549516	33242182	247635362	96380023	152579663	35040486	149024149	25815744	24256640	37036711	83719034	40126150	36670192	44226267	32553624	31194504	60216666	33465253	89555671	16987398	40789903	70099905	42926444	31654814	47674909	22655992	188606862	42493982	84581472
60S ribosomal protein L27	R.YSVDIPLDK.T	2.7009e+08	2.20927e+08	5.18106e+07	1.19121e+08	1.83534e+08	2.53733e+08	1.91326e+08	2.29706e+08	2.55002e+08	2.7784e+08	2.84944e+08	1.34281e+08	2.29049e+08	2.66842e+08	7.63514e+07	1.41851e+08	190109627	231334068	53668025	165198117	135904471	294797402	84516158	303049249	377187319	209837168	66162070	169152469	141184972	326101241	89283269	170228142	269864167	229986664	56732883	118116148	220964215	244705010	411058189	145022578	204075611	376169468	391221492	147475472	369645298	281323024	80774458	123590119
60S ribosomal protein L27	K.VVLVLAGR.Y	1.7509e+08	1.50082e+08	3.4671e+07	7.32667e+07	1.27545e+08	1.85279e+08	4.83868e+07	9.70232e+07	1.07991e+08	2.12148e+08	4.04538e+07	6.72839e+07	1.51157e+08	1.97742e+08	5.26326e+07	7.47261e+07	95838933	125466664	27363956	88747310	85745822	251882869	69147210	154265326	81580714	233062397	47538272	80959152	76577497	248546010	62056431	91135263	189848754	144803591	37530588	64696498	164435502	156043092	36081203	80580204	119699214	217465995	46278339	64454761	235225668	176863852	43208691	87258794
60S ribosomal protein L27	K.VYNYNHLMPTR.Y	2.8142e+08	1.86349e+08	3.57157e+07	3.78596e+07	2.39361e+08	2.54313e+08	9.38289e+07	1.56753e+07	1.71474e+08	2.86443e+08	3.32436e+07	5.38164e+07	3.39541e+08	2.44699e+08	4.4431e+07	1.19974e+07	314312970	27159384	35799350	10738189	153173141	408326257	139453824	13848056	202693368	348802808	22405358	123808026	187699612	268567658	70880987	23145567	502237170	222522942	18803134	12539741	271116806	87338128	27174707	31250150	37433967	291903977	43495130	34558462	531379548	258976372	17981020	10596105
60S ribosomal protein L27	K.NIDDGTSDRPYSHALVAGIDR.Y	9.45624e+06	1.59219e+07	3.71951e+06	1.19698e+07	7.97268e+06	1.1514e+07	3.77249e+06	9.0705e+06	7.81611e+06	2.22831e+07	3.44209e+06	1.04624e+07	1.40892e+07	1.96914e+07	3.79039e+06	6.90985e+06	3356446	11830074	4222263	17203661	3047923	9354207	1356576	10359449	10453957	22835588	5926644	13152158	6965763	22400424	5563166	7976963	19498196	16589238	4091943	7379591	14712410	13343275	4773272	15515616	10611322	36046899	3944240	12662643	25036067	28266122	5711791	11293753
60S ribosomal protein L27	K.NIDDGTSDRPYSHALVAGIDR.Y	5.72334e+07	3.49337e+07	1.06513e+07	5.82099e+07	2.81707e+07	7.98907e+07	4.06077e+07	5.16716e+07	8.51762e+07	1.15253e+08	2.05885e+07	7.02196e+07	3.8416e+07	7.67485e+07	6.33924e+07	8.23195e+07	3051835	102141702	853898	96647478	33977076	76591181	63083879	126331794	603506	68628972	40084025	39083733	101322967	80942623	52899320	126292483	83272967	1475279	4033171	74193455	6029189	106855859	10262532	16319860	193304916	133816438	1746395	104244906	6908563	94721308	137277175	79060081
60S ribosomal protein L27a	K.LWTLVSEQTR.V	3.1055e+08	2.60813e+08	9.0478e+07	1.73672e+08	2.18098e+08	1.23946e+08	1.4066e+08	2.05308e+08	1.85056e+08	1.31685e+08	1.52533e+08	7.74986e+07	1.35933e+08	2.32737e+08	1.60654e+08	2.23907e+08	247468395	277384080	8785453	160033460	144818580	53376172	192607492	360758838	7278464	2068530	139519293	9549054	192220885	320512266	177124048	226221607	284115819	270269592	162634416	183386686	272260769	314462337	71411680	65360465	307981556	386885318	181804407	38786986	7313730	328615752	163037438	230489707
60S ribosomal protein L3	R.IIAHTQMR.L	1.19905e+07	7.96447e+06	2.57172e+06	2.56804e+06	2.84324e+06	4.24723e+06	1.90069e+06	2.23186e+06	2.09377e+06	5.92074e+06	1.63096e+06	1.8637e+06	3.92844e+06	7.3671e+06	1.62809e+06	1.99441e+06	1293276	5247400	856953	3607973	1085903	7353118	2269159	4067085	1373694	5905194	1816938	3557988	1122636	9770312	2041123	498788	9332506	10593529	1945039	1900094	3426410	1012491	1608901	1829368	1404124	9533003	1220645	746608	5435597	5553998	2319652	5427227
60S ribosomal protein L3	R.LEQQVPVNQVFGQDEMIDVIGVTK.G	8.49711e+06	134846	282017	2.05544e+06	8.12359e+06	5.4807e+06	486045	2.94508e+06	5.88738e+06	1.82541e+06	1.58299e+06	2.29299e+06	1.23561e+06	3.79717e+06	527432	3.98589e+06	6479216	134846	53360	4024884	1483253	1106568	12008		396436		2232134		1559242	3797172	616847	5822128	9320770			85998	17366750	9854831	310895	5245948	16201681		933854	3939783	1106092			2149657
60S ribosomal protein L3	R.LEQQVPVNQVFGQDEMIDVIGVTK.G	2.59509e+06	680429		409526	1.63937e+06	1.12742e+06	113996	579118	1.99179e+06	1.08683e+06	439029	732503	1.0763e+06	3.73802e+06		534008		680429		579941	321638	1819509	113996				436582	833751	1666849	7030327		488052	4472810			239112	3913754	435321		579118	1991788		441476	631255		445720		579963
60S ribosomal protein L30	R.SMPEQTGEK.-	1.32082e+06	3.13704e+06	2.09625e+06	8.19643e+06	2.84067e+06	1.6172e+06	226160	284780	2.47219e+06	1.7169e+06	195311	243792	3.26808e+06	1.72879e+06	209245	256691	2251822	4293182	59848	21703363	1959382	2156370	222246	640477	1979329	2184641	201824	514145	2293965	2847971	180150	361527	428909	3506880	6083903	2860576	3825540	1133477	240543	197510	2776491	1670665	235175	194885	5013184	1243408	298200	305429
60S ribosomal protein L30	R.SM#PEQTGEK.-	1.3607e+06	1.38533e+06	715308	775909	845557	1.54512e+06	581837	1.37207e+06	1.01358e+06	2.92182e+06	479302	544443	862109	1.88241e+06	458882	882481	159929	96583	293914	958929	839831	1378049	543883	2931910	684283	1874320	366366	1186670	848327	2570393	415183	661941	772463	1800104	499699	521142	549755	1272010	572141	596324	769533	3285720	636512	14941	916464	1895658	481155	1108388
60S ribosomal protein L31	K.LYTLVTYVPVTTFK.N	1.0092e+08	8.85525e+07	3.05374e+07	6.70981e+07	8.796e+07	1.00188e+08	3.5934e+07	8.61837e+07	8.61353e+07	1.2602e+08	3.62298e+07	6.69491e+07	1.15964e+08	1.12516e+08	4.33015e+07	7.0672e+07	71049178	79351542	24072640	96196442	51460712	111033593	32825102	130536009	60198358	84003487	38252299	79105784	77268757	109627257	47838265	90040882	117902260	106260386	40439130	47093128	110141709	104002985	34512726	63456823	98490454	174261877	39665365	69349664	169376455	136117328	45764204	62386688
60S ribosomal protein L31	R.NEDEDSPNK.L	607459	454654	513059	492373	325613	574625	305564	307940	648563	690774	249051	353280	429630	752429	235252	321489	44408	39716	278817	701505	307327	798990	457710	469123	525923	970666	300224	719926	388914	963261	217754	230030	494214	813674	449412	332305	188649	323926	179246	211590	507897	527834	257246	165527	579373	701883	235874	436272
60S ribosomal protein L35	R.VLTVINQTQK.E	3.27277e+07	5.61965e+07	1.6815e+07	5.40876e+07	2.04262e+07	5.522e+07	2.02358e+07	5.95244e+07	2.15967e+07	6.61973e+07	1.46911e+07	5.14748e+07	2.74509e+07	7.16758e+07	2.83731e+07	4.46797e+07	20292081	37199037	6276194	50411831	14402178	82213480	22211220	86141865	18369396	79285083	21164801	58566535	1691414	71050609	28374031	37766132	31229902	52095019	23107693	61943558	25202808	22370092	16994819	52840041	14736782	69913953	22674477	46944667	46341947	50857269	28372199	58876045
60S ribosomal protein L36	R.EELSNVLAAMR.K	3.83962e+08	2.07391e+08	8.1962e+07	1.57343e+08	2.65115e+08	2.42637e+08	9.77891e+07	2.04667e+08	2.33347e+08	2.75348e+08	9.13012e+07	1.57411e+08	2.78571e+08	2.74166e+08	1.12124e+08	1.69997e+08	202340334	195602401	62628549	162620012	171709488	194367917	115215012	292006316	148610709	178276161	87430163	144875497	148072869	292662629	100643999	173363393	373811145	240411476	103311723	163268766	324011883	345490082	81537035	165580382	307849642	334164550	111101393	199189577	426635497	326726968	137825603	184686803
60S ribosomal protein L38	K.IEEIKDFLLTAR.R	3.54712e+08	1.78824e+08	6.68452e+07	9.22904e+07	2.82296e+08	2.59747e+08	5.94178e+07	1.53382e+08	1.55203e+08	3.28268e+08	7.41036e+07	1.24828e+08	2.12158e+08	3.74359e+08	2.52508e+07	9.57864e+07	27322892	59391073	22439673	24355711	135962554	248152947	80996527	202662867	14180515	155394852	84781748	156850431	125225349	224349128	27596666	122765854	348600563	274435313	135629953	52368316	272027394	231361851	76269373	44618773	63083839	602991020	79879929	47918275	224406401	577084684	29937109	53372206
60S ribosomal protein L38	K.IEEIKDFLLTAR.R	7.91229e+07	7.66916e+07	6.93216e+07	8.43203e+07	5.74264e+07	1.07186e+08	4.27968e+07	1.19409e+08	5.04173e+07	9.85544e+07	6.01255e+07	9.81059e+07	6.66931e+07	9.63902e+07	6.59601e+07	8.89792e+07	36364833	81220495	33292400	61600875	57106526	88452430	40692393	131647052	35540684	68659045	67277255	115404321	44636717	107386945	72533854	108827916	66584259	74914990	65721922	53585272	57596031	103604540	47450837	102335866	59303526	111142638	76250667	98289502	93959128	93629277	46330045	77293056
60S ribosomal protein L5	R.YLM#EEDEDAYK.K	2.12643e+07		6.81053e+06	6.19841e+06	1.34495e+06	1.92188e+07	3.16894e+06	8.99631e+06	1.87516e+07	1.04391e+08	389761	1.06751e+07	1.39466e+07		2.68874e+06	6.82367e+06	21264313		4535771	671979			2527405	1709547			453566	572663	13946603		803837	16271248			9085295	13904541	515376	19218769	3432003	14572189	18751601		653197	15621984			4573635	2615562
60S ribosomal protein L5	R.YLMEEDEDAYKK.Q	7.28e+06	6.49389e+06	2.775e+06	9.21237e+06	5.81664e+06	9.09487e+06	1.7272e+06	7.5521e+06	7.80991e+06	1.29709e+07	1.37283e+06	7.22709e+06	9.30998e+06	6.03417e+06	4.99128e+06	7.32335e+06	20198711	5042721	3155199	13219473	313946	2932438	376642	10818008	2611253	2219462	565252	6313195	13025978	3872507	2495962	15540205	815423	7945067	2394798	9804071	7737808	22429591	3011441	8875299	16597266	13924995	2619265	10249010	12874701	6694575	7486593	6008908
60S ribosomal protein L5	K.EFNAEVHR.K	3.84038e+07	3.36759e+07	1.29848e+07	1.8407e+07	1.803e+07	3.60599e+07	1.28515e+07	3.5692e+07	2.10389e+07	4.9518e+07	9.77712e+06	1.83273e+07	3.82021e+07	4.15822e+07	1.07475e+07	9.64274e+06	12066737	23700772	4607889	26594107	9576150	47448106	17158808	87580348	13272163	56378643	11382194	23912803	5673707	35125500	10908817	9191792	40896685	26257028	15427339	11428071	24271452	5518596	11133055	14957661	13686451	25462004	17874083	9896698	59088445	42466431	10586159	18732673
60S ribosomal protein L5	K.HIM#GQNVADYMR.Y	1.99049e+07	2.36968e+07	6.74301e+06	1.7238e+07	1.54587e+07	2.61575e+07	8.07305e+06	1.83282e+07	1.66424e+07	3.51533e+07	6.21981e+06	1.29686e+07	1.98679e+07	2.96784e+07	1.33825e+07	1.54636e+07	35481455	24232234	8747715	25867973	10777633	27416276	10955104	37977416	12146078	21190332	6584760	21281986	21795771	27661804	17068130	33004968	21982811	28317464	8022271	14435008	23053527	36690237	4436639	16664590	25233137	41903516	8201468	16279854	25011272	34166876	9696873	12658036
60S ribosomal protein L5	K.GAVDGGLSIPHSTK.R	3.5205e+07	3.78752e+07	3.08084e+07	9.47441e+07	1.99881e+07	6.37586e+07	4.33971e+07	9.06286e+07	1.59373e+07	7.72624e+07	3.04342e+07	6.22418e+07	1.77387e+07	5.31338e+07	6.09965e+07	5.65958e+07	24707286	30712161	25230143	101253341	10235410	42170436	35005788	101026153	10488103	35790971	32405257	49988707	5117715	35619204	46367155	103004077	17943983	52825743	54193605	131815008	27171200	119017288	37847772	115858803	15845121	57610553	43793525	116934207	30192160	55894831	75625863	63578994
60S ribosomal protein L5	R.YLMEEDEDAYKK.Q	8.89737e+07	5.91922e+07	1.68143e+07	5.68366e+07	6.32488e+07	7.49624e+07	2.41026e+07	5.36587e+07	7.09487e+07	1.07647e+08	1.80614e+07	4.56266e+07	6.5894e+07	5.60261e+07	3.88385e+07	4.03313e+07	133181176	75724669	19780848	82921005	28042957	47155377	24387563	75479177	39924789	41052833	20935178	37988136	79246457	44070023	29848154	80842355	44766295	75302275	26285343	52555170	93987812	147115882	25198067	54980070	124860707	127825384	20359426	53265024	89693399	68710034	47828915	39986069
60S ribosomal protein L5	K.HIMGQNVADYM#R.Y	1.82479e+07	9.65252e+06	4.23825e+06	1.11916e+07	1.02819e+07	1.9562e+07	5.60817e+06	1.68767e+07	7.34421e+06	2.10827e+07	2.8849e+06	9.8983e+06	1.07496e+07	1.20748e+07	5.77447e+06	9.97003e+06	9017545	13764441	6244111	17110006	3653974	15389053	7990731	26956612	11292470	6801130	5609804	9849668	4652223	7305386	7139532	15890840	5981879	14344996	5003139	12419393	19094114	34458194	3971306	14828647	5660845	30981985	2972778	10649947	22020365	13010767	4409403	9487516
60S ribosomal protein L5	R.YLM#EEDEDAYKK.Q	1.38609e+07	2.98921e+06	9.43108e+06	2.47122e+07	2.82749e+06	1.30894e+07	9.2463e+06	3.38556e+07	4.76756e+06	1.71649e+07	4.55929e+06	2.99236e+07	5.79882e+06	5.76206e+06	1.42285e+07	1.42562e+07	10675790	4943197	3808347	13611952	2263956	4403133	5650845	13714565	2475100	3929578	7418851	6023885	5706188	5542457	8677704	31767249	4153437	1910435	23551871	45737159	3593281	30417669	10106064	58357416	6898378	7292795	6226727	41997115	4813888	4605601	19779221	10327831
60S ribosomal protein L5	K.GAVDGGLSIPHSTK.R	864278	2.03878e+06	4.18676e+06	9.2692e+06	928337	9.94373e+06	3.10784e+06	9.61067e+06	1.36726e+06	5.94613e+06	2.49071e+06	4.61249e+07	991364	2.28983e+06	3.76788e+06	7.1431e+06	864278	687456	2409041	7103753			1013048	8312160		1653057	2759881	4293137		1087360	3821924	13637869		3390101	5964474	15627160		9943730	3415051	19019220		3501116	4686203	14905804	1228167	627722	3713828	7231870
60S ribosomal protein L5	R.YLM#EEDEDAYKK.Q		72920	3.59112e+06	1.56544e+06	215749	723846	1.5381e+06	8.70547e+06	52129.5	1.38459e+06	2.89699e+06	1.01987e+07	461685	212565	6.72695e+06	4.50384e+06		111952	5757173		76369	1188274	3460262		52130		8445468		81895		6726952	1892120			1425075	2411560	355129	259418	942710	4427171		1384585	111966	3495394	1007190	212565		208063
60S ribosomal protein L5	K.HIM#GQNVADYM#R.Y				1.14306e+06				428663			14540.9	2.11998e+06				257753				515582				656138												1770538				201188
60S ribosomal protein L6	K.AVPQLQGYLR.S	3.33285e+08	2.44021e+08	8.8171e+07	1.52014e+08	1.99975e+08	2.43792e+08	1.00998e+08	1.9013e+08	2.2968e+08	3.2096e+08	8.90592e+07	1.75557e+08	2.69541e+08	2.50647e+08	1.13453e+08	1.70759e+08	361071987	291826062	109197405	155953742	128086681	214292886	115111815	247725008	194239447	205152932	101134472	200746732	265767635	304795368	129138013	211882711	301005371	268199571	91386866	170805232	283158209	337281644	89186736	186665097	330710031	448038911	101423031	189172333	399302165	303023416	135156257	174669546
60S ribosomal protein L6	K.QLGSGLLLVTGPLALNR.V	4.77229e+07	2.95017e+07	7.03011e+06	2.68816e+07	3.25203e+07	3.6157e+07	5.60764e+06	2.98685e+07	2.98548e+07	4.7423e+07	9.9462e+06	3.24136e+07	5.00019e+07	4.30472e+07	1.19032e+07	3.26724e+07	36204189	220614	33602	54575587	20627450	32550104	20252	31488491	27854374	45650947	14944213	43446786	32559868	40136572	17800764	40763201	61961128	45917725	14171863	175821	44996198	34269445	5708476	33967535	33967834	65650832	13246117	32115773	80068405	61565453	12653679	31897483
60S ribosomal protein L6	R.SSITPGTVLIILTGR.H	3.3978e+07	1.80618e+07	92354.4	3.32909e+07	1.36209e+07	357960	166729	532789	5.36401e+07	336377	4.39346e+06	1.04201e+07	8.77461e+07	3.3045e+07	87368.1	246862	433155	458634	131531	52868397	79798	296320	255183	234880	64442401	269789	102323	30611074	16081000	270725	144469	248959	100845439	295204	114240	376553	513294	536023	67658	211937	752491	448823	110262	383573	153266265	89744997	60129	220151
60S ribosomal protein L6	K.FVIATSTK.V	7.27958e+07	7.12635e+07	1.22457e+07	3.1975e+07	4.56987e+07	6.18201e+07	1.80712e+07	3.85037e+07	4.58766e+07	9.21352e+07	1.07533e+07	3.34385e+07	5.84581e+07	7.89856e+07	1.66725e+07	2.66737e+07	37514429	50593600	6306349	35362598	28499298	75728788	17808660	59823379	40418454	132539861	14048662	49897186	13152180	102113820	20798817	24396134	82184339	69725539	16095407	28784979	60910478	38426576	12533354	31248940	42995827	112277105	18155246	22738662	107633881	68523954	12546273	36180623
60S ribosomal protein L6	R.SSITPGTVLIILTGR.H	1.07619e+07	922702	5386.07	7.59975e+06	5.56659e+06	69607.8	111658	155696	1.23658e+07	43002.4	291225	382646	1.58487e+07	6.92769e+06	16938.3	43045	172988	100957	6224	10653807	30400	63243	88536	15973	13352848	19022	3887	1087753	4731996	61798	28096	77931	32029040	35641	5142	70017	33212	131417	208566	16010	193857	47439	2535	44139	32973748	19681722	15433	19611
60S ribosomal protein L6	K.AGGDATAPR.A	1.16878e+06	3.47469e+06	3.55205e+06	1.3797e+06	992278	4.29238e+06	5.97049e+06	2.13922e+06	498791	5.28967e+06	1.27539e+07	1.94959e+06	1.12922e+06	5.41611e+06	6.27034e+06	957066	694207	52582	4879204	77200	1943010	7292837	14488083	3618998	676474	7466605	30818441	2827398	1253258	5810723	11913559	1126194	1094009	5511994	2219279	1491558	491856	3136160	2415222	2050830	549402	5350436	3390176	1896502	1696744	6916268	4016643	1486223
60S ribosomal protein L6	R.HQEGEIFDTEK.E		423477	1.25235e+06	9.17064e+06	1.02221e+06		1.46309e+06	1.22015e+07	1.00039e+06	2.02016e+07	307594	1.81927e+07	1.22859e+06	642166	1.14656e+06	1.35395e+07		338294	275849		755376		625473	1595065	1528362	628142	347712	1231954		613560	1500962	3028541			2228842	17240404	1425550			22807917	968122			12724126	1098187		792154	5227142
60S ribosomal protein L6	R.YYPTEDVPR.K	2.72465e+08	1.18858e+08	3.08771e+07	6.95075e+07	1.04655e+08	7.92986e+07	3.59589e+07	8.91126e+07	1.69992e+08	2.2777e+08	5.09222e+07	8.51838e+07	7.08227e+07	4.61386e+06	4.80873e+07	1.10551e+08	52763305	236201474	30676834	27573708	92561873	7230218	30924021	24231163	10459801	16391493	103394803	11220988	36817091	3845124	43198009	99933736	145235553	5511929	56522575	142304592	210288858	223522364	31665172	163306848	360424460	411649271	27544366	159381025	2516384	2290557	52976682	44123640
60S ribosomal protein L6	K.EKYEITEQR.K	3.13207e+06	1.52128e+06	2.72772e+06	3.86616e+06	1.42024e+06	3.4808e+06	1.84422e+06	3.73221e+06	2.00236e+06	4.47979e+06	206103	2.31575e+06	972395	5.41365e+06	1.79562e+06	3.19671e+06	4168457	2707806	2805070	3719415	928610	4512719	867096	5006335	2567789	6324050	374810	3452986	16178	5960062	1224952	6351225	151022	60224	4375124	5628634	179862	1942718	2291628	5817763	962257	2330000	165325	1020455	95123	6385926	2366288	3058845
60S ribosomal protein L7a	R.LKVPPAINQFTQALDR.Q	5.46839e+07	2.9779e+07	2.01684e+07	2.19868e+07	4.40043e+07	5.68217e+07	1.89435e+07	5.75502e+06	3.9204e+07	6.69206e+07	2.57283e+07	1.28606e+07	7.20455e+07	4.97998e+07	2.81933e+07	1.93053e+07	39658306	39350818	17682845	45952553	40465992	71195010	6529647	1686399	52513734	15673009	7587089	10776338	37597506	27472487	11515159	17290083	56214585	43012482	25047801	13147055	12417378	37770055	44469652	12708216	18231312	61583696	60564207	7256562	130415509	109062468	32517535	17232132
60S ribosomal protein L7a	K.VPPAINQFTQALDR.Q	1.43003e+08	1.40525e+08	8.06313e+07	1.18756e+08	1.07022e+08	1.59551e+08	1.09182e+08	1.66824e+08	1.34024e+08	2.1315e+08	1.28756e+08	1.15778e+08	1.85984e+08	1.96157e+08	1.19465e+08	1.14818e+08	95142139	84217712	66339350	173912915	61471175	154833712	89333825	274493312	95362757	203026793	132461614	124870260	102160174	162772562	84884349	117820414	170543017	150413988	94572208	72075691	144237729	117378466	140964811	110415100	186388229	320681901	130738483	114958139	262117603	260049627	185942024	120967312
60S ribosomal protein L7a	R.AGVNTVTTLVENK.K	2.31071e+08	2.14933e+08	5.47101e+07	3.05642e+08	1.63664e+08	1.81409e+08	6.61809e+07	3.04976e+08	1.44134e+08	2.23377e+08	5.91624e+07	2.03204e+08	1.90873e+08	2.00165e+08	5.84931e+07	5.23035e+08	141488034	296837009	50068671	200153214	92350775	216926686	79551816	171858982	124039525	183179409	71406282	122982888	139933788	247615011	95318541	139025609	207950329	180872358	60753170	615219146	231749986	164799970	56183562	109146222	158484468	293412700	67155298	109219043	289219476	179865739	80112874	661411933
60S ribosomal protein L7a	K.VPPAINQFTQALDR.Q	1.6052e+07	1.19209e+07	3.86137e+06	7.82939e+06	9.39562e+06	1.42767e+07	7.91095e+06	1.36461e+07	9.58158e+06	1.64773e+07	4.29942e+06	7.18538e+06	9.04784e+06	1.44277e+07	5.36517e+06	9.15793e+06	14396352	17134653	5991072	3587199	4420041	6691519	15776331	22896898	8864101	9963155	4105199	3990595	7379783	18886248	6497041	9818780	14248019	7503170	3052477	15476168	14909728	29171712	3777846	9276135	11410615	20600608	5268435	11199245	9224601	16668376	5307244	11399860
60S ribosomal protein L7a	K.NFGIGQDIQPK.R	6.41453e+07	4.76265e+07	4.48232e+07	8.9865e+07	3.68405e+07	6.6084e+07	6.53029e+07	1.59022e+08	6.78368e+07	1.01463e+08	4.37836e+07	6.51399e+07	6.57124e+07	5.14477e+07	5.20723e+07	7.09766e+07	114518810	60477362	50137519	88115917	14686692	30452457	67809453	291735343	29889062	6945107	43350698	45635166	116077073	32472616	67382653	98221987	15919843	67904534	60871262	123564521	58153263	145451767	47199993	108331057	158551665	120269216	61987015	129364804	59146957	70154164	88830655	78032871
60S ribosomal protein L8	R.AVVGVVAGGGR.I	7.8638e+08	6.60139e+08	3.56287e+08	6.31269e+08	5.00264e+08	7.66474e+08	3.68076e+08	4.26815e+08	4.61394e+08	8.73859e+08	2.56506e+08	5.13798e+08	5.82174e+08	8.61357e+08	2.88582e+08	4.14257e+08	401134401	426930039	200613419	694143745	320513246	960441483	412405393	838377160	334582085	967799278	367217257	566412880	137867535	1074846834	411613187	518553084	820557408	632352203	392506902	475373845	627951800	463667374	342933086	1852596	410082218	1013776226	400520103	465139107	971481235	681897484	453920643	719064111
60S ribosomal protein L8	R.ASGNYATVISHNPETK.K	2.12304e+07	3.39356e+07	2.23585e+07	7.23272e+07	1.94587e+07	3.00898e+07	2.91606e+07	7.88082e+07	1.31803e+07	4.55193e+07	2.04833e+07	7.42175e+07	1.89999e+07	4.61184e+07	3.95867e+07	4.39418e+07	12808656	26665389	14275001	65008144	8833197	37160696	22561716	72744843	12123377	31972960	27952797	46014760	5913376	37258471	36465993	73887850	23330238	45388183	40145521	100737968	23461320	17333261	23873071	105139025	7088387	43804009	32972233	104807945	25941628	45749058	42707478	55355565
60S ribosomal protein L8	R.ASGNYATVISHNPETK.K			3.28764e+06	4.23328e+06		531937	393180	3.85952e+06		801229	467025	3.99468e+06		2.83791e+06	910471	2.50204e+06				2121210				2488637		247475	728551	413472			1011106	4406929			3287641	8045359			470695	8409730				8146042			809837	2124831
60S ribosomal protein L9	K.TILSNQTVDIPENVDITLK.G	2.04584e+08	1.04501e+08	5.93745e+07	1.19346e+08	1.61012e+08	5.7738e+07	6.05813e+07	1.10421e+08	1.91583e+08	8.12783e+07	6.69501e+07	1.38922e+08	7.57735e+07	1.43774e+08	7.50914e+07	1.53191e+08	137557977	129764719	39610614	175512776	104508011	7721693	48056845	225123109		2721528	54531140	183676545	1984135	233609060	62584507	204719507	209934839	182994037	73358521	63178989	173118491	163862747	71163054	98051726	151331659	6615617	92690284	94167395	1424394	6085127	95388722	101663345
60S ribosomal protein L9	R.KFLDGIYVSEK.G	3.96674e+08	1.81782e+08	1.47369e+07	1.40517e+08	1.90795e+08	1.1431e+08	1.52902e+08	1.24478e+08	2.51301e+08	1.2669e+08	6.69574e+07	5.42495e+07	7.67043e+07	2.28802e+08	7.20133e+07	1.92359e+08	17221076	263683654	11066084	136850594	223862233	42389070	241015618	332698995	11712357	26369976	18770033	20851932	172036354	398635985	196880610	196476704	449900293	16210021	18921278	148889139	15499764	285066051	10936813	12146704	367515437	335211983	17196202	9819361	38039253	272893460	19129388	199510745
7-dehydrocholesterol reductase	R.FLPGYVGGVQEGAITPAGIVNK.Y	6.99045e+06	6.67302e+06	779843	8.80539e+06	3.65252e+06	1.00206e+07	1.44128e+06	1.06199e+07	3.57159e+06	1.67615e+07	557381	8.63114e+06	5.98963e+06	1.18396e+07		8.43413e+06	7898452	3540494		20186294	3744721	8010635		11971059	5596341	17398050		16076361	5225003	7440128		13125663	6082445	7763205	1220221	1511270	3398375	5629154	1441284	11348594	2598837	22550082	557381	5004908	7340805	12959833		3569868
7-dehydrocholesterol reductase	K.AESQGQWGR.A	2.5132e+06	6.67576e+06	2.45529e+06	9.70362e+06	1.07597e+06	2.79764e+06	1.34569e+06	1.76116e+06	1.57953e+06	5.62059e+06	1.72461e+06	3.85719e+06	2.1264e+06	1.24132e+06	2.32688e+06	5.13871e+06	672080	14391072	112845	13844845	559616	3009918	1137443	3421127	976337	2348704	1835705	683146	1527232	1140504	425183	6090418	1688590	3215636	3789824	14484771	1179562	784494	2543696	1016187	1731590	2226091	3325074	5942069	2911173	834233	4228586	9098116
7-dehydrocholesterol reductase	R.YVAAVPYR.L	6.0514e+06	1.35052e+07	9.5944e+06	4.05027e+07	3.18567e+06	7.2739e+06	1.02406e+07	5.8732e+07	7.30475e+06	8.63256e+06	4.95848e+06	4.16311e+07	6.33962e+06	6.54549e+06	1.17565e+07	2.07046e+07	3900392	25522289	283242	16401826	4457346	7038849	10174826	28729978	2578701	2637847	4247568	12749316	1780777	10010638	6117439	40968793	12329417	5524025	25911353	88227452	2454716	9162565	7118496	107806488	16364810	5775685	10379287	48846896	7638689	1866726	17395608	16612898
78 kDa glucose-regulated protein	K.VTHAVVTVPAYFNDAQR.Q	7.21159e+08	5.88557e+08	1.58446e+08	2.53743e+08	5.21945e+08	6.11221e+08	1.83021e+08	3.76987e+08	5.09576e+08	6.61232e+08	1.73676e+08	2.80371e+08	6.11544e+08	6.30178e+08	1.94315e+08	2.9294e+08	549951848	558726621	121079208	429474708	394024362	709358722	202892121	700631248	439779904	730802692	140046725	453231847	394464041	625318985	181338358	421787867	746181503	550885380	189826953	156457004	600225519	494461316	178724764	234393919	526303105	722298451	223942069	223376041	876669154	782241802	277502115	243104089
78 kDa glucose-regulated protein	K.VTHAVVTVPAYFNDAQR.Q	4.08627e+07	4.20647e+07	1.16602e+07	2.49818e+07	3.54885e+07	4.57248e+07	1.07891e+07	2.65903e+07	3.09297e+07	5.50874e+07	1.03924e+07	2.36931e+07	5.05116e+07	7.41852e+07	9.90152e+06	1.69544e+07	38520555	22190435	7613292	48097492	22824392	55064303	5709323	43731584	29078563	63747140	8230657	43334669	34888277	87320144	8105517	30311447	48926679	47436558	14467678	8853061	47326893	34877488	16116299	9067801	26514579	67572383	15559334	12177004	73917319	64774757	20932679	11422296
78 kDa glucose-regulated protein	K.SQIFSTASDNQPTVTIK.V	1.31676e+08	9.38135e+07	3.34319e+07	1.89689e+08	1.08888e+08	2.14916e+08	1.27338e+08	2.06376e+08	1.94802e+08	1.07859e+08	9.24862e+06	1.13263e+08	1.6863e+08	1.29464e+08	4.91347e+07	7.23622e+07	14258779	242460526	75395472	274385018	15783698	351672303	110532150	449688983	13701470	25493752	5888800	25421679	19859193	41439511	7990391	25863607	343082795	19810180	11930290	119844745	26472643	21212948	141605117	157266938	262574966	34634485	14212835	165167617	456303133	27028949	17194844	9403089
78 kDa glucose-regulated protein	R.ITPSYVAFTPEGER.L	7.76713e+08	7.39596e+08	6.169e+08	6.9641e+08	8.05905e+08	7.81545e+08	6.86593e+08	9.36566e+08	7.93714e+08	9.17035e+08	6.1452e+08	7.37092e+08	9.78911e+08	9.22196e+08	7.97193e+08	8.20676e+08	13108599	806620644	505459142	743272576	654511006	846539887	775114224	1174406259	660676362	581127053	588323032	761287481	811733747	1073544066	695176757	969312588	1004469036	878061542	743064962	627249255	943333635	792810764	661159602	842616965	872568079	1203761172	748026730	732027898	1390211268	1040200139	1040163909	746069588
78 kDa glucose-regulated protein	K.KSDIDEIVLVGGSTR.I	3.29253e+08	2.9747e+08	1.39341e+08	1.58881e+08	2.56592e+08	3.2857e+08	1.42917e+08	1.76906e+08	2.45966e+08	3.41572e+08	1.42386e+08	1.63642e+08	2.80193e+08	2.58724e+08	1.79071e+08	1.99628e+08	337217413	337367645	95869168	182822810	203012114	324986245	153836329	299563031	217358412	229453069	110130798	202739488	196594471	247363610	139587723	257790283	272769973	285748196	187073005	162018111	299999383	364186670	133030981	123688455	261006089	430465453	181449824	158194669	404803942	325059845	244520312	158036681
78 kDa glucose-regulated protein	K.KSDIDEIVLVGGSTR.I	1.33981e+08	1.03112e+08	2.74582e+07	4.43829e+07	9.73451e+07	1.00328e+08	1.2721e+07	3.88723e+07	9.79e+07	1.38041e+08	2.34503e+07	1.80469e+07	1.33399e+08	1.20334e+08	3.10324e+07	2.67157e+07	115433392	81564527	28212682	78114520	67124067	92400645	5511227	37625750	83825358	127467866	19999004	22403200	113673132	138838804	7168724	40011958	153909191	116045047	32260326	21897478	125692410	93156136	25244242	43906795	118917314	188260121	43561411	13911689	177550651	141892482	42244448	24605342
78 kDa glucose-regulated protein	R.ITPSYVAFTPEGER.L	1.4432e+08	9.98977e+07	6.30068e+07	8.64498e+07	6.80312e+07	9.69875e+07	9.29946e+07	1.36403e+08	4.2795e+07	1.0164e+08	6.18538e+07	8.1513e+07	6.96261e+07	8.16249e+07	9.73478e+07	1.03173e+08	123527536	169745901	57009362	67207389	51177856	102865775	122032950	187620569	48361800	58738153	49015074	64488480	47087689	86412590	79890738	117016523	108152281	85386472	85625493	137928233	73589764	125364307	72127355	118807003	79784533	103411113	71409643	96308880	106215859	108795907	111802859	95410755
78 kDa glucose-regulated protein	R.IINEPTAAAIAYGLDKR.E	1.4088e+08	1.10173e+08	3.07068e+07	7.95642e+07	2.32175e+07	3.90082e+07	4.01705e+07	4.22156e+07	3.40356e+07	5.14996e+07	2.78953e+07	3.90275e+07	5.62923e+07	7.12779e+07	4.78821e+07	2.55007e+07	325815755	186217504	24192141	156060656	17298182	45182350	51883108	48918348	43159231	18301102	21663597	16361475	55026334	69251611	33262979	20048243	56928730	119288836	43447558	44634804	31684478	44366830	33221901	29918893	36472056	96648856	37213098	47294272	91331808	127013577	61895365	7809874
78 kDa glucose-regulated protein	R.IINEPTAAAIAYGLDKR.E	1.50546e+08	3.21096e+08	1.41406e+08	2.83982e+08	1.31004e+08	4.51466e+08	1.74665e+08	3.69016e+08	1.35217e+08	4.11287e+08	1.60825e+08	2.77226e+08	1.7464e+08	4.02623e+08	9.75645e+07	3.11238e+08	82957186	334566326	4423121	467925645	70029767	669501780	142953227	605775625	76199211	400234103	94184271	365461299	74969419	510737600	116499881	436230137	162307532	308246989	223590668	141594397	153917396	260370425	215295230	236065813	129568760	478234711	240204711	199795489	220236776	336575174	19586010	234034982
78 kDa glucose-regulated protein	K.DAGTIAGLNVMR.I	5.77519e+08	3.71315e+08	2.40962e+08	3.08828e+08	4.5587e+08	1.47136e+09	3.77538e+08	4.21514e+08	2.36075e+09	3.94937e+08	2.77163e+08	2.95235e+08	4.47711e+08	1.16363e+09	9.73831e+08	3.59305e+08	434537706	622250905	217570955	328402861	397303469	3702129961	474498092	605554215	286289816	194254232	265666295	257300576	328025892	536992723	2094002284	438436427	514900089	334123930	352153238	357290491	579286064	473803851	326714285	336851739	6398458707	554755423	329288621	339773149	679453301	424028014	552292771	298937960
78 kDa glucose-regulated protein	K.ELEEIVQPIISK.L	1.1335e+09	7.51274e+08	2.52484e+08	5.39631e+08	8.37049e+08	9.07889e+08	2.94511e+08	8.36808e+08	8.18466e+08	9.42259e+08	2.65514e+08	5.24518e+08	9.4946e+08	1.04482e+09	3.30085e+08	5.92629e+08	718200857	852980397	174494801	786347951	646498141	992647577	339207959	1684629140	496933449	621849320	237673039	744091772	717082020	1195760605	282113535	961994244	973965576	778752801	362493455	348946629	955722387	1035619362	295871419	361936123	946770886	1136532469	347911641	388327236	1266517549	1111092422	415280995	342007653
78 kDa glucose-regulated protein	R.IINEPTAAAIAYGLDK.R	1.33657e+09	1.20822e+09	3.55162e+08	9.55501e+08	1.05671e+09	1.38365e+09	6.05097e+08	5.87185e+08	1.03007e+09	1.58647e+09	6.59918e+08	1.03756e+09	1.42059e+09	1.66198e+09	7.60031e+08	1.03956e+09	1078632533	925193412	397665217	1399741498	797818689	1507471393	489420623	53283060	823868975	1346865318	583002635	1429348492	1024833940	1711431886	671610354	1394756141	1421765088	1443262647	1462115	572028658	1285097988	1097616714	746763657	864419930	1050891827	2153735018	906722998	840280693	1999395000	1994019907	997966148	886942176
78 kDa glucose-regulated protein	K.FEELNM#DLFR.S	3.85404e+08	2.32514e+08	1.1085e+08	2.20962e+08	2.63181e+08	3.491e+08	2.04331e+08	3.97196e+08	2.58435e+08	3.55036e+08	2.01091e+08	2.3724e+08	2.83551e+08	3.68012e+08	2.17138e+08	2.81324e+08	173157194	202248800	84928809	165400918	237137801	433353131	248674387	666663561	151840971	238183741	137126216	262090222	189988123	425650913	179025440	299693335	226700541	214693645	1522296	146386417	267773786	338237967	186170181	172025493	253099362	341342470	270750647	179858730	310028023	305424418	169137876	199406449
78 kDa glucose-regulated protein	R.IINEPTAAAIAYGLDK.R	2.17407e+08	1.81798e+08	8.42283e+07	1.62922e+08	1.32514e+08	2.05444e+08	1.40875e+08	3.46761e+08	1.55477e+08	2.31045e+08	9.18266e+07	1.45444e+08	1.33647e+08	2.3206e+08	1.40053e+08	1.88057e+08	125918679	322947710	61937518	138943521	115097244	184333009	212862149	704130099	76580809	106744782	76917437	149178885	102110053	295595335	110064014	266554915	144985583	134209158	126532007	261843652	153028746	318437632	108394796	160744229	256929801	205124002	123588153	167469154	186706192	255076225	160974392	153736119
78 kDa glucose-regulated protein	K.TFAPEEISAM#VLTK.M	1.2447e+08	1.1646e+08	8.58982e+07	8.40264e+07	1.12251e+08	1.66561e+08	1.22e+08	1.0703e+08	1.42515e+08	1.52072e+08	1.02348e+08	1.56618e+08	1.18698e+08	1.37586e+08	8.74019e+07	9.81312e+07	110958238	76677316	49083861	75912003	143313593	250926309	104811285	130798613	72223142	116311318	65351867	300905744	88056209	142527649	71686475	108787815	96051761	134838983	98631441	51576527	94243845	114553920	82550332	88030545	238810880	202040591	116346052	75559743	154945231	161507190	99674934	86159911
78 kDa glucose-regulated protein	K.IEWLESHQDADIEDFK.A	5.04348e+07	4.63784e+07	5.82512e+06	2.26626e+07	3.64982e+07	4.74776e+07	5.26546e+06	2.24887e+07	3.93969e+07	5.56857e+07	8.61655e+06	2.359e+07	5.14839e+07	6.33006e+07	6.9836e+06	1.94055e+07	41368183	35150301	3101517	45712364	31196605	68001842	1562177	52592182	26393747	62001334	10762895	53684888	32329195	67899038	7247944	36956435	49975862	60836942	9632260	5985778	39936919	26523428	9485667	5984337	34597795	63885607	9145938	7766955	65804329	72843351	10706320	5471537
78 kDa glucose-regulated protein	K.IEWLESHQDADIEDFK.A	3.1041e+08	1.94019e+08	4.18659e+07	1.16327e+08	2.07437e+08	2.02321e+08	6.46789e+07	2.1611e+08	2.19048e+08	2.05185e+08	4.65448e+07	1.01703e+08	2.28156e+08	2.71592e+08	7.53134e+07	1.35775e+08	220654370	319814001	40214616	193383395	168920757	179654321	99362767	477615193	113579136	120809397	47962415	189269223	155905184	330233607	61138632	218032800	201495406	153258700	56737056	83969141	216250230	298197104	57901421	89519655	336831829	190762977	56608760	58766754	340476536	232738663	104706608	86737039
78 kDa glucose-regulated protein	K.SDIDEIVLVGGSTR.I	2.55682e+08	1.24975e+08	1.00029e+08	1.14023e+08	1.85826e+08	1.78477e+08	1.4681e+08	8.64214e+07	1.62009e+08	1.60092e+08	1.13796e+08	1.28489e+08	1.48181e+08	1.64626e+08	1.2791e+08	1.46128e+08	135953847	199835918	58809322	74271804	170258402	155505841	159086937	105348101	97669598	108026232	86250457	110803297	180042918	274609496	103419495	146512652	190204792	102969135	117889799	99015768	188430096	195192773	133936923	110261520	229491961	156485578	131227127	128821422	80295385	100434913	140787187	163052590
78 kDa glucose-regulated protein	R.AKFEELNMDLFR.S	2.03709e+08	1.58843e+08	6.08461e+07	8.43583e+07	9.4287e+07	1.07254e+08	5.72993e+07	6.09796e+07	1.12854e+08	1.25932e+08	4.62958e+07	6.43652e+07	1.18026e+08	1.28807e+08	8.87001e+07	7.30304e+07	301759768	252271490	91132990	139237541	77749397	63153742	69038860	74333905	101359777	110561964	59264765	88595968	113084688	165371335	65881672	100499863	185717125	155089776	68782171	76533614	133569301	188555345	62170546	71159471	189357741	182882345	61296878	61138893	192046669	184929421	170919656	85158833
78 kDa glucose-regulated protein	R.AKFEELNMDLFR.S	9.50154e+07	7.32567e+07	3.47021e+07	5.78446e+07	4.815e+07	4.58913e+07	3.05719e+07	3.30965e+07	5.25163e+07	6.99997e+07	3.16939e+07	4.81029e+07	8.96483e+07	6.58097e+07	5.24644e+07	4.19966e+07	133102296	75249116	37236242	112958778	28517565	33213571	20607672	40513723	57395293	64395312	36701386	73718456	61488635	55804974	39084174	63026591	115429141	100220067	49707492	34090112	75887883	59788298	50134966	41128616	70559670	113592070	42319633	39743554	170060846	118803109	106280951	47618677
78 kDa glucose-regulated protein	K.DNHLLGTFDLTGIPPAPR.G	1.54405e+08	4.94302e+07	2.71187e+07	7.54251e+07	1.48082e+08	1.66449e+08	1.6696e+07	9.96798e+07	1.04376e+08	9.66578e+07	2.94848e+07	4.85931e+07	1.46757e+08	1.75871e+08	5.52867e+07	8.59321e+07	25683663	30591014	9551734	400792	118399224	175238655	9842048	43228891	90168105	88555342	68115020	13826953	138869349	230955209	9506416	42128225	180991217	27500953	16331310	110118315	154912999	239213404	21863285	111875367	210518061	176944353	14544262	118863281	182807917	177156079	134077826	105932323
78 kDa glucose-regulated protein	K.DNHLLGTFDLTGIPPAPR.G	4.95815e+07	3.03676e+07	2.57926e+07	3.09292e+07	4.66008e+07	3.94861e+07	1.44783e+07	3.14757e+07	3.7805e+07	6.19904e+07	2.15463e+07	2.26708e+07	5.87992e+07	3.97815e+07	2.50459e+07	3.02498e+07	54778010	17845761	15052087	38972212	38004458	22009618	9247276	46137430	40284461	76494248	20095190	13125115	40105814	58616651	20744554	34746267	61479924	11520803	35371511	10142201	54631663	34605697	14910323	18004875	18230713	64602019	39845364	27781584	79988863	33137351	38067696	33504151
78 kDa glucose-regulated protein	K.TFAPEEISAMVLTK.M	4.00763e+08	2.92661e+08	1.57339e+08	2.03665e+08	3.14846e+08	2.5373e+08	1.7841e+08	2.07773e+08	2.84663e+08	3.256e+08	1.63016e+08	2.0135e+08	4.18572e+08	3.41657e+08	2.41984e+08	2.07937e+08	374408124	286943907	148761011	295222906	243922110	260478391	143942946	284464720	238217013	272288354	185344588	272235595	298139376	390310112	204941617	244880257	483593494	359980500	203922992	150175724	424285333	270477305	224739472	176928590	358439647	488861154	188623078	186146701	683305459	436549288	387395185	224671160
78 kDa glucose-regulated protein	K.TFAPEEISAMVLTK.M	4.08509e+07	3.0116e+07	1.39012e+07	1.97511e+07	2.96606e+07	2.70494e+07	2.38611e+07	2.3481e+07	3.32272e+07	3.25337e+07	1.33713e+07	1.5622e+07	2.43475e+07	4.17045e+07	2.45518e+07	2.13469e+07	33837968	47983429	17664192	15437445	22989777	27186081	29598310	40157381	13806711	19533101	17403409	15505816	25515813	73300465	22925871	28674709	30797737	28539598	18307740	32504336	31764261	41972974	19600208	16212748	66301987	47511200	13556906	20620300	35864944	35307793	31281111	22353930
78 kDa glucose-regulated protein	R.IEIESFFEGEDFSETLTR.A	370459	697285	822543	625391	447122	596615	372669	617455	1.17717e+06	194846	352158	485222	443438	615020	448427	652549	388831	170708	814785	242461	186681	252767	358656	176433	89573	201492	819560	198812	203698	345369	292153	387372	232657	1515770	1349551	1223448	564789	1122964	607715	191694	997680	136452	123396	171683	738483	426111	814401	783079
78 kDa glucose-regulated protein	R.ALSSQHQAR.I	1.5367e+06	1.90697e+06	2.27404e+06	826683	2.21151e+06	2.51967e+06	1.58999e+06	1.34622e+06	1.36196e+06	2.19212e+06	1.21989e+06	811048	2.05586e+06	2.12492e+06	990100	846889	882282	195127	582531	721442	2579978	2964363	1203119	1878299	285260	2774348	979912	2100173	1298871	2508410	761816	1046099	1804612	2568071	919067	721201	863589	1049885	1834141	560370	1351932	1894237	1885376	28371	3360845	2826549	1344294	1028756
78 kDa glucose-regulated protein	R.IEIESFFEGEDFSETLTR.A	1.22761e+06	417657	542355	1.52563e+06	1.09063e+06	1.0377e+06	2.42251e+06	1.19304e+06	1.89898e+06	488779	821619	1.14296e+06	2.0207e+06	520333	540831	2.56132e+06	684848	600894	107701	204628	1846272	1231786	484224	2235263	285385	486818	1718240	75533	277178	1010406	779665	1451914	967408	374790	485463	1383368	394046	1741243	4972660	415693	311965	186572	52086	436659	557604	362167	519594	2585678
78 kDa glucose-regulated protein	K.ITITNDQNR.L	4.53948e+07	3.58794e+07	1.54726e+07	1.80989e+07	2.61797e+07	4.01823e+07	1.53477e+07	1.81022e+07	2.06928e+07	4.61798e+07	6.72703e+06	1.72466e+07	3.37371e+07	4.72126e+07	1.14115e+07	9.56488e+06	28076847	24784707	6499826	20588053	19892154	62202503	17662959	38993238	18753918	89147682	10555026	31968630	8308498	55638994	15402979	9279644	44283584	8577333	17951150	9017578	28838943	9468242	13981903	8004383	14097544	15653157	9339708	5559371	54115480	33916694	18144221	18611741
78 kDa glucose-regulated protein	K.M#KETAEAYLGK.K	8.72146e+06	1.05557e+07	5.06681e+06	7.53238e+06	4.86902e+06	1.00689e+07	2.04209e+06	5.4144e+06	5.29308e+06	1.34739e+07	7.94982e+06	1.52658e+07	6.53615e+06	1.20791e+07	5.62464e+06	4.24737e+06	10590130	9351432	4461580	14460874	2879314	8363543	2940716	13455692	4725298	14417459	21521179	15275873	1742059	12216779	7849657	8966624	6555388	10486254	9834135	2973645	5172653	8808336	2328177	2451319	5772745	17150662	1906578	2678589	12215805	15207382	3399624	3604996
78 kDa glucose-regulated protein	R.VEIIANDQGNR.I	8.03752e+08	2.61587e+08	2.24701e+08	4.56301e+08	5.90515e+08	6.21404e+08	3.92862e+08	5.86783e+08	4.37663e+08	7.08265e+08	1.99975e+08	5.30284e+08	5.67581e+08	7.37044e+08	4.88117e+08	3.03942e+08	468017999	525994856	171865091	360751396	355978371	837839509	380089947	879215345	336256374	1163331013	300465711	662915476	99818849	920260265	401069429	320113366	809955806	254981227	500944029	416572070	679463233	159529162	379479462	437807990	273909792	347171571	290800782	303830041	922681285	544385201	575163832	582675696
78 kDa glucose-regulated protein	K.MKETAEAYLGK.K	2.50646e+07	3.02928e+07	1.13952e+08	2.1533e+08	1.72256e+07	6.5305e+07	1.22048e+08	3.12879e+08	1.61244e+07	8.02529e+07	7.47888e+07	2.21935e+08	1.80357e+07	6.60542e+07	1.39383e+08	1.61386e+08	8042796	8297891	47632649	207937475	12640707	115605778	101551061	419237894	10668512	57550616	80672521	178261205	2644856	55340888	111095884	265646465	27491631	42017418	215272416	288450259	23265350	33246363	120309185	323567871	12200485	41317509	140640325	284085018	31031057	38194019	167670319	169803805
78 kDa glucose-regulated protein	K.TKPYIQVDIGGGQTK.T	5.32742e+07	4.3653e+07	1.00421e+06	1.09784e+07	3.55916e+07	3.49502e+07	763993	9.81502e+06	3.84675e+07	4.58482e+07	946198	1.18838e+07	4.96148e+07	4.94314e+07	599140	2.29257e+06	47990775	34020690	549379	20357922	22374906	35918923		10228788	33350848	60694813	965034	23061437	44389029	63981618	396454	1281970	62267691	45966001			46096934	30583570	786064		50241818	60811334	919967		70785361	55151730	801827	4508988
78 kDa glucose-regulated protein	R.TWNDPSVQQDIK.F	3.9673e+08	2.47251e+08	3.02611e+08	3.87648e+08	4.0852e+08	2.93169e+08	3.6437e+08	4.76675e+08	5.03174e+08	4.70743e+08	2.71003e+08	3.90339e+08	4.05183e+08	2.82652e+08	3.08965e+08	5.08549e+08	801261053	363598616	294035338	354018668	164772413	178404770	376810697	467530389	263324369	52969763	245897842	212291155	654862829	180895612	346065920	745363066	158436678	324859596	435336521	455692104	596091673	588989683	380181930	466079200	957794419	627676425	364565796	517598504	400554408	403370844	580826980	319319291
78 kDa glucose-regulated protein	K.NQLTSNPENTVFDAK.R	4.02483e+08	2.88827e+08	2.04766e+08	2.68614e+08	3.93317e+08	2.99728e+08	2.68837e+08	3.57288e+08	3.85436e+08	3.75723e+08	2.22208e+08	2.82463e+08	4.21775e+08	4.19235e+08	2.00526e+08	3.35501e+08	334877746	334465611	158168708	295676314	257002908	377507268	282509789	458930658	304432909	191663200	169672017	260758012	291990902	482013158	227167889	434062879	360515798	359842642	276511884	248121735	471636377	294147787	261398442	263051783	397986516	566282991	309917862	299400583	617083707	436833647	374300583	245130809
78 kDa glucose-regulated protein	K.FEELNMDLFR.S	6.21929e+08	3.76877e+08	1.84257e+08	2.91573e+08	5.79016e+08	4.84974e+08	2.66943e+08	4.60686e+08	4.72691e+08	4.85285e+08	2.15584e+08	2.84852e+08	5.54004e+08	5.14459e+08	2.81837e+08	3.5384e+08	279995437	373576841	113496667	316263263	440552187	657415044	307581084	837653075	275911684	347805438	183921421	370028783	346292586	600642593	249915720	380620400	660839085	412972491	238222561	227511660	659291945	422798536	234890000	228161043	539425139	563020636	249068096	238884471	734881381	509962951	317024626	288862789
78 kDa glucose-regulated protein	R.STM#KPVQK.V	893075	1.99763e+07	2.45947e+06	717064	948239	1.31175e+06	457250	9.0022e+06	801167	1.38352e+06	644300	2.9073e+06	1.05609e+06	1.27688e+06	670458	476928	52746	34965	290813	823514	1017683	1641997	505267	1381736	755166	1789616	432358	1066762	819823	1796060	1249637	620624	836872	46811237	1037662	443392	825292	822527	538908	25094834	661561	1062824	1279149	7278087	1416239	992294	366857	439087
78 kDa glucose-regulated protein	K.NKITITNDQNR.L	5.40132e+06	4.8642e+06	1.34274e+06	1.8503e+06	3.42967e+06	5.14314e+06	1.83247e+06	3.18553e+06	2.80291e+06	5.34302e+06	1.65161e+06	1.85304e+06	3.77363e+06	6.45677e+06	1.98419e+06	2.79572e+06	3866099	1394947	735366	2038797	4002431	7966632	2643154	5215695	2954892	8794480	1003810	3112866	491950	8628834	1572681	761005	5334917	4949229	1266176	891603	2652070	1461042	1567863	2354046	1191394	4903506	2299416	592119	6420817	5780449	2395692	7598039
78 kDa glucose-regulated protein	K.TKPYIQVDIGGGQTK.T	4.09271e+08	3.34745e+08	4.79066e+07	1.06118e+08	2.62517e+08	2.3708e+08	7.94432e+07	9.18644e+07	3.06945e+08	3.72052e+08	8.18933e+07	5.92329e+07	3.60701e+08	3.28308e+08	2.0853e+07	4.64374e+07	339936026	360350224	99799054	118280006	184910146	230510720	48688063	85992563	294428141	507405964	19746805	117454789	217936362	449290075	20050744	42427116	409200163	320684324	9216887	28582719	313444959	184000624	161309429	147990142	339065761	434594903	213388815	10925132	571158123	376948330	21655247	66976760
78 kDa glucose-regulated protein	K.KSQIFSTASDNQPTVTIK.V	9.66836e+07	8.02052e+07	2.96114e+07	6.19166e+07	4.85966e+07	5.456e+07	3.52489e+07	6.70179e+07	5.63703e+07	8.75938e+07	3.19268e+07	4.63679e+07	6.69799e+07	9.79388e+07	3.46467e+07	5.49013e+07	66544501	93791868	31402540	94849168	22916036	57125856	33427682	94043861	30219545	50558555	37872734	58719998	44239139	117817115	42504068	63186014	82870235	80166507	40182113	46090345	39774204	39130138	39458010	59742539	52183614	132717345	40460745	40246840	73951354	108856407	26789321	69972257
78 kDa glucose-regulated protein	K.LYGSGGPPPTGEEDTSEKDEL.-	1.60202e+08	9.79932e+07	2.65077e+07	6.28444e+07	1.04899e+08	1.08587e+08	3.20837e+07	9.37294e+07	1.01461e+08	1.08501e+08	2.46282e+07	6.38037e+07	1.25505e+08	1.70449e+08	2.63217e+07	7.6299e+07	92287821	106513845	18071308	98072567	102755687	159866095	42300498	165468544	61908688	70187001	20429955	89026082	51935667	237369265	28516203	127276461	149858745	142088492	38824079	44294672	106137975	78391935	21990841	52014903	96888446	133541448	40004308	48465791	175228415	138493189	50417302	38421561
78 kDa glucose-regulated protein	K.M#KETAEAYLGK.K	9.18836e+07	1.56705e+08	2.13459e+07	5.12707e+07	4.3526e+07	9.22905e+07	4.47971e+07	1.32126e+08	5.73082e+07	1.32271e+08	1.61341e+07	4.39308e+07	5.84276e+07	1.2262e+08	2.85589e+07	4.09481e+07	92217791	241034365	15383241	93439872	32372874	100621316	93798389	227333449	49960165	145652823	20313308	96178957	16124293	138757050	24128343	69609018	75754497	110985257	29919068	29363001	47725306	73010031	24684903	33573237	68220504	172606933	27570705	28761990	107752997	145652975	32989423	49046388
78 kDa glucose-regulated protein	K.DAGTIAGLNVM#R.I	3.33528e+08	1.90629e+08	2.88437e+08	2.22787e+08	2.4864e+08	2.56655e+08	3.01961e+08	3.01137e+08	3.66907e+08	3.96437e+08	2.49276e+08	2.32997e+08	6.66543e+08	2.08722e+08	2.15801e+08	2.78047e+08	439167523	200720968	243184744	220761156	177778071	207965275	341375300	304648996	403432728	155020471	200982647	169891748	289565011	159801338	274963109	319357433	200394878	231061467	400608976	204506614	266607397	397060645	286576746	239609544	459189893	492582446	346603889	227968923	1057601850	262105881	372436646	212301879
78 kDa glucose-regulated protein	K.SQIFSTASDNQPTVTIK.V	1.15023e+08	7.54539e+07	3.80837e+07	4.85849e+07	7.18376e+07	7.04791e+07	4.36673e+07	9.64132e+07	7.57966e+07	7.15729e+07	3.92127e+07	5.77974e+07	9.40211e+07	7.55339e+07	4.505e+07	6.85751e+07	54532590	96976342	33787201	46681297	59182417	76574126	42048328	188341635	44950520	62431752	40707446	78721853	36294515	86801374	29824077	83203607	97124826	68859943	42612025	63966052	75981592	59422331	40604012	48660534	85802464	90987885	41639306	53159773	131080335	83826013	64352776	50027185
78 kDa glucose-regulated protein	K.NQLTSNPENTVFDAK.R	4.70792e+07	4.09385e+07	2.36793e+07	3.55885e+07	3.93546e+07	3.60152e+07	3.63456e+07	5.8642e+07	4.57818e+07	4.04681e+07	2.39282e+07	3.6803e+07	3.9957e+07	4.01327e+07	4.01505e+07	4.62728e+07	26978116	61405036	12794820	41393237	25293805	53046856	39283040	93718902	32996621	25787778	15988895	32877200	17626278	35877058	23120224	65431316	41022775	43784230	34585354	43294629	44660811	34225485	30973881	38029057	49064708	51710344	36704192	41442512	53670455	54753390	57180816	38002272
78 kDa glucose-regulated protein	R.NELESYAYSLK.N	3.92168e+08	2.10489e+08	1.20341e+08	1.30175e+08	2.8093e+08	1.32821e+08	7.02585e+07	1.0668e+08	3.28789e+08	2.39922e+08	5.86528e+07	9.92816e+07	3.59111e+08	1.97344e+08	1.18804e+08	1.2927e+08	287213537	245728124	85338534	186782161	177184775	99360383	70885450	164610787	216057669	154929806	64139833	139561687	257336163	172394981	89095826	170936588	383898825	229427495	151050650	90009819	368240842	154275735	81983927	98940368	461042403	442851331	69004953	96418062	549268712	271571169	226941398	105877056
78 kDa glucose-regulated protein	K.NKITITNDQNR.L	332774	666856	6.97854e+06	4.07805e+06	185679	575301	84211.1	844904	209729	430002	72098.4	209395	352017	550220	107189	17110.4	170480	645285		10698016	226888	926262	53359	844904	237062	740798		332947	7016	759413	82161		364965	378878	2329752	1315285	113943	125015	103170		31541	420671	84156		576758	383965	132217
[truncated: 12,958 more rows]
[truncated: 49 more columns]
