# Supplementary material for: Proteomic analysis of laser capture microdissected focal lesions in a rat model of progenitor marker-positive hepatocellular carcinoma
Source: Oncotarget. 2017 Feb 9;8(16):26041–56. doi: 10.18632/oncotarget.15219 (PMC5432236; doi:10.18632/oncotarget.15219)
Supplement: Supplementary file 3 [file oncotarget-08-26041-s003.xlsx]

## Sheet: Summary
* Started with raw data. Numbered rows to identify duplicate peptides
* Saved as .csv and import to R- removed peptides with blanks
* Ran one-way ANOVA with post-hoc test for all six comparisons (used limma in R).
	(OC vs Con, OC vs Pl, OC vs Rapa, Pl vs Con, Rapa vs Con, Rapa vs Pl)
* Exported files of ANOVA results as .csv
	Number of Significant Peptides (FDR < 0.05)
	Pl vs Con- 2248
	Rapa vs Con- 503
	IncSF vs Con- 4289
	Rapa vs Pl- 97
	IncSF vs Pl- 1684
	IncSF vs Rapa- 4314

## Sheet: Raw Data
Annotation for Analysis	Protein Name	Identified Peptide Sequence	C B1 Mean	C B2 Mean	C B3 Mean	PL B1 Mean	PL B2 Mean	PL B3 Mean	R B1 Mean	R B2 Mean	R B3 Mean	IncSF B1 Mean	IncSF B2 Mean	IncSF B3 Mean	NCBI gi accession	UNIPROT accession	Gene Symbol	Kegg Unique process	Alternative protein name
1	###REV####sp|D3ZXW3|FSBP_RAT	R.LLEEELR.Q	28625005	47336551	78681902	93615444	36759661	32567226	175305973	39643219	112807976	42784405	37927427	34080192				Oxidative phosphorylation	Manual Assigned Name:###REV####sp|D3ZXW3|FSBP_RAT
2	###REV####sp|Q63603|DOCK9_RAT	R.EFETKR.E	1809434	1896126	1607349	5023739	2563631	1437915	5385213	10401390	9836796	4390014	5914801	4674787				Fatty acid biosynthesis Biosynthesis of unsaturated fatty acids	Manual Assigned Name:###REV####sp|Q63603|DOCK9_RAT
3	###REV####tr|D3ZQJ3|D3ZQJ3_RAT	R.QQSAKQK.A	807410	1134878	2601191	11151529	4582007	7689682	1732095	12442974	16284761	8644300	16997945	17329610					Manual Assigned Name:###REV####tr|D3ZQJ3|D3ZQJ3_RAT
4	###REV####tr|F1M455|F1M455_RAT	K.ARELLAK.T	14660748	155128182	57059280	39598502	16601984	18931069	42957289	21672531	47133355	14290508	14027766	12909957				Two-component system Valine, leucine and isoleucine biosynthesis Pantothenate and CoA biosynthesis ABC transporters	Manual Assigned Name:###REV####tr|F1M455|F1M455_RAT
5	###REV####tr|Q6AYD8|Q6AYD8_RAT	K.LYELLR.Q	134477025	199951747	182065848	123898793	98081843	89940336	228575005	144364844	168536454	100782132	97882731	92517209				Pyruvate metabolism Propanoate metabolism Taurine and hypotaurine metabolism ABC transporters	Manual Assigned Name:###REV####tr|Q6AYD8|Q6AYD8_RAT
6	[3-methyl-2-oxobutanoate dehydrogenase [lipoamide]] kinase, mitochondrial	R.YLQQELPVR.I	15157731	30949182	29082497	18156588	18972227	31668215	17867855	21053628	20955591	5974124	11255371	3669215	3183508	Q00972	Bckdk		Manual Assigned Name:[3-methyl-2-oxobutanoate dehydrogenase [lipoamide]] kinase, mitochondrial HPRD>12523_1>Branched chain alpha-ketoacid dehydrogenase kinase SwissPROT>BCKD_RAT>"[3-methyl-2-oxobutanoate dehydrogenase [lipoamide]] kinase, mitochondrial OS=Rattus norvegicus GN=Bckdk" IPI>Q00972>[3-methyl-2-oxobutanoate dehydrogenase [lipoamide]] kinase, mitochondrial NCBI>3183508>[3-methyl-2-oxobu…
7	[Pyruvate dehydrogenase [lipoamide]] kinase isozyme 1, mitochondrial	R.AVPLAGFGYGLPISR.L	29435564	7809831	53327194	8759689	9486754	39328667	8501529	9340104	8739068	6346654	10519777	71620125	3183109	Q63065	Pdk1	T cell receptor signaling pathway Fc epsilon RI signaling pathway Neurotrophin signaling pathway	Manual Assigned Name:[Pyruvate dehydrogenase [lipoamide]] kinase isozyme 1, mitochondrial HPRD>03954_1>Pyruvate dehydrogenase kinase, isoenzyme 1 SwissPROT>PDK1_RAT>"[Pyruvate dehydrogenase [lipoamide]] kinase isozyme 1, mitochondrial OS=Rattus norvegicus GN=Pdk1" SwissPROT>Q5FVT5_RAT>"Pyruvate dehydrogenase kinase, isozyme 1 OS=Rattus norvegicus GN=Pdk1" IPI>Q63065>[Pyruvate dehydrogenase [lipoa…
8	1,2-dihydroxy-3-keto-5-methylthiopentene dioxygenase	K.GDM#ITLPAGIYHR.F	37739383	34769534	38940487	31311316	27024714	19713877	53308341	55827110	55270799	13240279	10078226	10187724	77416526	Q562C9	Adi1	Cysteine and methionine metabolism	Manual Assigned Name:1,2-dihydroxy-3-keto-5-methylthiopentene dioxygenase SwissPROT>MTND_RAT>"1,2-dihydroxy-3-keto-5-methylthiopentene dioxygenase OS=Rattus norvegicus GN=Adi1" IPI>Q562C9>1,2-dihydroxy-3-keto-5-methylthiopentene dioxygenase NCBI>77416526>1,2-dihydroxy-3-keto-5-methylthiopentene dioxygenase (Aci-reductone dioxygenase) (ARD) (Androgen-responsive ARD-like protein 1) NCBI>33667890>AR…
9	1,2-dihydroxy-3-keto-5-methylthiopentene dioxygenase	K.GDM#ITLPAGIYHR.F	7741736	17230068	20948451	62021297	31193606	17088561	18284570	54056346	19938924	3855079	5023201	4177703	77416526	Q562C9	Adi1	Cysteine and methionine metabolism	Manual Assigned Name:1,2-dihydroxy-3-keto-5-methylthiopentene dioxygenase SwissPROT>MTND_RAT>"1,2-dihydroxy-3-keto-5-methylthiopentene dioxygenase OS=Rattus norvegicus GN=Adi1" IPI>Q562C9>1,2-dihydroxy-3-keto-5-methylthiopentene dioxygenase NCBI>77416526>1,2-dihydroxy-3-keto-5-methylthiopentene dioxygenase (Aci-reductone dioxygenase) (ARD) (Androgen-responsive ARD-like protein 1) NCBI>33667890>AR…
10	1,2-dihydroxy-3-keto-5-methylthiopentene dioxygenase	K.LDADKYENDPELEQIR.K	16840885	34611961	38500665	62194773	26868762	18853193	50277066	48798115	49286518	6843124	5104356	4529231	77416526	Q562C9	Adi1	Cysteine and methionine metabolism	Manual Assigned Name:1,2-dihydroxy-3-keto-5-methylthiopentene dioxygenase SwissPROT>MTND_RAT>"1,2-dihydroxy-3-keto-5-methylthiopentene dioxygenase OS=Rattus norvegicus GN=Adi1" IPI>Q562C9>1,2-dihydroxy-3-keto-5-methylthiopentene dioxygenase NCBI>77416526>1,2-dihydroxy-3-keto-5-methylthiopentene dioxygenase (Aci-reductone dioxygenase) (ARD) (Androgen-responsive ARD-like protein 1) NCBI>33667890>AR…
11	1,2-dihydroxy-3-keto-5-methylthiopentene dioxygenase	K.LDADKYENDPELEQIR.K	732062	2554733	2023769	7788272	850258	1786130	8400671	7022085	6306974			646	77416526	Q562C9	Adi1	Cysteine and methionine metabolism	Manual Assigned Name:1,2-dihydroxy-3-keto-5-methylthiopentene dioxygenase SwissPROT>MTND_RAT>"1,2-dihydroxy-3-keto-5-methylthiopentene dioxygenase OS=Rattus norvegicus GN=Adi1" IPI>Q562C9>1,2-dihydroxy-3-keto-5-methylthiopentene dioxygenase NCBI>77416526>1,2-dihydroxy-3-keto-5-methylthiopentene dioxygenase (Aci-reductone dioxygenase) (ARD) (Androgen-responsive ARD-like protein 1) NCBI>33667890>AR…
12	1,5-anhydro-D-fructose reductase	K.NIGVSNFNHEQLDR.L	71575109	108518560	65237944	122325924	110237183	26513498	44179373	117111074	97599167	87824973	157954186	78350422	81883444	Q5U1Y4	Akr1e2		Manual Assigned Name:1,5-anhydro-D-fructose reductase SwissPROT>AKCL2_RAT>"1,5-anhydro-D-fructose reductase OS=Rattus norvegicus GN=Akr1e2" IPI>Q5U1Y4>1,5-anhydro-D-fructose reductase NCBI>81883444>RecName: Full=1,5-anhydro-D-fructose reductase; Short=AF reductase; AltName: Full=Aldo-keto reductase family 1 member C-like protein 2 NCBI>149020956>aldo-keto reductase family 1, member E1, isoform CR…
13	1,5-anhydro-D-fructose reductase	K.NIGVSNFNHEQLDR.L	62761013	61763269	58950158	48147344	27729769	30034982	50614309	355128286	43320215	21070465	48958467	29660790	81883444	Q5U1Y4	Akr1e2		Manual Assigned Name:1,5-anhydro-D-fructose reductase SwissPROT>AKCL2_RAT>"1,5-anhydro-D-fructose reductase OS=Rattus norvegicus GN=Akr1e2" IPI>Q5U1Y4>1,5-anhydro-D-fructose reductase NCBI>81883444>RecName: Full=1,5-anhydro-D-fructose reductase; Short=AF reductase; AltName: Full=Aldo-keto reductase family 1 member C-like protein 2 NCBI>149020956>aldo-keto reductase family 1, member E1, isoform CR…
14	1,5-anhydro-D-fructose reductase	K.RDELFIVSK.L	42050978	79071372	92268455	2699451567	941637423	896070053	1002398286	508839243	1177029054	45465753	78142136	54128567	81883444	Q5U1Y4	Akr1e2		Manual Assigned Name:1,5-anhydro-D-fructose reductase SwissPROT>AKCL2_RAT>"1,5-anhydro-D-fructose reductase OS=Rattus norvegicus GN=Akr1e2" IPI>Q5U1Y4>1,5-anhydro-D-fructose reductase NCBI>81883444>RecName: Full=1,5-anhydro-D-fructose reductase; Short=AF reductase; AltName: Full=Aldo-keto reductase family 1 member C-like protein 2 NCBI>149020955>aldo-keto reductase family 1, member E1, isoform CR…
15	1,5-anhydro-D-fructose reductase	K.SPAQILIR.F	9934660	15074441	16904775	136259942	189407866	151912694	15325137	42754334	56733429	56781045	134613613	72039610	81883444	Q5U1Y4	Akr1e2	Butanoate metabolism Fructose and mannose metabolism Bisphenol A degradation Linoleic acid metabolism Tetrachloroethene degradation	Manual Assigned Name:1,5-anhydro-D-fructose reductase HPRD>07472_1>Aldo-keto reductase family 1, member C like 2 HPRD>07472_2>Aldo-keto reductase family 1, member C like 2 SwissPROT>AKCL2_RAT>"1,5-anhydro-D-fructose reductase OS=Rattus norvegicus GN=Akr1e2" IPI>Q5U1Y4>1,5-anhydro-D-fructose reductase NCBI>81883444>RecName: Full=1,5-anhydro-D-fructose reductase; Short=AF reductase; AltName: Full=A…
16	1,5-anhydro-D-fructose reductase	K.VAINLGYR.H	342404805	763862717	787226301	265765429	337040466	198536303	408137793	349915342	348876781	192557263	269384463	163017973	81883444	Q5U1Y4	Akr1e2		Manual Assigned Name:1,5-anhydro-D-fructose reductase SwissPROT>AKCL2_RAT>"1,5-anhydro-D-fructose reductase OS=Rattus norvegicus GN=Akr1e2" IPI>Q5U1Y4>1,5-anhydro-D-fructose reductase NCBI>81883444>RecName: Full=1,5-anhydro-D-fructose reductase; Short=AF reductase; AltName: Full=Aldo-keto reductase family 1 member C-like protein 2 NCBI>56605762>aldo-keto reductase family 1, member E1 [Rattus norv…
17	1,5-anhydro-D-fructose reductase	R.DELFIVSK.L	18005139	39296117	17054040	368377610	140240838	170569028	199524733	84999083	193936198	14364023	21665833	5657500	81883444	Q5U1Y4	Akr1e2		Manual Assigned Name:1,5-anhydro-D-fructose reductase SwissPROT>AKCL2_RAT>"1,5-anhydro-D-fructose reductase OS=Rattus norvegicus GN=Akr1e2" IPI>Q5U1Y4>1,5-anhydro-D-fructose reductase NCBI>81883444>RecName: Full=1,5-anhydro-D-fructose reductase; Short=AF reductase; AltName: Full=Aldo-keto reductase family 1 member C-like protein 2 NCBI>149020955>aldo-keto reductase family 1, member E1, isoform CR…
18	10 kDa heat shock protein, mitochondrial	K.DYFLFR.D	61882735	121654811	166880107	147773521	55561757	73416562	149861687	117368191	143247626	73083462	61241076	112503451	461731	P26772	Hspe1		Manual Assigned Name:10 kDa heat shock protein, mitochondrial HPRD>02535_1>Heat shock 10 KD protein SwissPROT>CH10_RAT>"10 kDa heat shock protein, mitochondrial OS=Rattus norvegicus GN=Hspe1" IPI>P26772>10 kDa heat shock protein, mitochondrial IPI>F1LZ82>Uncharacterized protein (Fragment) NCBI>461731>10 KD HEAT SHOCK PROTEIN, MITOCHONDRIAL (HSP10) (10 KD CHAPERONIN) (CPN10) NCBI>37231736>Heat sho…
19	10 kDa heat shock protein, mitochondrial	K.FLPLFDR.V	1098597941	1543745031	1353099556	1954194224	1140194306	1199978896	3032330321	2636549820	2360695300	913698064	1159261820	919038839	461731	P26772	Hspe1		Manual Assigned Name:10 kDa heat shock protein, mitochondrial HPRD>02535_1>Heat shock 10 KD protein SwissPROT>CH10_RAT>"10 kDa heat shock protein, mitochondrial OS=Rattus norvegicus GN=Hspe1" IPI>P26772>10 kDa heat shock protein, mitochondrial IPI>F1LZ82>Uncharacterized protein (Fragment) NCBI>461731>10 KD HEAT SHOCK PROTEIN, MITOCHONDRIAL (HSP10) (10 KD CHAPERONIN) (CPN10) NCBI>37231736>Heat sho…
20	10 kDa heat shock protein, mitochondrial	K.VLLPEYGGTK.V	95698467	145379928	170326131	407954803	285348509	240239402	237585297	468140443	492226350	136009763	222211393	108175354	461731	P26772	Hspe1		Manual Assigned Name:10 kDa heat shock protein, mitochondrial HPRD>02535_1>Heat shock 10 KD protein SwissPROT>CH10_RAT>"10 kDa heat shock protein, mitochondrial OS=Rattus norvegicus GN=Hspe1" IPI>P26772>10 kDa heat shock protein, mitochondrial IPI>F1LZ82>Uncharacterized protein (Fragment) NCBI>461731>10 KD HEAT SHOCK PROTEIN, MITOCHONDRIAL (HSP10) (10 KD CHAPERONIN) (CPN10) NCBI>37231736>Heat sho…
21	10 kDa heat shock protein, mitochondrial	K.VLQATVVAVGSGGK.G	349490815	748300902	774829756	265274553	219113573	213194974	670146108	602497926	126508302	193212098	270604205	156409172	461731	P26772	Hspe1		Manual Assigned Name:10 kDa heat shock protein, mitochondrial SwissPROT>CH10_RAT>"10 kDa heat shock protein, mitochondrial OS=Rattus norvegicus GN=Hspe1" IPI>P26772>10 kDa heat shock protein, mitochondrial NCBI>461731>10 KD HEAT SHOCK PROTEIN, MITOCHONDRIAL (HSP10) (10 KD CHAPERONIN) (CPN10) NCBI>37231736>Heat shock 10 kDa protein 1 [Rattus norvegicus] NCBI>1778212>chaperonin 10 [Rattus norvegicu…
22	10 kDa heat shock protein, mitochondrial	K.VLQATVVAVGSGGK.G	47277535	130485597	202452185	78896947	51243169	43446911	137768736	71441751	92447201	32688044	55928144	49976436	461731	P26772	Hspe1		Manual Assigned Name:10 kDa heat shock protein, mitochondrial SwissPROT>CH10_RAT>"10 kDa heat shock protein, mitochondrial OS=Rattus norvegicus GN=Hspe1" IPI>P26772>10 kDa heat shock protein, mitochondrial NCBI>461731>10 KD HEAT SHOCK PROTEIN, MITOCHONDRIAL (HSP10) (10 KD CHAPERONIN) (CPN10) NCBI>37231736>Heat shock 10 kDa protein 1 [Rattus norvegicus] NCBI>1778212>chaperonin 10 [Rattus norvegicu…
23	10 kDa heat shock protein, mitochondrial	K.VVLDDKDYFLFR.D	332980356	592481050	473628439	274044958	305909141	215561126	418154250	578884137	395296066	264649405	222295963	233989502	461731	P26772	Hspe1		Manual Assigned Name:10 kDa heat shock protein, mitochondrial HPRD>02535_1>Heat shock 10 KD protein SwissPROT>CH10_RAT>"10 kDa heat shock protein, mitochondrial OS=Rattus norvegicus GN=Hspe1" IPI>P26772>10 kDa heat shock protein, mitochondrial IPI>F1LZ82>Uncharacterized protein (Fragment) NCBI>461731>10 KD HEAT SHOCK PROTEIN, MITOCHONDRIAL (HSP10) (10 KD CHAPERONIN) (CPN10) NCBI>37231736>Heat sho…
24	10 kDa heat shock protein, mitochondrial	K.VVLDDKDYFLFR.D	175826272	354613531	249489123	309966530	246726028	196272438	342733444	422793604	305049996	114273595	196035688	140625171	461731	P26772	Hspe1		Manual Assigned Name:10 kDa heat shock protein, mitochondrial HPRD>02535_1>Heat shock 10 KD protein SwissPROT>CH10_RAT>"10 kDa heat shock protein, mitochondrial OS=Rattus norvegicus GN=Hspe1" IPI>P26772>10 kDa heat shock protein, mitochondrial IPI>F1LZ82>Uncharacterized protein (Fragment) NCBI>461731>10 KD HEAT SHOCK PROTEIN, MITOCHONDRIAL (HSP10) (10 KD CHAPERONIN) (CPN10) NCBI>37231736>Heat sho…
25	10 kDa heat shock protein, mitochondrial	R.KFLPLFDR.V	127029872	162150303	63883098	238024074	75016990	141930647	135482679	308624925	68025577	70303978	286945481	104019554	461731	P26772	Hspe1		Manual Assigned Name:10 kDa heat shock protein, mitochondrial HPRD>02535_1>Heat shock 10 KD protein SwissPROT>CH10_RAT>"10 kDa heat shock protein, mitochondrial OS=Rattus norvegicus GN=Hspe1" IPI>P26772>10 kDa heat shock protein, mitochondrial IPI>F1LZ82>Uncharacterized protein (Fragment) NCBI>461731>10 KD HEAT SHOCK PROTEIN, MITOCHONDRIAL (HSP10) (10 KD CHAPERONIN) (CPN10) NCBI>37231736>Heat sho…
26	10 kDa heat shock protein, mitochondrial	R.SAAETVTK.G	5268011	36888376	4524605	9438328	4482034	5396934	14066807	14764512	13139700	3388006	5800783	5327205	461731	P26772	Hspe1		Manual Assigned Name:10 kDa heat shock protein, mitochondrial HPRD>02535_1>Heat shock 10 KD protein SwissPROT>CH10_RAT>"10 kDa heat shock protein, mitochondrial OS=Rattus norvegicus GN=Hspe1" IPI>P26772>10 kDa heat shock protein, mitochondrial NCBI>461731>10 KD HEAT SHOCK PROTEIN, MITOCHONDRIAL (HSP10) (10 KD CHAPERONIN) (CPN10) NCBI>37231736>Heat shock 10 kDa protein 1 [Rattus norvegicus] NCBI>1…
27	14-3-3 protein beta/alpha	K.AVTEQGHELSNEER.N	3527635	6023598	6626742	4752399	26989460	10558832	9185250	3438092	8064805	3741988	9229704	3187893	1345591	P35213	Ywhab	Neurotrophin signaling pathway Cell cycle Oocyte meiosis	Manual Assigned Name:14-3-3 protein beta/alpha HPRD>03184_1>14-3-3 Beta HPRD>03184_2>14-3-3 Beta SwissPROT>1433B_RAT>Isoform Short of 14-3-3 protein beta/alpha OS=Rattus norvegicus GN=Ywhab IPI>P35213>14-3-3 protein beta/alpha IPI>P35213-2>Isoform Short of 14-3-3 protein beta/alpha NCBI>1345591>14-3-3 protein beta/alpha (Protein kinase C inhibitor protein-1) (KCIP-1) (Prepronerve growth factor RN…
28	14-3-3 protein beta/alpha	K.AVTEQGHELSNEER.N	63612	106635	108150	138803	1855199	466438	59628	191301	149555	138933	434941	114168	1345591	P35213	Ywhab	Neurotrophin signaling pathway Cell cycle Oocyte meiosis	Manual Assigned Name:14-3-3 protein beta/alpha HPRD>03184_1>14-3-3 Beta HPRD>03184_2>14-3-3 Beta SwissPROT>1433B_RAT>Isoform Short of 14-3-3 protein beta/alpha OS=Rattus norvegicus GN=Ywhab IPI>P35213>14-3-3 protein beta/alpha IPI>P35213-2>Isoform Short of 14-3-3 protein beta/alpha NCBI>1345591>14-3-3 protein beta/alpha (Protein kinase C inhibitor protein-1) (KCIP-1) (Prepronerve growth factor RN…
29	14-3-3 protein beta/alpha	K.TAFDEAIAELDTLNEESYK.D	1402595	1870857	11951132	6640551	4063278	2384161	7803731	2446642	2501106	2143663	2435971	1259659	1345591	P35213	Ywhab	Neurotrophin signaling pathway Cell cycle Oocyte meiosis	Manual Assigned Name:14-3-3 protein beta/alpha HPRD>03184_1>14-3-3 Beta HPRD>03184_2>14-3-3 Beta SwissPROT>1433B_RAT>Isoform Short of 14-3-3 protein beta/alpha OS=Rattus norvegicus GN=Ywhab IPI>P35213>14-3-3 protein beta/alpha IPI>P35213-2>Isoform Short of 14-3-3 protein beta/alpha NCBI>1345591>14-3-3 protein beta/alpha (Protein kinase C inhibitor protein-1) (KCIP-1) (Prepronerve growth factor RN…
30	14-3-3 protein beta/alpha	K.TAFDEAIAELDTLNEESYK.D	755083	1008446	10137212	6373760	3763646	1969572	4946685	1329212	1464221	1846512	1084248	1052265	1345591	P35213	Ywhab	Neurotrophin signaling pathway Cell cycle Oocyte meiosis	Manual Assigned Name:14-3-3 protein beta/alpha HPRD>03184_1>14-3-3 Beta HPRD>03184_2>14-3-3 Beta SwissPROT>1433B_RAT>Isoform Short of 14-3-3 protein beta/alpha OS=Rattus norvegicus GN=Ywhab IPI>P35213>14-3-3 protein beta/alpha IPI>P35213-2>Isoform Short of 14-3-3 protein beta/alpha NCBI>1345591>14-3-3 protein beta/alpha (Protein kinase C inhibitor protein-1) (KCIP-1) (Prepronerve growth factor RN…
31	14-3-3 protein beta/alpha	K.YLILNATHAESK.V	27471537	53358176	27075979	37544700	24810234	21717770	15525426	56736831	32879022	22946043	31643568	11220681	1345591	P35213	Ywhab	Neurotrophin signaling pathway Cell cycle Oocyte meiosis	Manual Assigned Name:14-3-3 protein beta/alpha SwissPROT>1433B_RAT>Isoform Short of 14-3-3 protein beta/alpha OS=Rattus norvegicus GN=Ywhab IPI>P35213>14-3-3 protein beta/alpha IPI>P35213-2>Isoform Short of 14-3-3 protein beta/alpha NCBI>1345591>14-3-3 protein beta/alpha (Protein kinase C inhibitor protein-1) (KCIP-1) (Prepronerve growth factor RNH-1) NCBI>402524>14-3-3 protein beta-subtype [Ratt…
32	14-3-3 protein epsilon	K.AAFDDAIAELDTLSEESYK.D	4851856	6469721	53912221	25519237	13205900	8910543	23433392	11768510	9771940	7321726	8469410	4633259	61216932	P62260	Ywhae	Neurotrophin signaling pathway Cell cycle Oocyte meiosis	Manual Assigned Name:14-3-3 protein epsilon HPRD>05457_1>14-3-3 epsilon SwissPROT>1433E_RAT>14-3-3 protein epsilon OS=Rattus norvegicus GN=Ywhae IPI>P62260>14-3-3 protein epsilon NCBI>61216932>14-3-3 protein epsilon (14-3-3E) (Mitochondrial import stimulation factor L subunit) (MSF L) NCBI>38648857>Tyrosine 3-monooxygenase/tryptophan 5-monooxygenase activatiopro [Rattus norvegicus] NCBI>1469948>1…
33	14-3-3 protein epsilon	K.AAFDDAIAELDTLSEESYK.D	2262568	3547999	32813321	18799341	9420929	4521739	13069004	6528253	6318374	4560652	4025801	2749099	61216932	P62260	Ywhae	Neurotrophin signaling pathway Cell cycle Oocyte meiosis	Manual Assigned Name:14-3-3 protein epsilon HPRD>05457_1>14-3-3 epsilon SwissPROT>1433E_RAT>14-3-3 protein epsilon OS=Rattus norvegicus GN=Ywhae IPI>P62260>14-3-3 protein epsilon NCBI>61216932>14-3-3 protein epsilon (14-3-3E) (Mitochondrial import stimulation factor L subunit) (MSF L) NCBI>38648857>Tyrosine 3-monooxygenase/tryptophan 5-monooxygenase activatiopro [Rattus norvegicus] NCBI>1469948>1…
34	14-3-3 protein epsilon	K.AAFDDAIAELDTLSEESYKDSTLIM#QLLR.D	47327	70513	87143	308678	234986	229187	123441	72231	121504	175618	63562	100003	61216932	P62260	Ywhae	Neurotrophin signaling pathway Cell cycle Oocyte meiosis	Manual Assigned Name:14-3-3 protein epsilon HPRD>05457_1>14-3-3 epsilon SwissPROT>1433E_RAT>14-3-3 protein epsilon OS=Rattus norvegicus GN=Ywhae IPI>P62260>14-3-3 protein epsilon NCBI>61216932>14-3-3 protein epsilon (14-3-3E) (Mitochondrial import stimulation factor L subunit) (MSF L) NCBI>38648857>Tyrosine 3-monooxygenase/tryptophan 5-monooxygenase activatiopro [Rattus norvegicus] NCBI>1469948>1…
35	14-3-3 protein epsilon	K.AASDIAM#TELPPTHPIR.L	112430595	188405236	229564211	169447372	144233788	163809946	205447194	222039837	195800126	142687969	167500667	136146746	61216932	P62260	Ywhae	Neurotrophin signaling pathway Cell cycle Oocyte meiosis	Manual Assigned Name:14-3-3 protein epsilon HPRD>05457_1>14-3-3 epsilon SwissPROT>1433E_RAT>14-3-3 protein epsilon OS=Rattus norvegicus GN=Ywhae IPI>P62260>14-3-3 protein epsilon NCBI>61216932>14-3-3 protein epsilon (14-3-3E) (Mitochondrial import stimulation factor L subunit) (MSF L) NCBI>38648857>Tyrosine 3-monooxygenase/tryptophan 5-monooxygenase activatiopro [Rattus norvegicus] NCBI>1469948>1…
36	14-3-3 protein epsilon	K.AASDIAM#TELPPTHPIR.L	5817838	4237983	9644794	13713221	7596822	10721137	8337558	15961606	14992017	9861512	14221063	8128872	61216932	P62260	Ywhae	Neurotrophin signaling pathway Cell cycle Oocyte meiosis	Manual Assigned Name:14-3-3 protein epsilon HPRD>05457_1>14-3-3 epsilon SwissPROT>1433E_RAT>14-3-3 protein epsilon OS=Rattus norvegicus GN=Ywhae IPI>P62260>14-3-3 protein epsilon NCBI>61216932>14-3-3 protein epsilon (14-3-3E) (Mitochondrial import stimulation factor L subunit) (MSF L) NCBI>38648857>Tyrosine 3-monooxygenase/tryptophan 5-monooxygenase activatiopro [Rattus norvegicus] NCBI>1469948>1…
37	14-3-3 protein epsilon	K.AASDIAMTELPPTHPIR.L	176767924	371585200	177837586	216278172	182180688	195176903	183181372	189273003	222205399	52728468	85073117	57084236	61216932	P62260	Ywhae	Neurotrophin signaling pathway Cell cycle Oocyte meiosis	Manual Assigned Name:14-3-3 protein epsilon HPRD>05457_1>14-3-3 epsilon SwissPROT>1433E_RAT>14-3-3 protein epsilon OS=Rattus norvegicus GN=Ywhae IPI>P62260>14-3-3 protein epsilon NCBI>61216932>14-3-3 protein epsilon (14-3-3E) (Mitochondrial import stimulation factor L subunit) (MSF L) NCBI>38648857>Tyrosine 3-monooxygenase/tryptophan 5-monooxygenase activatiopro [Rattus norvegicus] NCBI>1469948>1…
38	14-3-3 protein epsilon	K.EAAENSLVAYK.A	28235446	41842602	34055068	62724777	103526989	61344673	37597819	30488301	42520996	35259408	64067659	36645474	61216932	P62260	Ywhae	Neurotrophin signaling pathway Cell cycle Oocyte meiosis	Manual Assigned Name:14-3-3 protein epsilon HPRD>05457_1>14-3-3 epsilon SwissPROT>1433E_RAT>14-3-3 protein epsilon OS=Rattus norvegicus GN=Ywhae IPI>P62260>14-3-3 protein epsilon NCBI>61216932>14-3-3 protein epsilon (14-3-3E) (Mitochondrial import stimulation factor L subunit) (MSF L) NCBI>38648857>Tyrosine 3-monooxygenase/tryptophan 5-monooxygenase activatiopro [Rattus norvegicus] NCBI>1469948>1…
39	14-3-3 protein epsilon	K.VAGM#DVELTVEER.N	49831023	89458854	73314881	54930546	45424866	37972970	75272616	106079952	74587963	19867384	25461436	21721912	61216932	P62260	Ywhae	Neurotrophin signaling pathway Cell cycle Oocyte meiosis	Manual Assigned Name:14-3-3 protein epsilon HPRD>05457_1>14-3-3 epsilon SwissPROT>1433E_RAT>14-3-3 protein epsilon OS=Rattus norvegicus GN=Ywhae IPI>P62260>14-3-3 protein epsilon NCBI>61216932>14-3-3 protein epsilon (14-3-3E) (Mitochondrial import stimulation factor L subunit) (MSF L) NCBI>38648857>Tyrosine 3-monooxygenase/tryptophan 5-monooxygenase activatiopro [Rattus norvegicus] NCBI>1469948>1…
40	14-3-3 protein epsilon	R.YDEM#VESM#K.K	19411	144863	31983	769165	261431		282898	677988	433265	99641	118885	262468	61216932	P62260	Ywhae	Neurotrophin signaling pathway Cell cycle Oocyte meiosis	Manual Assigned Name:14-3-3 protein epsilon HPRD>05457_1>14-3-3 epsilon SwissPROT>1433E_RAT>14-3-3 protein epsilon OS=Rattus norvegicus GN=Ywhae IPI>P62260>14-3-3 protein epsilon NCBI>61216932>14-3-3 protein epsilon (14-3-3E) (Mitochondrial import stimulation factor L subunit) (MSF L) NCBI>38648857>Tyrosine 3-monooxygenase/tryptophan 5-monooxygenase activatiopro [Rattus norvegicus] NCBI>1469948>1…
41	14-3-3 protein epsilon	R.YLAEFATGNDR.K	158253402	266072056	299461319	291085647	235116264	199732244	329491400	260083901	272093517	190453974	239681089	140496564	61216932	P62260	Ywhae	Neurotrophin signaling pathway Cell cycle Oocyte meiosis	Manual Assigned Name:14-3-3 protein epsilon HPRD>05457_1>14-3-3 epsilon SwissPROT>1433E_RAT>14-3-3 protein epsilon OS=Rattus norvegicus GN=Ywhae IPI>P62260>14-3-3 protein epsilon NCBI>61216932>14-3-3 protein epsilon (14-3-3E) (Mitochondrial import stimulation factor L subunit) (MSF L) NCBI>38648857>Tyrosine 3-monooxygenase/tryptophan 5-monooxygenase activatiopro [Rattus norvegicus] NCBI>1469948>1…
42	14-3-3 protein eta	K.AVTELNEPLSNEDR.N	154650947	106610339	51745859	133414098	171787818	126224211	39455182	148563994	63089844	1441235409	302029090	110250742	55976637	P68511	Ywhah	Neurotrophin signaling pathway Cell cycle Oocyte meiosis	Manual Assigned Name:14-3-3 protein eta HPRD>00215_1>14-3-3 Eta SwissPROT>1433F_RAT>14-3-3 protein eta OS=Rattus norvegicus GN=Ywhah IPI>P68511>14-3-3 protein eta NCBI>55976637>14-3-3 protein eta NCBI>51858611>Tyrosine 3/tryptophan 5 -monooxygenase activation protein, eta polypeptide [Rattus norvegicus] NCBI>398155>14-3-3 protein eta-subtype [Rattus norvegicus] NCBI>149047466>tyrosine 3-monooxyge…
43	14-3-3 protein eta	K.NSVVEASEAAYK.E	92289609	153107647	14919532	198906408	90946765	42959466	22234102	36203779	206348539	82141605	21337759	12961438	55976637	P68511	Ywhah	Neurotrophin signaling pathway Cell cycle Oocyte meiosis	Manual Assigned Name:14-3-3 protein eta HPRD>00215_1>14-3-3 Eta SwissPROT>1433F_RAT>14-3-3 protein eta OS=Rattus norvegicus GN=Ywhah IPI>P68511>14-3-3 protein eta NCBI>55976637>14-3-3 protein eta NCBI>51858611>Tyrosine 3/tryptophan 5 -monooxygenase activation protein, eta polypeptide [Rattus norvegicus] NCBI>398155>14-3-3 protein eta-subtype [Rattus norvegicus] NCBI>149047466>tyrosine 3-monooxyge…
44	14-3-3 protein eta	K.QAFDDAIAELDTLNEDSYK.D	379500	808105	1058208	11949064	4396535	5628077	7778730	6401839	6681233	1398200	2468531	1168628	55976637	P68511	Ywhah	Neurotrophin signaling pathway Cell cycle Oocyte meiosis	Manual Assigned Name:14-3-3 protein eta HPRD>00215_1>14-3-3 Eta SwissPROT>1433F_RAT>14-3-3 protein eta OS=Rattus norvegicus GN=Ywhah IPI>P68511>14-3-3 protein eta NCBI>55976637>14-3-3 protein eta NCBI>51858611>Tyrosine 3/tryptophan 5 -monooxygenase activation protein, eta polypeptide [Rattus norvegicus] NCBI>398155>14-3-3 protein eta-subtype [Rattus norvegicus] NCBI>149047466>tyrosine 3-monooxyge…
45	14-3-3 protein eta	R.YLAEVASGEK.K	24973599	38865876	46811492	58666975	35266100	20194900	73069108	26630781	53710358	23313496	24905737	18906244	55976637	P68511	Ywhah	Neurotrophin signaling pathway Cell cycle Oocyte meiosis	Manual Assigned Name:14-3-3 protein eta HPRD>00215_1>14-3-3 Eta SwissPROT>1433F_RAT>14-3-3 protein eta OS=Rattus norvegicus GN=Ywhah IPI>P68511>14-3-3 protein eta NCBI>55976637>14-3-3 protein eta NCBI>51858611>Tyrosine 3/tryptophan 5 -monooxygenase activation protein, eta polypeptide [Rattus norvegicus] NCBI>398155>14-3-3 protein eta-subtype [Rattus norvegicus] NCBI>149047466>tyrosine 3-monooxyge…
46	14-3-3 protein gamma	K.AYSEAHEISK.E	3452815	9205047	1191930	661547	11266807	15172143	1265683	397414	979305	12953973	7640280	1874871	48428718	P61983	Ywhag	Neurotrophin signaling pathway Cell cycle Oocyte meiosis	Manual Assigned Name:14-3-3 protein gamma HPRD>05639_1>14-3-3 gamma SwissPROT>1433G_RAT>14-3-3 protein gamma OS=Rattus norvegicus GN=Ywhag IPI>P61983>14-3-3 protein gamma NCBI>48428718>14-3-3 protein gamma NCBI>117558830>Ywhag protein [Rattus norvegicus] NCBI>402526>14-3-3 protein gamma-subtype [Rattus norvegicus] NCBI>149063017>tyrosine 3-monooxygenase/tryptophan 5-monooxygenase activation prote…
47	14-3-3 protein gamma	K.NVTELNEPLSNEER.N	74457858	123115278	91977018	233179199	142668984	136063194	103141204	137709357	114485655	68029046	87222128	39024008	48428718	P61983	Ywhag	Neurotrophin signaling pathway Cell cycle Oocyte meiosis	Manual Assigned Name:14-3-3 protein gamma HPRD>05639_1>14-3-3 gamma SwissPROT>1433G_RAT>14-3-3 protein gamma OS=Rattus norvegicus GN=Ywhag IPI>P61983>14-3-3 protein gamma NCBI>48428718>14-3-3 protein gamma NCBI>117558830>Ywhag protein [Rattus norvegicus] NCBI>402526>14-3-3 protein gamma-subtype [Rattus norvegicus] NCBI>149063017>tyrosine 3-monooxygenase/tryptophan 5-monooxygenase activation prote…
48	14-3-3 protein gamma	K.RATVVESSEK.A	735816	68682	4425781	267449	97423	49082	203649	265754	112723	46219	42089	27262	48428718	P61983	Ywhag	Neurotrophin signaling pathway Cell cycle Oocyte meiosis	Manual Assigned Name:14-3-3 protein gamma HPRD>05639_1>14-3-3 gamma SwissPROT>1433G_RAT>14-3-3 protein gamma OS=Rattus norvegicus GN=Ywhag IPI>P61983>14-3-3 protein gamma NCBI>48428718>14-3-3 protein gamma NCBI>117558830>Ywhag protein [Rattus norvegicus] NCBI>402526>14-3-3 protein gamma-subtype [Rattus norvegicus] NCBI>149063017>tyrosine 3-monooxygenase/tryptophan 5-monooxygenase activation prote…
49	14-3-3 protein gamma	K.TAFDDAIAELDTLNEDSYK.D	926376	1448316	2300597	6875649	4096041	2652350	6854280	1990596	1502667	1498577	1376510	1328854	48428718	P61983	Ywhag	Neurotrophin signaling pathway Cell cycle Oocyte meiosis	Manual Assigned Name:14-3-3 protein gamma HPRD>05639_1>14-3-3 gamma SwissPROT>1433G_RAT>14-3-3 protein gamma OS=Rattus norvegicus GN=Ywhag IPI>P61983>14-3-3 protein gamma NCBI>48428718>14-3-3 protein gamma NCBI>117558830>Ywhag protein [Rattus norvegicus] NCBI>402526>14-3-3 protein gamma-subtype [Rattus norvegicus] NCBI>149063017>tyrosine 3-monooxygenase/tryptophan 5-monooxygenase activation prote…
50	14-3-3 protein gamma	K.TAFDDAIAELDTLNEDSYK.D	437481	937096	11808665	5727132	3295215	2152848	3759114	1169560	1193582	1191829	695344	891726	48428718	P61983	Ywhag	Neurotrophin signaling pathway Cell cycle Oocyte meiosis	Manual Assigned Name:14-3-3 protein gamma HPRD>05639_1>14-3-3 gamma SwissPROT>1433G_RAT>14-3-3 protein gamma OS=Rattus norvegicus GN=Ywhag IPI>P61983>14-3-3 protein gamma NCBI>48428718>14-3-3 protein gamma NCBI>117558830>Ywhag protein [Rattus norvegicus] NCBI>402526>14-3-3 protein gamma-subtype [Rattus norvegicus] NCBI>149063017>tyrosine 3-monooxygenase/tryptophan 5-monooxygenase activation prote…
51	14-3-3 protein gamma	R.ATVVESSEK.A	1397619	3393594	2011427	4517545	4128168	2358616	4677334	5627906	5101279	1204171	2113480	1697996	48428718	P61983	Ywhag	Neurotrophin signaling pathway Cell cycle Oocyte meiosis	Manual Assigned Name:14-3-3 protein gamma HPRD>05639_1>14-3-3 gamma SwissPROT>1433G_RAT>14-3-3 protein gamma OS=Rattus norvegicus GN=Ywhag IPI>P61983>14-3-3 protein gamma NCBI>48428718>14-3-3 protein gamma NCBI>117558830>Ywhag protein [Rattus norvegicus] NCBI>402526>14-3-3 protein gamma-subtype [Rattus norvegicus] NCBI>149063017>tyrosine 3-monooxygenase/tryptophan 5-monooxygenase activation prote…
52	14-3-3 protein gamma	R.YDDM#AAAM#K.A	431466	261978	483434	195462	35360	324302	771405	323935	620522	63076	53658	140716	48428718	P61983	Ywhag	Neurotrophin signaling pathway Cell cycle Oocyte meiosis	Manual Assigned Name:14-3-3 protein gamma HPRD>03184_1>14-3-3 Beta HPRD>03184_2>14-3-3 Beta HPRD>05639_1>14-3-3 gamma SwissPROT>1433B_RAT>Isoform Short of 14-3-3 protein beta/alpha OS=Rattus norvegicus GN=Ywhab SwissPROT>1433G_RAT>14-3-3 protein gamma OS=Rattus norvegicus GN=Ywhag IPI>P61983>14-3-3 protein gamma IPI>P35213>14-3-3 protein beta/alpha IPI>P35213-2>Isoform Short of 14-3-3 protein bet…
53	14-3-3 protein gamma	R.YLAEVATGEK.R	66862585	164912920	176461843	384154971	196589479	200817444	329359223	178826036	316226181	192513203	91166781	61854207	48428718	P61983	Ywhag	Neurotrophin signaling pathway Cell cycle Oocyte meiosis	Manual Assigned Name:14-3-3 protein gamma HPRD>05639_1>14-3-3 gamma SwissPROT>1433G_RAT>14-3-3 protein gamma OS=Rattus norvegicus GN=Ywhag IPI>P61983>14-3-3 protein gamma NCBI>48428718>14-3-3 protein gamma NCBI>117558830>Ywhag protein [Rattus norvegicus] NCBI>402526>14-3-3 protein gamma-subtype [Rattus norvegicus] NCBI>149063017>tyrosine 3-monooxygenase/tryptophan 5-monooxygenase activation prote…
54	14-3-3 protein theta	K.AVTEQGAELSNEER.N	3615536	4882170	4770800	19471011	29648296	16088291	15007396	8624572	22411418	9978390	12854089	8043396	61216933	P68255	Ywhaq	Neurotrophin signaling pathway Cell cycle Oocyte meiosis	Manual Assigned Name:14-3-3 protein theta HPRD>00886_1>14-3-3 theta SwissPROT>1433T_RAT>14-3-3 protein theta OS=Rattus norvegicus GN=Ywhaq SwissPROT>D3ZM53_RAT>Uncharacterized protein OS=Rattus norvegicus GN=Ywhaq IPI>P68255>14-3-3 protein theta IPI>D3ZM53>Uncharacterized protein NCBI>61216933>14-3-3 protein tau (14-3-3 protein theta) NCBI>38383130>Tyrosine 3-monooxygenase/tryptophan 5-monooxygen…
55	14-3-3 protein theta	K.TAFDEAIAELDTLNEDSYK.D	402080	592066	2568936	5711977	3115444	1536126	4437730	1262775	1664125	1498682	1285319	1097803	61216933	P68255	Ywhaq	Neurotrophin signaling pathway Cell cycle Oocyte meiosis	Manual Assigned Name:14-3-3 protein theta HPRD>00886_1>14-3-3 theta SwissPROT>1433T_RAT>14-3-3 protein theta OS=Rattus norvegicus GN=Ywhaq SwissPROT>D3ZM53_RAT>Uncharacterized protein OS=Rattus norvegicus GN=Ywhaq IPI>P68255>14-3-3 protein theta IPI>D3ZM53>Uncharacterized protein NCBI>61216933>14-3-3 protein tau (14-3-3 protein theta) NCBI>38383130>Tyrosine 3-monooxygenase/tryptophan 5-monooxygen…
56	14-3-3 protein theta	K.TAFDEAIAELDTLNEDSYK.D	403096	443672	7886131	5237933	3060361	1397954	4080802	835003	1416226	1665513	761086	907910	61216933	P68255	Ywhaq	Neurotrophin signaling pathway Cell cycle Oocyte meiosis	Manual Assigned Name:14-3-3 protein theta HPRD>00886_1>14-3-3 theta SwissPROT>1433T_RAT>14-3-3 protein theta OS=Rattus norvegicus GN=Ywhaq SwissPROT>D3ZM53_RAT>Uncharacterized protein OS=Rattus norvegicus GN=Ywhaq IPI>P68255>14-3-3 protein theta IPI>D3ZM53>Uncharacterized protein NCBI>61216933>14-3-3 protein tau (14-3-3 protein theta) NCBI>38383130>Tyrosine 3-monooxygenase/tryptophan 5-monooxygen…
57	14-3-3 protein zeta/delta	K.FLIPNASQPESK.V	216158754	335777389	266725186	299342836	192298400	199028318	243500019	276032840	232565093	154649188	185009446	110502012	52000883	P63102	Ywhaz	Neurotrophin signaling pathway Cell cycle Oocyte meiosis	Manual Assigned Name:14-3-3 protein zeta/delta SwissPROT>1433Z_RAT>14-3-3 protein zeta/delta OS=Rattus norvegicus GN=Ywhaz IPI>P63102>14-3-3 protein zeta/delta NCBI>52000883>14-3-3 protein zeta/delta (Protein kinase C inhibitor protein-1) (KCIP-1) (Mitochondrial import stimulation factor S1 subunit) [MASS=27771] NCBI>68085421>Tyrosine 3-monooxygenase/tryptophan 5-monooxygenase activation protein,…
58	14-3-3 protein zeta/delta	K.GIVDQSQQAYQEAFEISK.K	28147489	48424298	45893037	87231129	37292298	46382884	70523879	59039899	55668938	29714414	44323403	38056404	52000883	P63102	Ywhaz	Neurotrophin signaling pathway Cell cycle Oocyte meiosis	Manual Assigned Name:14-3-3 protein zeta/delta HPRD>03183_1>14-3-3 zeta HPRD>03183_2>14-3-3 zeta SwissPROT>1433Z_RAT>14-3-3 protein zeta/delta OS=Rattus norvegicus GN=Ywhaz IPI>P63102>14-3-3 protein zeta/delta NCBI>52000883>14-3-3 protein zeta/delta (Protein kinase C inhibitor protein-1) (KCIP-1) (Mitochondrial import stimulation factor S1 subunit) [MASS=27771] NCBI>68085421>Tyrosine 3-monooxygen…
59	14-3-3 protein zeta/delta	K.GIVDQSQQAYQEAFEISK.K	10276303	73990319	125747646	189030505	82210943	76774984	22504530	23605443	13524627	22239363	10980260	14409561	52000883	P63102	Ywhaz	Neurotrophin signaling pathway Cell cycle Oocyte meiosis	Manual Assigned Name:14-3-3 protein zeta/delta HPRD>03183_1>14-3-3 zeta HPRD>03183_2>14-3-3 zeta SwissPROT>1433Z_RAT>14-3-3 protein zeta/delta OS=Rattus norvegicus GN=Ywhaz IPI>P63102>14-3-3 protein zeta/delta NCBI>52000883>14-3-3 protein zeta/delta (Protein kinase C inhibitor protein-1) (KCIP-1) (Mitochondrial import stimulation factor S1 subunit) [MASS=27771] NCBI>68085421>Tyrosine 3-monooxygen…
60	14-3-3 protein zeta/delta	K.SVTEQGAELSNEER.N	28265419	21805149	18804007	92338176	129863456	74245723	25960627	82474288	111161172	56623494	84653387	35589654	52000883	P63102	Ywhaz	Neurotrophin signaling pathway Cell cycle Oocyte meiosis	Manual Assigned Name:14-3-3 protein zeta/delta HPRD>03183_1>14-3-3 zeta HPRD>03183_2>14-3-3 zeta SwissPROT>1433Z_RAT>14-3-3 protein zeta/delta OS=Rattus norvegicus GN=Ywhaz IPI>P63102>14-3-3 protein zeta/delta NCBI>52000883>14-3-3 protein zeta/delta (Protein kinase C inhibitor protein-1) (KCIP-1) (Mitochondrial import stimulation factor S1 subunit) [MASS=27771] NCBI>68085421>Tyrosine 3-monooxygen…
61	14-3-3 protein zeta/delta	K.SVTEQGAELSNEER.N	9490493	19200963	10434236	53487668	57821839	26894787	12845254	34899049	48476375	24775270	47203230	17485962	52000883	P63102	Ywhaz	Neurotrophin signaling pathway Cell cycle Oocyte meiosis	Manual Assigned Name:14-3-3 protein zeta/delta HPRD>03183_1>14-3-3 zeta HPRD>03183_2>14-3-3 zeta SwissPROT>1433Z_RAT>14-3-3 protein zeta/delta OS=Rattus norvegicus GN=Ywhaz IPI>P63102>14-3-3 protein zeta/delta NCBI>52000883>14-3-3 protein zeta/delta (Protein kinase C inhibitor protein-1) (KCIP-1) (Mitochondrial import stimulation factor S1 subunit) [MASS=27771] NCBI>68085421>Tyrosine 3-monooxygen…
62	14-3-3 protein zeta/delta	K.TAFDEAIAELDTLSEESYK.D	2219160	6026076	5488898	8444509	5922008	5645664	6476420	4289428	2775541	3785318	4108980	3426175	52000883	P63102	Ywhaz	Neurotrophin signaling pathway Cell cycle Oocyte meiosis	Manual Assigned Name:14-3-3 protein zeta/delta HPRD>03183_1>14-3-3 zeta HPRD>03183_2>14-3-3 zeta SwissPROT>1433Z_RAT>14-3-3 protein zeta/delta OS=Rattus norvegicus GN=Ywhaz IPI>P63102>14-3-3 protein zeta/delta NCBI>52000883>14-3-3 protein zeta/delta (Protein kinase C inhibitor protein-1) (KCIP-1) (Mitochondrial import stimulation factor S1 subunit) [MASS=27771] NCBI>68085421>Tyrosine 3-monooxygen…
63	14-3-3 protein zeta/delta	R.YLAEVAAGDDK.K	77078899	143809631	200898332	237216287	100337352	115919020	258129947	160326340	225874942	128171339	151451171	106503558	52000883	P63102	Ywhaz	Neurotrophin signaling pathway Cell cycle Oocyte meiosis	Manual Assigned Name:14-3-3 protein zeta/delta HPRD>03183_1>14-3-3 zeta HPRD>03183_2>14-3-3 zeta SwissPROT>1433Z_RAT>14-3-3 protein zeta/delta OS=Rattus norvegicus GN=Ywhaz IPI>P63102>14-3-3 protein zeta/delta NCBI>52000883>14-3-3 protein zeta/delta (Protein kinase C inhibitor protein-1) (KCIP-1) (Mitochondrial import stimulation factor S1 subunit) [MASS=27771] NCBI>68085421>Tyrosine 3-monooxygen…
64	14-3-3 protein zeta/delta	R.YLAEVAAGDDKK.G	212274408	512787445	478276279	924524113	454171284	308412113	1077977040	683704301	908166529	375790965	552658865	248740769	52000883	P63102	Ywhaz	Neurotrophin signaling pathway Cell cycle Oocyte meiosis	Manual Assigned Name:14-3-3 protein zeta/delta HPRD>03183_1>14-3-3 zeta HPRD>03183_2>14-3-3 zeta SwissPROT>1433Z_RAT>14-3-3 protein zeta/delta OS=Rattus norvegicus GN=Ywhaz IPI>P63102>14-3-3 protein zeta/delta NCBI>52000883>14-3-3 protein zeta/delta (Protein kinase C inhibitor protein-1) (KCIP-1) (Mitochondrial import stimulation factor S1 subunit) [MASS=27771] NCBI>68085421>Tyrosine 3-monooxygen…
65	14-3-3 protein zeta/delta	R.YLAEVAAGDDKK.G	25428079	52685924	52198577	127499108	63516412	43434085	107600001	65497488	102151381	49956394	64582497	34655537	52000883	P63102	Ywhaz	Neurotrophin signaling pathway Cell cycle Oocyte meiosis	Manual Assigned Name:14-3-3 protein zeta/delta HPRD>03183_1>14-3-3 zeta HPRD>03183_2>14-3-3 zeta SwissPROT>1433Z_RAT>14-3-3 protein zeta/delta OS=Rattus norvegicus GN=Ywhaz IPI>P63102>14-3-3 protein zeta/delta NCBI>52000883>14-3-3 protein zeta/delta (Protein kinase C inhibitor protein-1) (KCIP-1) (Mitochondrial import stimulation factor S1 subunit) [MASS=27771] NCBI>68085421>Tyrosine 3-monooxygen…
66	15 kDa selenoprotein	K.WNTDSVEEFLSEK.L	8780691	9422559	11283525	13511244	3787271	611143	17058444	24622221	11099557	19567754	7111770	8033500	172045837	Q923V8	2016-09-15		Manual Assigned Name:15 kDa selenoprotein HPRD>09376_1>SEP15 SwissPROT>SEP15_RAT>15 kDa selenoprotein OS=Rattus norvegicus GN=Sep15 IPI>Q923V8>15 kDa selenoprotein NCBI>172045837>15 kDa selenoprotein precursor NCBI>38014585>Selenoprotein [Rattus norvegicus] [MASS=17672] NCBI>111494225>15 kDa selenoprotein precursor [Rattus norvegicus]
67	17-beta-hydroxysteroid dehydrogenase 13	K.ALLPSMLR.R	85701194	93665217	119850556	19119308	14773082	14473604	30998117	65511789	36547663	33338608	31452980	21092521	77416416	Q5M875	Hsd17b13		Manual Assigned Name:17-beta-hydroxysteroid dehydrogenase 13 SwissPROT>D3ZHH7_RAT>Uncharacterized protein OS=Rattus norvegicus SwissPROT>D4A675_RAT>Uncharacterized protein OS=Rattus norvegicus GN=Hsd17b13 SwissPROT>DHB13_RAT>17-beta-hydroxysteroid dehydrogenase 13 OS=Rattus norvegicus GN=Hsd17b13 IPI>Q5M875>17-beta-hydroxysteroid dehydrogenase 13 IPI>D3ZHH7>Uncharacterized protein IPI>D4A675>Unch…
68	17-beta-hydroxysteroid dehydrogenase 13	K.HGVEETAAK.C	79566	266117	125743	100604	39084	404501	209557	407259	152247	147219	99811	177043	77416416	Q5M875	Hsd17b13		Manual Assigned Name:17-beta-hydroxysteroid dehydrogenase 13 SwissPROT>D3ZHH7_RAT>Uncharacterized protein OS=Rattus norvegicus SwissPROT>DHB13_RAT>17-beta-hydroxysteroid dehydrogenase 13 OS=Rattus norvegicus GN=Hsd17b13 IPI>Q5M875>17-beta-hydroxysteroid dehydrogenase 13 IPI>D3ZHH7>Uncharacterized protein NCBI>77416416>17-beta hydroxysteroid dehydrogenase 13 precursor (Short-chain dehydrogenase/re…
69	17-beta-hydroxysteroid dehydrogenase 13	K.SVAGQTVLITGAGHGIGR.L	197273925	366699927	325199776	122817978	103362939	117561100	172708018	355100783	243791416	129156603	166399088	83690900	77416416	Q5M875	Hsd17b13		Manual Assigned Name:17-beta-hydroxysteroid dehydrogenase 13 SwissPROT>D3ZHH7_RAT>Uncharacterized protein OS=Rattus norvegicus SwissPROT>D4A675_RAT>Uncharacterized protein OS=Rattus norvegicus GN=Hsd17b13 SwissPROT>DHB13_RAT>17-beta-hydroxysteroid dehydrogenase 13 OS=Rattus norvegicus GN=Hsd17b13 IPI>Q5M875>17-beta-hydroxysteroid dehydrogenase 13 IPI>D3ZHH7>Uncharacterized protein IPI>D4A675>Unch…
70	17-beta-hydroxysteroid dehydrogenase 13	K.SVAGQTVLITGAGHGIGR.L	22692622	40548243	36703313	26400513	9953089	13290370	23692749	53454195	40697683	13791294	22669195	9431198	77416416	Q5M875	Hsd17b13		Manual Assigned Name:17-beta-hydroxysteroid dehydrogenase 13 SwissPROT>D3ZHH7_RAT>Uncharacterized protein OS=Rattus norvegicus SwissPROT>D4A675_RAT>Uncharacterized protein OS=Rattus norvegicus GN=Hsd17b13 SwissPROT>DHB13_RAT>17-beta-hydroxysteroid dehydrogenase 13 OS=Rattus norvegicus GN=Hsd17b13 IPI>Q5M875>17-beta-hydroxysteroid dehydrogenase 13 IPI>D3ZHH7>Uncharacterized protein IPI>D4A675>Unch…
71	17-beta-hydroxysteroid dehydrogenase 13	R.ALTAELDTLGK.T	162932458	266992867	250791497	136972750	78851272	82989458	156992895	197505893	139048297	70447766	89284671	83970162	77416416	Q5M875	Hsd17b13		Manual Assigned Name:17-beta-hydroxysteroid dehydrogenase 13 SwissPROT>D3ZHH7_RAT>Uncharacterized protein OS=Rattus norvegicus SwissPROT>D4A675_RAT>Uncharacterized protein OS=Rattus norvegicus GN=Hsd17b13 SwissPROT>DHB13_RAT>17-beta-hydroxysteroid dehydrogenase 13 OS=Rattus norvegicus GN=Hsd17b13 IPI>Q5M875>17-beta-hydroxysteroid dehydrogenase 13 IPI>D3ZHH7>Uncharacterized protein IPI>D4A675>Unch…
72	17-beta-hydroxysteroid dehydrogenase 13	R.IQNIQFEAIVGHR.T	6551834	20516532	15427348	6943459	17279851	8329198	7507871	5291391	8074428	9339765	22424322	15313402	77416416	Q5M875	Hsd17b13		Manual Assigned Name:17-beta-hydroxysteroid dehydrogenase 13 SwissPROT>D4A675_RAT>Uncharacterized protein OS=Rattus norvegicus GN=Hsd17b13 SwissPROT>DHB13_RAT>17-beta-hydroxysteroid dehydrogenase 13 OS=Rattus norvegicus GN=Hsd17b13 IPI>Q5M875>17-beta-hydroxysteroid dehydrogenase 13 IPI>D4A675>Uncharacterized protein NCBI>77416416>17-beta hydroxysteroid dehydrogenase 13 precursor (Short-chain dehy…
73	17-beta-hydroxysteroid dehydrogenase 13	R.LVLWDISK.H	123546027	260496869	213918973	70284550	46664750	63097785	130418211	208271521	150812797	88161355	94612641	82429348	77416416	Q5M875	Hsd17b13		Manual Assigned Name:17-beta-hydroxysteroid dehydrogenase 13 SwissPROT>D3ZHH7_RAT>Uncharacterized protein OS=Rattus norvegicus SwissPROT>D4A675_RAT>Uncharacterized protein OS=Rattus norvegicus GN=Hsd17b13 SwissPROT>DHB13_RAT>17-beta-hydroxysteroid dehydrogenase 13 OS=Rattus norvegicus GN=Hsd17b13 IPI>Q5M875>17-beta-hydroxysteroid dehydrogenase 13 IPI>D3ZHH7>Uncharacterized protein IPI>D4A675>Unch…
74	17-beta-hydroxysteroid dehydrogenase 13	R.LWPVLEPDEVAR.S	251138905	529740727	471779206	389157794	199207597	211153219	307449164	512811128	435922603	181961814	204848710	213005813	77416416	Q5M875	Hsd17b13		Manual Assigned Name:17-beta-hydroxysteroid dehydrogenase 13 SwissPROT>D3ZHH7_RAT>Uncharacterized protein OS=Rattus norvegicus SwissPROT>D4A675_RAT>Uncharacterized protein OS=Rattus norvegicus GN=Hsd17b13 SwissPROT>DHB13_RAT>17-beta-hydroxysteroid dehydrogenase 13 OS=Rattus norvegicus GN=Hsd17b13 IPI>Q5M875>17-beta-hydroxysteroid dehydrogenase 13 IPI>D3ZHH7>Uncharacterized protein IPI>D4A675>Unch…
75	17-beta-hydroxysteroid dehydrogenase type 6	R.IVNVSSVLGR.V	98130864	187238125	136853300	31624670	24988332	21613317	59430165	115184748	58030863	23344412	42115575	27219082	158514807	O54753	Hsd17b6	Steroid hormone biosynthesis	Manual Assigned Name:17-beta-hydroxysteroid dehydrogenase type 6 SwissPROT>H17B6_RAT>17-beta-hydroxysteroid dehydrogenase type 6 OS=Rattus norvegicus GN=Hsd17b6 IPI>O54753>17-beta-hydroxysteroid dehydrogenase type 6 IPI>F1LP50>Uncharacterized protein (Fragment) NCBI>158514807>Hydroxysteroid 17-beta dehydrogenase 6 precursor (17-beta-HSD6) (Oxidative 3-alpha hydroxysteroid dehydrogenase) (3-alpha-…
76	1-acylglycerol-3-phosphate O-acyltransferase 3 (Predicted), isoform CRA_b	R.VSMEVAASK.G	15865212	35340346	27514000	118630302	516872834	75778027	73647257	69537553	121226129	153187840	363514446	159604288	165970898	G3V648	Agpat3	Glycerolipid metabolism Glycerophospholipid metabolism	Manual Assigned Name:1-acylglycerol-3-phosphate O-acyltransferase 3 (Predicted), isoform CRA_b SwissPROT>B0BNL8_RAT>Agpat3 protein (Fragment) OS=Rattus norvegicus GN=Agpat3 IPI>G3V648> NCBI>165970898>Agpat3 protein [Rattus norvegicus] [MASS=41001] NCBI>157822443>1-acylglycerol-3-phosphate O-acyltransferase 3 [Rattus norvegicus] NCBI>149043601>1-acylglycerol-3-phosphate O-acyltransferase 3 (predic…
77	2,4-dienoyl-CoA reductase, mitochondrial	K.ATAEEITSK.T	4272110	9541431	15340454	3774317	2736060	3263533	7635036	5398177	9663549	1416631	1285947	2056899	67476443	Q64591	Decr1		Manual Assigned Name:2,4-dienoyl-CoA reductase, mitochondrial SwissPROT>DECR_RAT>"2,4-dienoyl-CoA reductase, mitochondrial OS=Rattus norvegicus GN=Decr1" IPI>Q64591>2,4-dienoyl-CoA reductase, mitochondrial IPI>G3V734> NCBI>67476443>2,4-dienoyl-CoA reductase, mitochondrial precursor (2,4-dienoyl-CoA reductase [NADPH]) (4-enoyl-CoA reductase [NADPH]) [MASS=36132] NCBI>37748456>2,4-dienoyl CoA reduc…
78	2,4-dienoyl-CoA reductase, mitochondrial	K.EEWDVIEGLIR.K	154431474	264983114	352463839	181855816	70096614	119400501	148991472	241521011	159675874	67667473	92894381	123955549	67476443	Q64591	Decr1		Manual Assigned Name:2,4-dienoyl-CoA reductase, mitochondrial SwissPROT>DECR_RAT>"2,4-dienoyl-CoA reductase, mitochondrial OS=Rattus norvegicus GN=Decr1" IPI>Q64591>2,4-dienoyl-CoA reductase, mitochondrial IPI>G3V734> NCBI>67476443>2,4-dienoyl-CoA reductase, mitochondrial precursor (2,4-dienoyl-CoA reductase [NADPH]) (4-enoyl-CoA reductase [NADPH]) [MASS=36132] NCBI>37748456>2,4-dienoyl CoA reduc…
79	2,4-dienoyl-CoA reductase, mitochondrial	K.EEWDVIEGLIR.K	2256978	6360690	9311799	5364383	432018	1495733	3259511	5982384	3025989	564859	2308087	3461560	67476443	Q64591	Decr1		Manual Assigned Name:2,4-dienoyl-CoA reductase, mitochondrial SwissPROT>DECR_RAT>"2,4-dienoyl-CoA reductase, mitochondrial OS=Rattus norvegicus GN=Decr1" IPI>Q64591>2,4-dienoyl-CoA reductase, mitochondrial IPI>G3V734> NCBI>67476443>2,4-dienoyl-CoA reductase, mitochondrial precursor (2,4-dienoyl-CoA reductase [NADPH]) (4-enoyl-CoA reductase [NADPH]) [MASS=36132] NCBI>37748456>2,4-dienoyl CoA reduc…
80	2,4-dienoyl-CoA reductase, mitochondrial	K.VAFITGGGTGLGK.A	143212996	285083459	239456239	124880355	47490414	81280421	143353907	232743314	155191438	55086554	46960320	51366176	67476443	Q64591	Decr1		Manual Assigned Name:2,4-dienoyl-CoA reductase, mitochondrial HPRD>01959_1>2,4-dienoyl-CoA reductase 1 SwissPROT>DECR_RAT>"2,4-dienoyl-CoA reductase, mitochondrial OS=Rattus norvegicus GN=Decr1" IPI>Q64591>2,4-dienoyl-CoA reductase, mitochondrial IPI>G3V734> NCBI>67476443>2,4-dienoyl-CoA reductase, mitochondrial precursor (2,4-dienoyl-CoA reductase [NADPH]) (4-enoyl-CoA reductase [NADPH]) [MASS=3…
81	2,4-dienoyl-CoA reductase, mitochondrial	K.VAGHPDVVINNAAGNFISPSER.L	119497263	280034298	149584039	70044992	120906445	49200889	133415371	115820154	202985219	142079284	198130166	69889772	67476443	Q64591	Decr1		Manual Assigned Name:2,4-dienoyl-CoA reductase, mitochondrial SwissPROT>DECR_RAT>"2,4-dienoyl-CoA reductase, mitochondrial OS=Rattus norvegicus GN=Decr1" IPI>Q64591>2,4-dienoyl-CoA reductase, mitochondrial IPI>G3V734> NCBI>67476443>2,4-dienoyl-CoA reductase, mitochondrial precursor (2,4-dienoyl-CoA reductase [NADPH]) (4-enoyl-CoA reductase [NADPH]) [MASS=36132] NCBI>37748456>2,4-dienoyl CoA reduc…
82	2,4-dienoyl-CoA reductase, mitochondrial	K.VAGHPDVVINNAAGNFISPSER.L	6006887	11595137	8646839	2390819	866879	1228672	5256264	7374014	4725339	595309	933706	1061503	67476443	Q64591	Decr1		Manual Assigned Name:2,4-dienoyl-CoA reductase, mitochondrial SwissPROT>DECR_RAT>"2,4-dienoyl-CoA reductase, mitochondrial OS=Rattus norvegicus GN=Decr1" IPI>Q64591>2,4-dienoyl-CoA reductase, mitochondrial IPI>G3V734> NCBI>67476443>2,4-dienoyl-CoA reductase, mitochondrial precursor (2,4-dienoyl-CoA reductase [NADPH]) (4-enoyl-CoA reductase [NADPH]) [MASS=36132] NCBI>37748456>2,4-dienoyl CoA reduc…
83	2,4-dienoyl-CoA reductase, mitochondrial	K.VTKEEWDVIEGLIR.K	22967998	34243493	48827507	57513551	17262455	39699924	3296593	32775699	6128208	11261552	7145427	20167939	67476443	Q64591	Decr1		Manual Assigned Name:2,4-dienoyl-CoA reductase, mitochondrial SwissPROT>DECR_RAT>"2,4-dienoyl-CoA reductase, mitochondrial OS=Rattus norvegicus GN=Decr1" IPI>Q64591>2,4-dienoyl-CoA reductase, mitochondrial IPI>G3V734> NCBI>67476443>2,4-dienoyl-CoA reductase, mitochondrial precursor (2,4-dienoyl-CoA reductase [NADPH]) (4-enoyl-CoA reductase [NADPH]) [MASS=36132] NCBI>37748456>2,4-dienoyl CoA reduc…
84	2,4-dienoyl-CoA reductase, mitochondrial	K.VTKEEWDVIEGLIR.K	21970101	37056785	8238958	12422571	6081145	1468261	10071768	28686461	8003617	15115132	5921886	4546230	67476443	Q64591	Decr1		Manual Assigned Name:2,4-dienoyl-CoA reductase, mitochondrial SwissPROT>DECR_RAT>"2,4-dienoyl-CoA reductase, mitochondrial OS=Rattus norvegicus GN=Decr1" IPI>Q64591>2,4-dienoyl-CoA reductase, mitochondrial IPI>G3V734> NCBI>67476443>2,4-dienoyl-CoA reductase, mitochondrial precursor (2,4-dienoyl-CoA reductase [NADPH]) (4-enoyl-CoA reductase [NADPH]) [MASS=36132] NCBI>37748456>2,4-dienoyl CoA reduc…
85	2,4-dienoyl-CoA reductase, mitochondrial	R.DPDM#VHNTVLELIK.V	13092203	26670234	57206300	17690724	21622777	17653906	25954782	28882806	25601525	8126612	14984824	18451708	67476443	Q64591	Decr1		Manual Assigned Name:2,4-dienoyl-CoA reductase, mitochondrial SwissPROT>DECR_RAT>"2,4-dienoyl-CoA reductase, mitochondrial OS=Rattus norvegicus GN=Decr1" IPI>Q64591>2,4-dienoyl-CoA reductase, mitochondrial IPI>G3V734> NCBI>67476443>2,4-dienoyl-CoA reductase, mitochondrial precursor (2,4-dienoyl-CoA reductase [NADPH]) (4-enoyl-CoA reductase [NADPH]) [MASS=36132] NCBI>37748456>2,4-dienoyl CoA reduc…
86	2,4-dienoyl-CoA reductase, mitochondrial	R.DPDMVHNTVLELIK.V	67760794	174504184	181591365	110186184	68873248	105813813	79765993	130732674	99731530	91437406	84582028	114678343	67476443	Q64591	Decr1		Manual Assigned Name:2,4-dienoyl-CoA reductase, mitochondrial SwissPROT>DECR_RAT>"2,4-dienoyl-CoA reductase, mitochondrial OS=Rattus norvegicus GN=Decr1" IPI>Q64591>2,4-dienoyl-CoA reductase, mitochondrial IPI>G3V734> NCBI>67476443>2,4-dienoyl-CoA reductase, mitochondrial precursor (2,4-dienoyl-CoA reductase [NADPH]) (4-enoyl-CoA reductase [NADPH]) [MASS=36132] NCBI>37748456>2,4-dienoyl CoA reduc…
87	2,4-dienoyl-CoA reductase, mitochondrial	R.DPDMVHNTVLELIK.V	64485040	164206711	136628218	77960338	62029138	51273574	78309891	102116566	65133542	66200416	68092937	56866977	67476443	Q64591	Decr1		Manual Assigned Name:2,4-dienoyl-CoA reductase, mitochondrial SwissPROT>DECR_RAT>"2,4-dienoyl-CoA reductase, mitochondrial OS=Rattus norvegicus GN=Decr1" IPI>Q64591>2,4-dienoyl-CoA reductase, mitochondrial IPI>G3V734> NCBI>67476443>2,4-dienoyl-CoA reductase, mitochondrial precursor (2,4-dienoyl-CoA reductase [NADPH]) (4-enoyl-CoA reductase [NADPH]) [MASS=36132] NCBI>37748456>2,4-dienoyl CoA reduc…
88	26S protease regulatory subunit 4	K.APQETYADIGGLDNQIQEIK.E	3478939	3149936	4298726	5051795	1338737		7037211	7033426	4155919	2946604	5605732	4446762	49065780	P62193	Psmc1	Proteasome	Manual Assigned Name:26S protease regulatory subunit 4 HPRD>04084_1>Proteasome 26S subunit, ATPase 1 SwissPROT>PRS4_RAT>26S protease regulatory subunit 4 OS=Rattus norvegicus GN=Psmc1 IPI>P62193>26S protease regulatory subunit 4 NCBI>49065780>26S protease regulatory subunit 4 (P26s4) (Proteasome 26S subunit ATPase 1) NCBI>38970033>Protease (prosome, macropain) 26S subunit, ATPase 1 [Rattus norveg…
89	26S protease regulatory subunit 4	R.IETLDPALIRPGR.I	92630620	132808716	94448038	88727239	77986509	61095315	113745706	126527663	92758683	77914571	116903422	70950754	49065780	P62193	Psmc1	Proteasome	Manual Assigned Name:26S protease regulatory subunit 4 HPRD>04084_1>Proteasome 26S subunit, ATPase 1 SwissPROT>PRS4_RAT>26S protease regulatory subunit 4 OS=Rattus norvegicus GN=Psmc1 IPI>P62193>26S protease regulatory subunit 4 NCBI>49065780>26S protease regulatory subunit 4 (P26s4) (Proteasome 26S subunit ATPase 1) NCBI>38970033>Protease (prosome, macropain) 26S subunit, ATPase 1 [Rattus norveg…
90	26S protease regulatory subunit 4	R.TM#LELLNQLDGFDSR.G	17123165	36553251	58387508	48611744	25885832	21803862	27059253	23985732	21072493	16492918	13836804	15853413	49065780	P62193	Psmc1	Proteasome	Manual Assigned Name:26S protease regulatory subunit 4 HPRD>04084_1>Proteasome 26S subunit, ATPase 1 SwissPROT>PRS4_RAT>26S protease regulatory subunit 4 OS=Rattus norvegicus GN=Psmc1 IPI>P62193>26S protease regulatory subunit 4 NCBI>49065780>26S protease regulatory subunit 4 (P26s4) (Proteasome 26S subunit ATPase 1) NCBI>38970033>Protease (prosome, macropain) 26S subunit, ATPase 1 [Rattus norveg…
91	26S protease regulatory subunit 4	R.TMLELLNQLDGFDSR.G	2763662	7707647	2523965	5106775	715301	1994085	2739846	1429906	3903260	431921	1020536	1359805	49065780	P62193	Psmc1	Proteasome	Manual Assigned Name:26S protease regulatory subunit 4 HPRD>04084_1>Proteasome 26S subunit, ATPase 1 SwissPROT>PRS4_RAT>26S protease regulatory subunit 4 OS=Rattus norvegicus GN=Psmc1 IPI>P62193>26S protease regulatory subunit 4 NCBI>49065780>26S protease regulatory subunit 4 (P26s4) (Proteasome 26S subunit ATPase 1) NCBI>38970033>Protease (prosome, macropain) 26S subunit, ATPase 1 [Rattus norveg…
92	26S protease regulatory subunit 4	R.VAEEHAPSIVFIDEIDAIGTK.R	25386706	46488123	40203714	29160701	25029330	21255602	35804908	34752334	26554504	19481471	26534807	24076832	49065780	P62193	Psmc1	Proteasome	Manual Assigned Name:26S protease regulatory subunit 4 HPRD>04084_1>Proteasome 26S subunit, ATPase 1 SwissPROT>PRS4_RAT>26S protease regulatory subunit 4 OS=Rattus norvegicus GN=Psmc1 IPI>P62193>26S protease regulatory subunit 4 NCBI>49065780>26S protease regulatory subunit 4 (P26s4) (Proteasome 26S subunit ATPase 1) NCBI>38970033>Protease (prosome, macropain) 26S subunit, ATPase 1 [Rattus norveg…
93	26S protease regulatory subunit 6A	K.AMEVDERPTEQYSDIGGLDK.Q	46609322	42525038	45649680	32492467	27800963	27311392	15945320	44150018	94364398	42867810	72721968	21099241	2492523	Q63569	Psmc3	Proteasome	Manual Assigned Name:26S protease regulatory subunit 6A HPRD>01733_1>Proteasome 26S subunit, ATPase 3 SwissPROT>D3ZF94_RAT>Uncharacterized protein OS=Rattus norvegicus GN=Psmc3 SwissPROT>D3ZL65_RAT>Uncharacterized protein OS=Rattus norvegicus GN=Psmc3 SwissPROT>PRS6A_RAT>26S protease regulatory subunit 6A (TAT-binding protein 1) (TBP-1) (Spermatogenic cell/sperm-associated TAT-binding protein hom…
94	26S protease regulatory subunit 6A	K.MSTEEIVQR.T	36379653	144160140	114554088	95121209	50745968	91803230	127581094	71319814	230034266	44842002	15615677	15834549	2492523	Q63569	Psmc3	Proteasome	Manual Assigned Name:26S protease regulatory subunit 6A SwissPROT>D3ZF94_RAT>Uncharacterized protein OS=Rattus norvegicus GN=Psmc3 SwissPROT>D3ZL65_RAT>Uncharacterized protein OS=Rattus norvegicus GN=Psmc3 SwissPROT>PRS6A_RAT>26S protease regulatory subunit 6A (TAT-binding protein 1) (TBP-1) (Spermatogenic cell/sperm-associated TAT-binding protein homolog SATA) SwissPROT>Q6P6U2_RAT>"Proteasome (P…
95	26S protease regulatory subunit 6A	R.VDILDPALLR.S	113237630	198245983	165462566	149691415	115173872	121245976	175167182	181842789	164093176	115883827	181481845	143346720	2492523	Q63569	Psmc3	Proteasome	Manual Assigned Name:26S protease regulatory subunit 6A HPRD>01733_1>Proteasome 26S subunit, ATPase 3 SwissPROT>D3ZF94_RAT>Uncharacterized protein OS=Rattus norvegicus GN=Psmc3 SwissPROT>D3ZL65_RAT>Uncharacterized protein OS=Rattus norvegicus GN=Psmc3 SwissPROT>PRS6A_RAT>26S protease regulatory subunit 6A (TAT-binding protein 1) (TBP-1) (Spermatogenic cell/sperm-associated TAT-binding protein hom…
96	26S protease regulatory subunit 6B	K.AVAHHTTAAFIR.V	5823470	10868163	13689607	52077722	15590362	7415124	25001379	16143068	15475801	8299844	13286822	5562571	2492517	Q63570	Psmc4	Proteasome	Manual Assigned Name:26S protease regulatory subunit 6B HPRD>04085_1>Proteasome 26S subunit ATPase 4 HPRD>04085_2>Proteasome 26S subunit ATPase 4 SwissPROT>PRS6B_RAT>26S protease regulatory subunit 6B OS=Rattus norvegicus GN=Psmc4 IPI>Q63570>26S protease regulatory subunit 6B NCBI>2492517>26S protease regulatory subunit 6B (TAT-binding protein-7) (TBP-7) NCBI>38970025>Proteasome 26S ATPase subuni…
97	26S protease regulatory subunit 6B	K.ENAPAIIFIDEIDAIATK.R	336714	390511	59822	196177	115721	11897	308258	438402	209886	98017	192499	155637	2492517	Q63570	Psmc4	Proteasome	Manual Assigned Name:26S protease regulatory subunit 6B HPRD>04085_1>Proteasome 26S subunit ATPase 4 HPRD>04085_2>Proteasome 26S subunit ATPase 4 SwissPROT>PRS6B_RAT>26S protease regulatory subunit 6B OS=Rattus norvegicus GN=Psmc4 IPI>Q63570>26S protease regulatory subunit 6B IPI>F1LZ09>Uncharacterized protein (Fragment) NCBI>2492517>26S protease regulatory subunit 6B (TAT-binding protein-7) (TBP…
98	26S protease regulatory subunit 6B	K.RFDAQTGADR.E	693456	634859	735452	6571565	2279650	1451783	912881	5775901	2324252	1828289	2582584	33980162	2492517	Q63570	Psmc4	Proteasome	Manual Assigned Name:26S protease regulatory subunit 6B HPRD>04085_1>Proteasome 26S subunit ATPase 4 HPRD>04085_2>Proteasome 26S subunit ATPase 4 SwissPROT>PRS6B_RAT>26S protease regulatory subunit 6B OS=Rattus norvegicus GN=Psmc4 IPI>Q63570>26S protease regulatory subunit 6B IPI>F1LZ09>Uncharacterized protein (Fragment) NCBI>2492517>26S protease regulatory subunit 6B (TAT-binding protein-7) (TBP…
99	26S protease regulatory subunit 6B	R.EAVELPLTHFELYK.Q	29498221	56646546	48209011	64960052	26499176	59136153	48955376	48975145	63171586	20694256	43792071	23620244	2492517	Q63570	Psmc4	Proteasome	Manual Assigned Name:26S protease regulatory subunit 6B HPRD>04085_1>Proteasome 26S subunit ATPase 4 HPRD>04085_2>Proteasome 26S subunit ATPase 4 SwissPROT>PRS6B_RAT>26S protease regulatory subunit 6B OS=Rattus norvegicus GN=Psmc4 IPI>Q63570>26S protease regulatory subunit 6B NCBI>2492517>26S protease regulatory subunit 6B (TAT-binding protein-7) (TBP-7) NCBI>38970025>Proteasome 26S ATPase subuni…
100	26S protease regulatory subunit 6B	R.ELLKPNASVALHK.H	30054520	59902810	36481400	42330814	24031856	17298718	57263291	61797089	43493376	26407948	36294294	15287118	2492517	Q63570	Psmc4	Proteasome	Manual Assigned Name:26S protease regulatory subunit 6B HPRD>04085_1>Proteasome 26S subunit ATPase 4 HPRD>04085_2>Proteasome 26S subunit ATPase 4 SwissPROT>PRS6B_RAT>26S protease regulatory subunit 6B OS=Rattus norvegicus GN=Psmc4 IPI>Q63570>26S protease regulatory subunit 6B NCBI>2492517>26S protease regulatory subunit 6B (TAT-binding protein-7) (TBP-7) NCBI>38970025>Proteasome 26S ATPase subuni…
101	26S protease regulatory subunit 6B	R.IQSIPLVIGQFLEAVDQNTAIVGSTTGSNYYVR.I	449631	625547	919685	234544	259370		385139	315702	161465	230846	90200	139750	2492517	Q63570	Psmc4	Proteasome	Manual Assigned Name:26S protease regulatory subunit 6B HPRD>04085_1>Proteasome 26S subunit ATPase 4 HPRD>04085_2>Proteasome 26S subunit ATPase 4 SwissPROT>PRS6B_RAT>26S protease regulatory subunit 6B OS=Rattus norvegicus GN=Psmc4 IPI>Q63570>26S protease regulatory subunit 6B NCBI>2492517>26S protease regulatory subunit 6B (TAT-binding protein-7) (TBP-7) NCBI>38970025>Proteasome 26S ATPase subuni…
102	26S protease regulatory subunit 7	K.ESDTGLAPPALWDLAADK.Q	16312283	33224763	19698511	27099925	44127191	74796246	19127729	25061572	18173444	5487288	10495349	9070664	2492518	Q63347	Psmc2	Proteasome	Manual Assigned Name:26S protease regulatory subunit 7 HPRD>01105_1>Proteasome 26S subunit, ATPase 2 SwissPROT>PRS7_RAT>26S protease regulatory subunit 7 OS=Rattus norvegicus GN=Psmc2 IPI>Q63347>26S protease regulatory subunit 7 IPI>G3V7L6> NCBI>2492518>26S PROTEASE REGULATORY SUBUNIT 7 (MSS1 PROTEIN) NCBI>38181888>Proteasome (prosome, macropain) 26S subunit, ATPase 2 [Rattus norvegicus] [MASS=48…
103	26S protease regulatory subunit 7	K.FVVDLSDQVAPTDIEEGMR.V	34601260	94291820	114248154	340060254	153142730	56038233	292556209	282981040	179207246	32797692	79302745	52354565	2492518	Q63347	Psmc2	Proteasome	Manual Assigned Name:26S protease regulatory subunit 7 HPRD>01105_1>Proteasome 26S subunit, ATPase 2 SwissPROT>PRS7_RAT>26S protease regulatory subunit 7 OS=Rattus norvegicus GN=Psmc2 IPI>Q63347>26S protease regulatory subunit 7 IPI>G3V7L6> NCBI>2492518>26S PROTEASE REGULATORY SUBUNIT 7 (MSS1 PROTEIN) NCBI>38181888>Proteasome (prosome, macropain) 26S subunit, ATPase 2 [Rattus norvegicus] [MASS=48…
104	26S protease regulatory subunit 7	K.FVVDLSDQVAPTDIEEGMR.V	12667257	40748806	53676453	180436446	59442789	23342819	109214627	61971208	75506092	27386933	21010744	18556277	2492518	Q63347	Psmc2	Proteasome	Manual Assigned Name:26S protease regulatory subunit 7 HPRD>01105_1>Proteasome 26S subunit, ATPase 2 SwissPROT>PRS7_RAT>26S protease regulatory subunit 7 OS=Rattus norvegicus GN=Psmc2 IPI>Q63347>26S protease regulatory subunit 7 IPI>G3V7L6> NCBI>2492518>26S PROTEASE REGULATORY SUBUNIT 7 (MSS1 PROTEIN) NCBI>38181888>Proteasome (prosome, macropain) 26S subunit, ATPase 2 [Rattus norvegicus] [MASS=48…
105	26S protease regulatory subunit 7	K.QTLQSEQPLQVAR.C	12063134	28699580	1263210	17893759	17545721	15612864	25710842	13676520	15405078	32219235	35321903	14024247	2492518	Q63347	Psmc2	Proteasome	Manual Assigned Name:26S protease regulatory subunit 7 HPRD>01105_1>Proteasome 26S subunit, ATPase 2 SwissPROT>PRS7_RAT>26S protease regulatory subunit 7 OS=Rattus norvegicus GN=Psmc2 IPI>Q63347>26S protease regulatory subunit 7 IPI>G3V7L6> NCBI>2492518>26S PROTEASE REGULATORY SUBUNIT 7 (MSS1 PROTEIN) NCBI>38181888>Proteasome (prosome, macropain) 26S subunit, ATPase 2 [Rattus norvegicus] [MASS=48…
106	26S protease regulatory subunit 7	K.QVEDDIQQLLK.K	16996982	29235232	64399757	41384644	21817591	30105313	29762167	27699352	24429038	32971973	36348106	28233335	2492518	Q63347	Psmc2	Proteasome	Manual Assigned Name:26S protease regulatory subunit 7 HPRD>01105_1>Proteasome 26S subunit, ATPase 2 SwissPROT>PRS7_RAT>26S protease regulatory subunit 7 OS=Rattus norvegicus GN=Psmc2 IPI>Q63347>26S protease regulatory subunit 7 IPI>G3V7L6> NCBI>2492518>26S PROTEASE REGULATORY SUBUNIT 7 (MSS1 PROTEIN) NCBI>38181888>Proteasome (prosome, macropain) 26S subunit, ATPase 2 [Rattus norvegicus] [MASS=48…
107	26S protease regulatory subunit 7	R.ALDEGDIALLK.T	96344855	136350696	136283614	128145861	140706493	101503365	166694907	94050788	116626363	75792639	123207903	102409378	2492518	Q63347	Psmc2	Proteasome	Manual Assigned Name:26S protease regulatory subunit 7 HPRD>01105_1>Proteasome 26S subunit, ATPase 2 SwissPROT>PRS7_RAT>26S protease regulatory subunit 7 OS=Rattus norvegicus GN=Psmc2 IPI>Q63347>26S protease regulatory subunit 7 IPI>G3V7L6> NCBI>2492518>26S PROTEASE REGULATORY SUBUNIT 7 (MSS1 PROTEIN) NCBI>38181888>Proteasome (prosome, macropain) 26S subunit, ATPase 2 [Rattus norvegicus] [MASS=48…
108	26S protease regulatory subunit 7	R.EVVETPLLHPER.F	102616788	308734368	92445300	114565343	104855084	97042255	649904414	182270209	122689908	95163656	147127039	87238936	2492518	Q63347	Psmc2	Proteasome	Manual Assigned Name:26S protease regulatory subunit 7 HPRD>01105_1>Proteasome 26S subunit, ATPase 2 SwissPROT>PRS7_RAT>26S protease regulatory subunit 7 OS=Rattus norvegicus GN=Psmc2 IPI>Q63347>26S protease regulatory subunit 7 IPI>G3V7L6> NCBI>2492518>26S PROTEASE REGULATORY SUBUNIT 7 (MSS1 PROTEIN) NCBI>38181888>Proteasome (prosome, macropain) 26S subunit, ATPase 2 [Rattus norvegicus] [MASS=48…
109	26S protease regulatory subunit 7	R.EVVETPLLHPER.F	23141509	23963100	9636588	32031876	28969923	16678004	126840019	35226323	29778211	22396716	34013037	14372808	2492518	Q63347	Psmc2	Proteasome	Manual Assigned Name:26S protease regulatory subunit 7 HPRD>01105_1>Proteasome 26S subunit, ATPase 2 SwissPROT>PRS7_RAT>26S protease regulatory subunit 7 OS=Rattus norvegicus GN=Psmc2 IPI>Q63347>26S protease regulatory subunit 7 IPI>G3V7L6> NCBI>2492518>26S PROTEASE REGULATORY SUBUNIT 7 (MSS1 PROTEIN) NCBI>38181888>Proteasome (prosome, macropain) 26S subunit, ATPase 2 [Rattus norvegicus] [MASS=48…
110	26S protease regulatory subunit 7	R.TMLELINQLDGFDPR.G	539852	2444968	12448495	5209650	730555	459167	2138724	1976238	5409858	575711	1130260	280186	2492518	Q63347	Psmc2	Proteasome	Manual Assigned Name:26S protease regulatory subunit 7 HPRD>01105_1>Proteasome 26S subunit, ATPase 2 SwissPROT>PRS7_RAT>26S protease regulatory subunit 7 OS=Rattus norvegicus GN=Psmc2 IPI>Q63347>26S protease regulatory subunit 7 IPI>G3V7L6> NCBI>2492518>26S PROTEASE REGULATORY SUBUNIT 7 (MSS1 PROTEIN) NCBI>38181888>Proteasome (prosome, macropain) 26S subunit, ATPase 2 [Rattus norvegicus] [MASS=48…
111	26S protease regulatory subunit 8	K.IAELMPGASGAEVK.G	25279771	41906262	37737113	111036516	54610238	37320565	36343525	56732050	77142714	15939158	30022437	11739185	49065782	P62198	Psmc5	Proteasome	Manual Assigned Name:26S protease regulatory subunit 8 HPRD>03400_1>Proteasome 26S subunit ATPase 5 SwissPROT>PRS8_RAT>26S protease regulatory subunit 8 OS=Rattus norvegicus GN=Psmc5 IPI>P62198>26S protease regulatory subunit 8 NCBI>49065782>26S protease regulatory subunit 8 (Proteasome subunit p45) (p45/SUG) (Proteasome 26S subunit ATPase 5) (Thyroid hormone receptor interacting protein 1) (TRIP…
112	26S protease regulatory subunit 8	R.EELQLLQEQGSYVGEVVR.A	5196933	7024361	12198437	22549062	5235740	11755665	13838595	9295594	14614254	3916497	3407134	8806529	49065782	P62198	Psmc5	Proteasome	Manual Assigned Name:26S protease regulatory subunit 8 HPRD>03400_1>Proteasome 26S subunit ATPase 5 SwissPROT>PRS8_RAT>26S protease regulatory subunit 8 OS=Rattus norvegicus GN=Psmc5 IPI>P62198>26S protease regulatory subunit 8 NCBI>49065782>26S protease regulatory subunit 8 (Proteasome subunit p45) (p45/SUG) (Proteasome 26S subunit ATPase 5) (Thyroid hormone receptor interacting protein 1) (TRIP…
113	26S protease regulatory subunit 8	R.IDILDSALLRPGR.I	45716882	67818584	51126623	53117962	53069593	43134360	62793263	74242690	49652923	51207304	63950152	44223942	49065782	P62198	Psmc5	Proteasome	Manual Assigned Name:26S protease regulatory subunit 8 HPRD>03400_1>Proteasome 26S subunit ATPase 5 SwissPROT>PRS8_RAT>26S protease regulatory subunit 8 OS=Rattus norvegicus GN=Psmc5 IPI>P62198>26S protease regulatory subunit 8 NCBI>49065782>26S protease regulatory subunit 8 (Proteasome subunit p45) (p45/SUG) (Proteasome 26S subunit ATPase 5) (Thyroid hormone receptor interacting protein 1) (TRIP…
114	26S protease regulatory subunit 8	R.IDILDSALLRPGR.I	24058123	47985060	44057635	44125764	30287781	55074592	29472273	44510366	27460122	25808820	52375782	31689148	49065782	P62198	Psmc5	Proteasome	Manual Assigned Name:26S protease regulatory subunit 8 HPRD>03400_1>Proteasome 26S subunit ATPase 5 SwissPROT>PRS8_RAT>26S protease regulatory subunit 8 OS=Rattus norvegicus GN=Psmc5 IPI>P62198>26S protease regulatory subunit 8 NCBI>49065782>26S protease regulatory subunit 8 (Proteasome subunit p45) (p45/SUG) (Proteasome 26S subunit ATPase 5) (Thyroid hormone receptor interacting protein 1) (TRIP…
115	26S protease regulatory subunit 8	R.LEGGSGGDSEVQR.T	490654	987015	1179440	855160	5994058	1418193	1146386	653643	1727827	1089806	22421568	723169	49065782	P62198	Psmc5	Proteasome	Manual Assigned Name:26S protease regulatory subunit 8 HPRD>03400_1>Proteasome 26S subunit ATPase 5 SwissPROT>PRS8_RAT>26S protease regulatory subunit 8 OS=Rattus norvegicus GN=Psmc5 IPI>P62198>26S protease regulatory subunit 8 NCBI>49065782>26S protease regulatory subunit 8 (Proteasome subunit p45) (p45/SUG) (Proteasome 26S subunit ATPase 5) (Thyroid hormone receptor interacting protein 1) (TRIP…
116	26S proteasome non-ATPase regulatory subunit 1	K.DSDSMETEEK.T	57996	183959	114868	16331	19485		58371	8059	13243			6312	15214185	O88761	Psmd1	Proteasome	Manual Assigned Name:26S proteasome non-ATPase regulatory subunit 1 HPRD>10169_1>Proteasome 26S subunit, non ATPase 1 SwissPROT>PSMD1_RAT>26S proteasome non-ATPase regulatory subunit 1 OS=Rattus norvegicus GN=Psmd1 IPI>O88761>26S proteasome non-ATPase regulatory subunit 1 IPI>G3V8B6> IPI>F1LRN6>Uncharacterized protein (Fragment) NCBI>15214185>26S proteasome non-ATPase regulatory subunit 1 (26S pr…
117	26S proteasome non-ATPase regulatory subunit 1	K.DTSEDIEELVEPVAAHGPK.I	5526995	16801069	301668335	19478685	11386416	163411904	17208085	20479976	25574555	10706875	4904428	16805365	15214185	O88761	Psmd1	Proteasome	Manual Assigned Name:26S proteasome non-ATPase regulatory subunit 1 HPRD>10169_1>Proteasome 26S subunit, non ATPase 1 SwissPROT>PSMD1_RAT>26S proteasome non-ATPase regulatory subunit 1 OS=Rattus norvegicus GN=Psmd1 IPI>O88761>26S proteasome non-ATPase regulatory subunit 1 IPI>G3V8B6> IPI>F1LRN6>Uncharacterized protein (Fragment) NCBI>15214185>26S proteasome non-ATPase regulatory subunit 1 (26S pr…
118	26S proteasome non-ATPase regulatory subunit 1	K.DTSEDIEELVEPVAAHGPK.I	3923273	2919855	10869527	8253920	1982977	3144803	9953690	7637093	10580591	2936248	5466266	2063685	15214185	O88761	Psmd1	Proteasome	Manual Assigned Name:26S proteasome non-ATPase regulatory subunit 1 HPRD>10169_1>Proteasome 26S subunit, non ATPase 1 SwissPROT>PSMD1_RAT>26S proteasome non-ATPase regulatory subunit 1 OS=Rattus norvegicus GN=Psmd1 IPI>O88761>26S proteasome non-ATPase regulatory subunit 1 IPI>G3V8B6> IPI>F1LRN6>Uncharacterized protein (Fragment) NCBI>15214185>26S proteasome non-ATPase regulatory subunit 1 (26S pr…
119	26S proteasome non-ATPase regulatory subunit 1	R.LLHVAVSDVNDDVR.R	81859505	127608638	213922327	102496067	89504174	127097720	118546187	119448728	240002502	74552698	160275533	145307869	15214185	O88761	Psmd1	Proteasome	Manual Assigned Name:26S proteasome non-ATPase regulatory subunit 1 HPRD>10169_1>Proteasome 26S subunit, non ATPase 1 SwissPROT>PSMD1_RAT>26S proteasome non-ATPase regulatory subunit 1 OS=Rattus norvegicus GN=Psmd1 IPI>O88761>26S proteasome non-ATPase regulatory subunit 1 IPI>G3V8B6> IPI>F1LRN6>Uncharacterized protein (Fragment) NCBI>15214185>26S proteasome non-ATPase regulatory subunit 1 (26S pr…
120	26S proteasome non-ATPase regulatory subunit 1	R.TVGTPIASVPGSTNTGTVPGPEK.D	8685834	12954733	13100393	9237620	4666278	4166795	12937002	13300193	10213912	5703133	8937839	3982589	15214185	O88761	Psmd1	Proteasome	Manual Assigned Name:26S proteasome non-ATPase regulatory subunit 1 SwissPROT>PSMD1_RAT>26S proteasome non-ATPase regulatory subunit 1 OS=Rattus norvegicus GN=Psmd1 IPI>O88761>26S proteasome non-ATPase regulatory subunit 1 IPI>G3V8B6> IPI>F1LRN6>Uncharacterized protein (Fragment) NCBI>15214185>26S proteasome non-ATPase regulatory subunit 1 (26S proteasome regulatory subunit S1) (26S proteasome su…
121	26S proteasome non-ATPase regulatory subunit 11	K.EQSILELGSLLAK.T	51863143	92351810	80707676	84175030	45219212	69311149	58730872	79703102	68309545	24438011	57307735	55504752	157820107	K7GK59	Psmd11	Proteasome	Manual Assigned Name:26S proteasome non-ATPase regulatory subunit 11 HPRD>05119_1>Proteasome 26S subunit, non-ATPase, 11 SwissPROT>B5DEP6_RAT>Putative uncharacterized protein (Fragment) OS=Rattus norvegicus GN=Psmd11 SwissPROT>D3Z950_RAT>"Proteasome (Prosome, macropain) 26S subunit, non-ATPase, 11 (Predicted), isoform CRA_a OS=Rattus norvegicus GN=Psmd11" IPI>K7GK59> IPI>D3Z950>Proteasome (Prosom…
122	26S proteasome non-ATPase regulatory subunit 11	K.IMLNTPEDVQALVSGK.L	7611025	14035202	9019556	19289225	4583013	3275828	17647173	24783970	15382048	2811588	4380511	2627812	157820107	K7GK59	Psmd11	Proteasome	Manual Assigned Name:26S proteasome non-ATPase regulatory subunit 11 HPRD>05119_1>Proteasome 26S subunit, non-ATPase, 11 SwissPROT>B5DEP6_RAT>Putative uncharacterized protein (Fragment) OS=Rattus norvegicus GN=Psmd11 SwissPROT>D3Z950_RAT>"Proteasome (Prosome, macropain) 26S subunit, non-ATPase, 11 (Predicted), isoform CRA_a OS=Rattus norvegicus GN=Psmd11" IPI>K7GK59> IPI>D3Z950>Proteasome (Prosom…
123	26S proteasome non-ATPase regulatory subunit 11	K.LYDNLLEQNLIR.V	27983578	32629682	37534937	45753479	21688178	35322728	37190393	37545791	31639903	24315009	22438757	21361131	157820107	K7GK59	Psmd11	Proteasome	Manual Assigned Name:26S proteasome non-ATPase regulatory subunit 11 HPRD>05119_1>Proteasome 26S subunit, non-ATPase, 11 SwissPROT>B5DEP6_RAT>Putative uncharacterized protein (Fragment) OS=Rattus norvegicus GN=Psmd11 SwissPROT>D3Z950_RAT>"Proteasome (Prosome, macropain) 26S subunit, non-ATPase, 11 (Predicted), isoform CRA_a OS=Rattus norvegicus GN=Psmd11" IPI>K7GK59> IPI>D3Z950>Proteasome (Prosom…
124	26S proteasome non-ATPase regulatory subunit 11	K.TGQAAELGGLLK.Y	62568472	86922200	98221067	89573596	59743774	45231443	69450234	84035080	72628003	48659845	83754260	64774546	157820107	K7GK59	Psmd11	Proteasome	Manual Assigned Name:26S proteasome non-ATPase regulatory subunit 11 HPRD>05119_1>Proteasome 26S subunit, non-ATPase, 11 SwissPROT>B5DEP6_RAT>Putative uncharacterized protein (Fragment) OS=Rattus norvegicus GN=Psmd11 SwissPROT>D3Z950_RAT>"Proteasome (Prosome, macropain) 26S subunit, non-ATPase, 11 (Predicted), isoform CRA_a OS=Rattus norvegicus GN=Psmd11" IPI>K7GK59> IPI>D3Z950>Proteasome (Prosom…
125	26S proteasome non-ATPase regulatory subunit 11	R.EASIDILHSIVK.R	51165243	149775482	79678700	100573999	64422522	55424353	85440231	76036714	79220016	40946082	79650267	51121594	157820107	K7GK59	Psmd11	Proteasome	Manual Assigned Name:26S proteasome non-ATPase regulatory subunit 11 HPRD>05119_1>Proteasome 26S subunit, non-ATPase, 11 SwissPROT>B5DEP6_RAT>Putative uncharacterized protein (Fragment) OS=Rattus norvegicus GN=Psmd11 SwissPROT>D3Z950_RAT>"Proteasome (Prosome, macropain) 26S subunit, non-ATPase, 11 (Predicted), isoform CRA_a OS=Rattus norvegicus GN=Psmd11" IPI>K7GK59> IPI>D3Z950>Proteasome (Prosom…
126	26S proteasome non-ATPase regulatory subunit 11	R.EASIDILHSIVK.R	48294758	70120578	60562136	58621044	46486965	36257343	76323221	69045228	65438767	47558565	40479420	41517374	157820107	K7GK59	Psmd11	Proteasome	Manual Assigned Name:26S proteasome non-ATPase regulatory subunit 11 HPRD>05119_1>Proteasome 26S subunit, non-ATPase, 11 SwissPROT>B5DEP6_RAT>Putative uncharacterized protein (Fragment) OS=Rattus norvegicus GN=Psmd11 SwissPROT>D3Z950_RAT>"Proteasome (Prosome, macropain) 26S subunit, non-ATPase, 11 (Predicted), isoform CRA_a OS=Rattus norvegicus GN=Psmd11" IPI>K7GK59> IPI>D3Z950>Proteasome (Prosom…
127	26S proteasome non-ATPase regulatory subunit 11	R.VQIEHISSLIK.L	69494852	129958704	112585385	117879513	54642894	52762010	143249234	128676633	126410434	61842706	101854846	57432042	149053606	K7GK59	Psmd11	Proteasome	Manual Assigned Name:26S proteasome non-ATPase regulatory subunit 11 HPRD>05119_1>Proteasome 26S subunit, non-ATPase, 11 SwissPROT>B5DEP6_RAT>Putative uncharacterized protein (Fragment) OS=Rattus norvegicus GN=Psmd11 IPI>K7GK59> IPI>F1LMZ8>Uncharacterized protein NCBI>149053606>proteasome (prosome, macropain) 26S subunit, non-ATPase, 11 (predicted), isoform CRA_b [Rattus norvegicus] [MASS=55922] …
128	26S proteasome non-ATPase regulatory subunit 11	R.VQIEHISSLIK.L	80017181	138403050	119764454	116718578	46751261	75005313	83736153	92456980	85614687	32901831	53262284	30867062	149053606	K7GK59	Psmd11	Proteasome	Manual Assigned Name:26S proteasome non-ATPase regulatory subunit 11 HPRD>05119_1>Proteasome 26S subunit, non-ATPase, 11 SwissPROT>B5DEP6_RAT>Putative uncharacterized protein (Fragment) OS=Rattus norvegicus GN=Psmd11 IPI>K7GK59> IPI>F1LMZ8>Uncharacterized protein NCBI>149053606>proteasome (prosome, macropain) 26S subunit, non-ATPase, 11 (predicted), isoform CRA_b [Rattus norvegicus] [MASS=55922] …
129	26S proteasome non-ATPase regulatory subunit 11	R.YQEALHLGSQLLR.E	72917345	145286557	97559864	73985294	80068270	26368437	70059978	134041789	61798616	57208464	80378335	55121191	157820107	K7GK59	Psmd11	Proteasome	Manual Assigned Name:26S proteasome non-ATPase regulatory subunit 11 HPRD>05119_1>Proteasome 26S subunit, non-ATPase, 11 SwissPROT>B5DEP6_RAT>Putative uncharacterized protein (Fragment) OS=Rattus norvegicus GN=Psmd11 SwissPROT>D3Z950_RAT>"Proteasome (Prosome, macropain) 26S subunit, non-ATPase, 11 (Predicted), isoform CRA_a OS=Rattus norvegicus GN=Psmd11" IPI>K7GK59> IPI>D3Z950>Proteasome (Prosom…
130	26S proteasome non-ATPase regulatory subunit 13	K.LYENFISEFEHR.V	21473623	37963909	37467807	46487986	57096986	27294152	26171442	33069226	23978769	32642807	18533472	30841237	229891500	B0BN93	Psmd13	Proteasome	Manual Assigned Name:26S proteasome non-ATPase regulatory subunit 13 HPRD>04595_1>Proteasome 26S subunit, non-ATPase, 13 SwissPROT>PSD13_RAT>26S proteasome non-ATPase regulatory subunit 13 OS=Rattus norvegicus GN=Psmd13 IPI>B0BN93>26S proteasome non-ATPase regulatory subunit 13 NCBI>229891500>RecName: Full=26S proteasome non-ATPase regulatory subunit 13; AltName: Full=26S proteasome regulatory su…
131	26S proteasome non-ATPase regulatory subunit 13	K.LYENFISEFEHR.V	20364748	29694983	25597215	30638752	18404583	15494604	33980734	33933839	35768546	19575278	19041197	16521071	229891500	B0BN93	Psmd13	Proteasome	Manual Assigned Name:26S proteasome non-ATPase regulatory subunit 13 HPRD>04595_1>Proteasome 26S subunit, non-ATPase, 13 SwissPROT>PSD13_RAT>26S proteasome non-ATPase regulatory subunit 13 OS=Rattus norvegicus GN=Psmd13 IPI>B0BN93>26S proteasome non-ATPase regulatory subunit 13 NCBI>229891500>RecName: Full=26S proteasome non-ATPase regulatory subunit 13; AltName: Full=26S proteasome regulatory su…
132	26S proteasome non-ATPase regulatory subunit 13	K.SAWGQQPDLAANEAQLLR.K	3088744	3706817	2371562	6483532	3039888	2093347	6644190	5786413	7316229	4962392	3757613	4605880	229891500	B0BN93	Psmd13	Proteasome	Manual Assigned Name:26S proteasome non-ATPase regulatory subunit 13 SwissPROT>PSD13_RAT>26S proteasome non-ATPase regulatory subunit 13 OS=Rattus norvegicus GN=Psmd13 IPI>B0BN93>26S proteasome non-ATPase regulatory subunit 13 NCBI>229891500>RecName: Full=26S proteasome non-ATPase regulatory subunit 13; AltName: Full=26S proteasome regulatory subunit S11; AltName: Full=26S proteasome regulatory s…
133	26S proteasome non-ATPase regulatory subunit 13	R.VNPLSLVEIILHVVR.Q	6332		3099	22871	79940	8958	85287	51192	13713	111590	104066	6055	229891500	B0BN93	Psmd13	Proteasome	Manual Assigned Name:26S proteasome non-ATPase regulatory subunit 13 HPRD>04595_1>Proteasome 26S subunit, non-ATPase, 13 HPRD>04595_2>Proteasome 26S subunit, non-ATPase, 13 SwissPROT>PSD13_RAT>26S proteasome non-ATPase regulatory subunit 13 OS=Rattus norvegicus GN=Psmd13 IPI>B0BN93>26S proteasome non-ATPase regulatory subunit 13 NCBI>229891500>RecName: Full=26S proteasome non-ATPase regulatory su…
134	26S proteasome non-ATPase regulatory subunit 2	K.DPNNLFMVR.L	16884182	55636622	79875645	29449350	37708933	13901063	24415486	11180899	11092816	17363678	15293364	10383356	123785726	Q4FZT9	Psmd2	Proteasome	Manual Assigned Name:26S proteasome non-ATPase regulatory subunit 2 HPRD>05870_1>Proteasome 26S subunit, non ATPase, 2 SwissPROT>PSMD2_RAT>26S proteasome non-ATPase regulatory subunit 2 OS=Rattus norvegicus GN=Psmd2 IPI>Q4FZT9>26S proteasome non-ATPase regulatory subunit 2 NCBI>123785726>26S proteasome non-ATPase regulatory subunit 2 NCBI>71051911>Proteasome (prosome, macropain) 26S subunit, non-…
135	26S proteasome non-ATPase regulatory subunit 2	K.GEAIEAILAALEVVSEPFR.S	224171	122486	145320	441699	202459	195000	279326	199977	225446	218420	166501	235798	123785726	Q4FZT9	Psmd2	Proteasome	Manual Assigned Name:26S proteasome non-ATPase regulatory subunit 2 HPRD>05870_1>Proteasome 26S subunit, non ATPase, 2 SwissPROT>PSMD2_RAT>26S proteasome non-ATPase regulatory subunit 2 OS=Rattus norvegicus GN=Psmd2 IPI>Q4FZT9>26S proteasome non-ATPase regulatory subunit 2 NCBI>123785726>26S proteasome non-ATPase regulatory subunit 2 NCBI>71051911>Proteasome (prosome, macropain) 26S subunit, non-…
136	26S proteasome non-ATPase regulatory subunit 2	K.QLQDELEM#LVER.L	7083285	37683602	34558116	35959663	15875077	26781176	39019365	16119059	36313198	10720891	10483081	7885043	123785726	Q4FZT9	Psmd2	Proteasome	Manual Assigned Name:26S proteasome non-ATPase regulatory subunit 2 HPRD>05870_1>Proteasome 26S subunit, non ATPase, 2 SwissPROT>PSMD2_RAT>26S proteasome non-ATPase regulatory subunit 2 OS=Rattus norvegicus GN=Psmd2 IPI>Q4FZT9>26S proteasome non-ATPase regulatory subunit 2 NCBI>123785726>26S proteasome non-ATPase regulatory subunit 2 NCBI>71051911>Proteasome (prosome, macropain) 26S subunit, non-…
137	26S proteasome non-ATPase regulatory subunit 2	K.QLQDELEMLVER.L	3285982	10885580	14587310	14601115	6365536	9744668	6790442	3784893	8582682	9531264	9569022	7616980	123785726	Q4FZT9	Psmd2	Proteasome	Manual Assigned Name:26S proteasome non-ATPase regulatory subunit 2 HPRD>05870_1>Proteasome 26S subunit, non ATPase, 2 SwissPROT>PSMD2_RAT>26S proteasome non-ATPase regulatory subunit 2 OS=Rattus norvegicus GN=Psmd2 IPI>Q4FZT9>26S proteasome non-ATPase regulatory subunit 2 NCBI>123785726>26S proteasome non-ATPase regulatory subunit 2 NCBI>71051911>Proteasome (prosome, macropain) 26S subunit, non-…
138	26S proteasome non-ATPase regulatory subunit 2	K.TITGFQTHTTPVLLAHGER.A	16264519	13282790	7148193	16116785	6298629	2644797	7651403	15213294	7618442	16989152	19920591	9994050	123785726	Q4FZT9	Psmd2	Proteasome	Manual Assigned Name:26S proteasome non-ATPase regulatory subunit 2 HPRD>05870_1>Proteasome 26S subunit, non ATPase, 2 SwissPROT>PSMD2_RAT>26S proteasome non-ATPase regulatory subunit 2 OS=Rattus norvegicus GN=Psmd2 IPI>Q4FZT9>26S proteasome non-ATPase regulatory subunit 2 NCBI>123785726>26S proteasome non-ATPase regulatory subunit 2 NCBI>71051911>Proteasome (prosome, macropain) 26S subunit, non-…
139	26S proteasome non-ATPase regulatory subunit 2	K.TPVQSQQPSATAPSGADEK.S	573177	756618	1256241	1826279	7370499	1406574	186446	2137804	4167441	2355730	5477159	1537198	123785726	Q4FZT9	Psmd2	Proteasome	Manual Assigned Name:26S proteasome non-ATPase regulatory subunit 2 SwissPROT>PSMD2_RAT>26S proteasome non-ATPase regulatory subunit 2 OS=Rattus norvegicus GN=Psmd2 IPI>Q4FZT9>26S proteasome non-ATPase regulatory subunit 2 NCBI>123785726>26S proteasome non-ATPase regulatory subunit 2 NCBI>71051911>Proteasome (prosome, macropain) 26S subunit, non-ATPase, 2 [Rattus norvegicus] NCBI>149019862>protea…
140	26S proteasome non-ATPase regulatory subunit 2	K.TPVQSQQPSATAPSGADEK.S				168572	2782644	936696		160954	1836007		2215266	55276	123785726	Q4FZT9	Psmd2	Proteasome	Manual Assigned Name:26S proteasome non-ATPase regulatory subunit 2 SwissPROT>PSMD2_RAT>26S proteasome non-ATPase regulatory subunit 2 OS=Rattus norvegicus GN=Psmd2 IPI>Q4FZT9>26S proteasome non-ATPase regulatory subunit 2 NCBI>123785726>26S proteasome non-ATPase regulatory subunit 2 NCBI>71051911>Proteasome (prosome, macropain) 26S subunit, non-ATPase, 2 [Rattus norvegicus] NCBI>149019862>protea…
141	26S proteasome non-ATPase regulatory subunit 2	R.AELATEEFLPVTPILEGFVILR.K	844818	1329702	308594	247866	626993	1770865	715608	294289	330674	341545	292319	200011	123785726	Q4FZT9	Psmd2	Proteasome	Manual Assigned Name:26S proteasome non-ATPase regulatory subunit 2 HPRD>05870_1>Proteasome 26S subunit, non ATPase, 2 SwissPROT>PSMD2_RAT>26S proteasome non-ATPase regulatory subunit 2 OS=Rattus norvegicus GN=Psmd2 IPI>Q4FZT9>26S proteasome non-ATPase regulatory subunit 2 NCBI>123785726>26S proteasome non-ATPase regulatory subunit 2 NCBI>71051911>Proteasome (prosome, macropain) 26S subunit, non-…
142	26S proteasome non-ATPase regulatory subunit 2	R.AELATEEFLPVTPILEGFVILR.K	412120	326314	258829	128919	18927	29292	35657		91993			31450	123785726	Q4FZT9	Psmd2	Proteasome	Manual Assigned Name:26S proteasome non-ATPase regulatory subunit 2 HPRD>05870_1>Proteasome 26S subunit, non ATPase, 2 SwissPROT>PSMD2_RAT>26S proteasome non-ATPase regulatory subunit 2 OS=Rattus norvegicus GN=Psmd2 IPI>Q4FZT9>26S proteasome non-ATPase regulatory subunit 2 NCBI>123785726>26S proteasome non-ATPase regulatory subunit 2 NCBI>71051911>Proteasome (prosome, macropain) 26S subunit, non-…
143	26S proteasome non-ATPase regulatory subunit 2	R.AVPLALALISVSNPR.L	31614450	44867757	21965604	31327283	20082900	17736301	19585808	38563306	22058600	12262779	33095916	17218458	123785726	Q4FZT9	Psmd2	Proteasome	Manual Assigned Name:26S proteasome non-ATPase regulatory subunit 2 HPRD>05870_1>Proteasome 26S subunit, non ATPase, 2 SwissPROT>PSMD2_RAT>26S proteasome non-ATPase regulatory subunit 2 OS=Rattus norvegicus GN=Psmd2 IPI>Q4FZT9>26S proteasome non-ATPase regulatory subunit 2 NCBI>123785726>26S proteasome non-ATPase regulatory subunit 2 NCBI>71051911>Proteasome (prosome, macropain) 26S subunit, non-…
144	26S proteasome non-ATPase regulatory subunit 2	R.AVPLALALISVSNPR.L	8407899	9828028	3179326	6077406	5575549	4169458	4903990	11542841	5588264	3617479	7845224	4454245	123785726	Q4FZT9	Psmd2	Proteasome	Manual Assigned Name:26S proteasome non-ATPase regulatory subunit 2 HPRD>05870_1>Proteasome 26S subunit, non ATPase, 2 SwissPROT>PSMD2_RAT>26S proteasome non-ATPase regulatory subunit 2 OS=Rattus norvegicus GN=Psmd2 IPI>Q4FZT9>26S proteasome non-ATPase regulatory subunit 2 NCBI>123785726>26S proteasome non-ATPase regulatory subunit 2 NCBI>71051911>Proteasome (prosome, macropain) 26S subunit, non-…
145	26S proteasome non-ATPase regulatory subunit 2	R.DKTPVQSQQPSATAPSGADEK.S	768956	703695		4645224	15772727	5879211		12315945	27750930	1608273	12454251	2339266	123785726	Q4FZT9	Psmd2	Proteasome	Manual Assigned Name:26S proteasome non-ATPase regulatory subunit 2 SwissPROT>PSMD2_RAT>26S proteasome non-ATPase regulatory subunit 2 OS=Rattus norvegicus GN=Psmd2 IPI>Q4FZT9>26S proteasome non-ATPase regulatory subunit 2 NCBI>123785726>26S proteasome non-ATPase regulatory subunit 2 NCBI>71051911>Proteasome (prosome, macropain) 26S subunit, non-ATPase, 2 [Rattus norvegicus] NCBI>149019862>protea…
146	26S proteasome non-ATPase regulatory subunit 2	R.EDVLTLLLPVM#GDSK.S	25394395	49348525	28769382	45984056	7404500	12412596	15551894	40794009	23990425	7049447	34451743	34155745	123785726	Q4FZT9	Psmd2	Proteasome	Manual Assigned Name:26S proteasome non-ATPase regulatory subunit 2 HPRD>05870_1>Proteasome 26S subunit, non ATPase, 2 SwissPROT>PSMD2_RAT>26S proteasome non-ATPase regulatory subunit 2 OS=Rattus norvegicus GN=Psmd2 IPI>Q4FZT9>26S proteasome non-ATPase regulatory subunit 2 NCBI>123785726>26S proteasome non-ATPase regulatory subunit 2 NCBI>71051911>Proteasome (prosome, macropain) 26S subunit, non-…
147	26S proteasome non-ATPase regulatory subunit 2	R.EDVLTLLLPVMGDSK.S	319346	421003	1051788	531662	353590	55250	509111	716373	409017	294978	629666	223097	123785726	Q4FZT9	Psmd2	Proteasome	Manual Assigned Name:26S proteasome non-ATPase regulatory subunit 2 HPRD>05870_1>Proteasome 26S subunit, non ATPase, 2 SwissPROT>PSMD2_RAT>26S proteasome non-ATPase regulatory subunit 2 OS=Rattus norvegicus GN=Psmd2 IPI>Q4FZT9>26S proteasome non-ATPase regulatory subunit 2 NCBI>123785726>26S proteasome non-ATPase regulatory subunit 2 NCBI>71051911>Proteasome (prosome, macropain) 26S subunit, non-…
148	26S proteasome non-ATPase regulatory subunit 2	R.FGGSGSQVDSAR.M	1704855	2221946	2992603	1022031	3344385	2293427	4059801	1804788	2653669	1535725	1610076	1391127	123785726	Q4FZT9	Psmd2	Proteasome	Manual Assigned Name:26S proteasome non-ATPase regulatory subunit 2 HPRD>05870_1>Proteasome 26S subunit, non ATPase, 2 SwissPROT>PSMD2_RAT>26S proteasome non-ATPase regulatory subunit 2 OS=Rattus norvegicus GN=Psmd2 IPI>Q4FZT9>26S proteasome non-ATPase regulatory subunit 2 NCBI>123785726>26S proteasome non-ATPase regulatory subunit 2 NCBI>71051911>Proteasome (prosome, macropain) 26S subunit, non-…
149	26S proteasome non-ATPase regulatory subunit 2	R.HLAGEVAK.E	1195125	1705986	2531098	3420660	1247160	1091666	2651038	1802144	2340451	1704446	1071653	1594565	123785726	Q4FZT9	Psmd2	Proteasome	Manual Assigned Name:26S proteasome non-ATPase regulatory subunit 2 HPRD>05870_1>Proteasome 26S subunit, non ATPase, 2 SwissPROT>PSMD2_RAT>26S proteasome non-ATPase regulatory subunit 2 OS=Rattus norvegicus GN=Psmd2 IPI>Q4FZT9>26S proteasome non-ATPase regulatory subunit 2 NCBI>123785726>26S proteasome non-ATPase regulatory subunit 2 NCBI>71051911>Proteasome (prosome, macropain) 26S subunit, non-…
150	26S proteasome non-ATPase regulatory subunit 2	R.LNILDTLSK.F	59696357	77632488	68401860	65504833	46514881	32905122	125417495	118765316	162955798	33102005	42647658	36869192	123785726	Q4FZT9	Psmd2	Proteasome	Manual Assigned Name:26S proteasome non-ATPase regulatory subunit 2 HPRD>05870_1>Proteasome 26S subunit, non ATPase, 2 SwissPROT>PSMD2_RAT>26S proteasome non-ATPase regulatory subunit 2 OS=Rattus norvegicus GN=Psmd2 IPI>Q4FZT9>26S proteasome non-ATPase regulatory subunit 2 NCBI>123785726>26S proteasome non-ATPase regulatory subunit 2 NCBI>71051911>Proteasome (prosome, macropain) 26S subunit, non-…
151	26S proteasome non-ATPase regulatory subunit 2	R.LVGSQEELASWGHEYVR.H	36966529	60102783	60679338	65595646	36691358	28549692	57909037	50189734	60130192	32346691	37825909	39347540	123785726	Q4FZT9	Psmd2	Proteasome	Manual Assigned Name:26S proteasome non-ATPase regulatory subunit 2 HPRD>05870_1>Proteasome 26S subunit, non ATPase, 2 SwissPROT>PSMD2_RAT>26S proteasome non-ATPase regulatory subunit 2 OS=Rattus norvegicus GN=Psmd2 IPI>Q4FZT9>26S proteasome non-ATPase regulatory subunit 2 NCBI>123785726>26S proteasome non-ATPase regulatory subunit 2 NCBI>71051911>Proteasome (prosome, macropain) 26S subunit, non-…
152	26S proteasome non-ATPase regulatory subunit 2	R.M#LVTFDEELRPLPVSVR.V	67762816	105779608	101461935	71790359	86533187	102632010	71257580	83583932	77889063	73355679	100233313	84875884	123785726	Q4FZT9	Psmd2	Proteasome	Manual Assigned Name:26S proteasome non-ATPase regulatory subunit 2 HPRD>05870_1>Proteasome 26S subunit, non ATPase, 2 SwissPROT>PSMD2_RAT>26S proteasome non-ATPase regulatory subunit 2 OS=Rattus norvegicus GN=Psmd2 IPI>Q4FZT9>26S proteasome non-ATPase regulatory subunit 2 NCBI>123785726>26S proteasome non-ATPase regulatory subunit 2 NCBI>71051911>Proteasome (prosome, macropain) 26S subunit, non-…
153	26S proteasome non-ATPase regulatory subunit 2	R.VGQAVDVVGQAGKPK.T	18638382	38947866	34357791	54493449	59838222	26756568	45555873	39993373	46262897	36673650	71716992	25588581	123785726	Q4FZT9	Psmd2	Proteasome	Manual Assigned Name:26S proteasome non-ATPase regulatory subunit 2 HPRD>05870_1>Proteasome 26S subunit, non ATPase, 2 SwissPROT>PSMD2_RAT>26S proteasome non-ATPase regulatory subunit 2 OS=Rattus norvegicus GN=Psmd2 IPI>Q4FZT9>26S proteasome non-ATPase regulatory subunit 2 NCBI>123785726>26S proteasome non-ATPase regulatory subunit 2 NCBI>71051911>Proteasome (prosome, macropain) 26S subunit, non-…
154	26S proteasome non-ATPase regulatory subunit 2	R.VGQAVDVVGQAGKPK.T	316427	619849	459580	3623370	2877375	1220201	965303	595458	1914894	588924	3954052	1063121	123785726	Q4FZT9	Psmd2	Proteasome	Manual Assigned Name:26S proteasome non-ATPase regulatory subunit 2 HPRD>05870_1>Proteasome 26S subunit, non ATPase, 2 SwissPROT>PSMD2_RAT>26S proteasome non-ATPase regulatory subunit 2 OS=Rattus norvegicus GN=Psmd2 IPI>Q4FZT9>26S proteasome non-ATPase regulatory subunit 2 NCBI>123785726>26S proteasome non-ATPase regulatory subunit 2 NCBI>71051911>Proteasome (prosome, macropain) 26S subunit, non-…
155	26S proteasome non-ATPase regulatory subunit 2	R.WLPLGLGLNHLGK.G	30445467	48350900	33399366	23673589	18356588	11050468	25400805	31892552	27470757	20605430	26805731	17093983	123785726	Q4FZT9	Psmd2	Proteasome	Manual Assigned Name:26S proteasome non-ATPase regulatory subunit 2 HPRD>05870_1>Proteasome 26S subunit, non ATPase, 2 SwissPROT>PSMD2_RAT>26S proteasome non-ATPase regulatory subunit 2 OS=Rattus norvegicus GN=Psmd2 IPI>Q4FZT9>26S proteasome non-ATPase regulatory subunit 2 NCBI>123785726>26S proteasome non-ATPase regulatory subunit 2 NCBI>71051911>Proteasome (prosome, macropain) 26S subunit, non-…
156	26S proteasome non-ATPase regulatory subunit 2	R.WLPLGLGLNHLGK.G	7181467	14257944	12149307	9542680	2487154	4513588	6880761	8033260	8366482	5059247	8739706	4223476	123785726	Q4FZT9	Psmd2	Proteasome	Manual Assigned Name:26S proteasome non-ATPase regulatory subunit 2 HPRD>05870_1>Proteasome 26S subunit, non ATPase, 2 SwissPROT>PSMD2_RAT>26S proteasome non-ATPase regulatory subunit 2 OS=Rattus norvegicus GN=Psmd2 IPI>Q4FZT9>26S proteasome non-ATPase regulatory subunit 2 NCBI>123785726>26S proteasome non-ATPase regulatory subunit 2 NCBI>71051911>Proteasome (prosome, macropain) 26S subunit, non-…
157	26S proteasome non-ATPase regulatory subunit 9	R.AAAVSDIQELM#R.R	18826693	156342214	179779257	34720018	41089561	49692883	131767799	20925007	89803530	18141683	30581186	12646480	12229884	Q9WTV5	Psmd9		Manual Assigned Name:26S proteasome non-ATPase regulatory subunit 9 SwissPROT>D3ZI23_RAT>Uncharacterized protein OS=Rattus norvegicus GN=Psmd9 SwissPROT>D4A4H7_RAT>Uncharacterized protein OS=Rattus norvegicus GN=Psmd9 SwissPROT>PSD9_RAT>26S proteasome non-ATPase regulatory subunit 9 (26S proteasome regulatory subunit p27) (Transactivating protein Bridge-1) SwissPROT>PSMD9_RAT>26S proteasome non-A…
158	26S proteasome non-ATPase regulatory subunit 9	R.AAAVSDIQELMR.R	58363395	77597547	69032726	68540214	66498668	60251706	62475916	51648175	64348453	71604956	78149995	63607234	12229884	Q9WTV5	Psmd9		Manual Assigned Name:26S proteasome non-ATPase regulatory subunit 9 SwissPROT>D3ZI23_RAT>Uncharacterized protein OS=Rattus norvegicus GN=Psmd9 SwissPROT>D4A4H7_RAT>Uncharacterized protein OS=Rattus norvegicus GN=Psmd9 SwissPROT>PSD9_RAT>26S proteasome non-ATPase regulatory subunit 9 (26S proteasome regulatory subunit p27) (Transactivating protein Bridge-1) SwissPROT>PSMD9_RAT>26S proteasome non-A…
159	26S proteasome non-ATPase regulatory subunit 9	R.RKEEIEAQIK.A	66149017	163301072	161832277	85188075	29275226	31363846	158204489	130305035	124359423	40224315	59288342	37774308	12229884	Q9WTV5	Psmd9		Manual Assigned Name:26S proteasome non-ATPase regulatory subunit 9 HPRD>04394_1>Proteasome 26S subunit, non-ATPase, 9 SwissPROT>D3ZI23_RAT>Uncharacterized protein OS=Rattus norvegicus GN=Psmd9 SwissPROT>D4A4H7_RAT>Uncharacterized protein OS=Rattus norvegicus GN=Psmd9 SwissPROT>PSD9_RAT>26S proteasome non-ATPase regulatory subunit 9 (26S proteasome regulatory subunit p27) (Transactivating protein…
160	26S proteasome non-ATPase regulatory subunit 9	R.RKEEIEAQIK.A	1026544	3623959	3612386	2206306	220719	803771	3483325	3455441	3350065	290823	1340780	1131705	12229884	Q9WTV5	Psmd9		Manual Assigned Name:26S proteasome non-ATPase regulatory subunit 9 HPRD>04394_1>Proteasome 26S subunit, non-ATPase, 9 SwissPROT>D3ZI23_RAT>Uncharacterized protein OS=Rattus norvegicus GN=Psmd9 SwissPROT>D4A4H7_RAT>Uncharacterized protein OS=Rattus norvegicus GN=Psmd9 SwissPROT>PSD9_RAT>26S proteasome non-ATPase regulatory subunit 9 (26S proteasome regulatory subunit p27) (Transactivating protein…
161	28 kDa heat- and acid-stable phosphoprotein	K.GVEGLIDIENPNR.V	176106664	363393941	286462597	38806765	51751135	89752895	116954470	10320097	66507340	35289706	49208589	67338007	2498465	Q62785	Pdap1		Manual Assigned Name:28 kDa heat- and acid-stable phosphoprotein HPRD>06149_1>PDGF alpha associated protein 1 SwissPROT>HAP28_RAT>28 kDa heat- and acid-stable phosphoprotein OS=Rattus norvegicus GN=Pdap1 IPI>Q62785>28 kDa heat- and acid-stable phosphoprotein NCBI>2498465>28 kDa heat- and acid-stable phosphoprotein (PDGF-associated protein) NCBI>56971256>PDGFA associated protein 1 [Rattus norvegic…
162	28 kDa heat- and acid-stable phosphoprotein	R.QYTSPEEIDAQLQAEK.Q	25893643	80023884	91795793	68512503	31924323	16193328	52718967	39490669	59660787	20964644	18613382	12463751	2498465	Q62785	Pdap1		Manual Assigned Name:28 kDa heat- and acid-stable phosphoprotein HPRD>06149_1>PDGF alpha associated protein 1 SwissPROT>HAP28_RAT>28 kDa heat- and acid-stable phosphoprotein OS=Rattus norvegicus GN=Pdap1 IPI>Q62785>28 kDa heat- and acid-stable phosphoprotein NCBI>2498465>28 kDa heat- and acid-stable phosphoprotein (PDGF-associated protein) NCBI>56971256>PDGFA associated protein 1 [Rattus norvegic…
163	28S ribosomal protein S31, mitochondrial	R.NEFLSPELVAAASAVADSLPFDK.Q	300142	620958	346734	174485	89602	40878	145184	151434	197833	28911	129328	55469	257096782	B0BN56	Mrps31		Manual Assigned Name:28S ribosomal protein S31, mitochondrial SwissPROT>RT31_RAT>"28S ribosomal protein S31, mitochondrial OS=Rattus norvegicus GN=Mrps31" IPI>B0BN56>28S ribosomal protein S31, mitochondrial NCBI>257096782>RecName: Full=28S ribosomal protein S31, mitochondrial; Short=MRP-S31; Short=S31mt; Flags: Precursor NCBI>165970892>Mitochondrial ribosomal protein S31 [Rattus norvegicus] [MASS…
164	28S ribosomal protein S7, mitochondrial	R.AASAEEQATIER.N	8562772	17642313	17600457	28341099	13678902	11272198	26413182	18757163	24067877	42461053	34382878	13653236	124053374	Q5I0K8	Mrps7		Manual Assigned Name:28S ribosomal protein S7, mitochondrial SwissPROT>RT07_RAT>"28S ribosomal protein S7, mitochondrial OS=Rattus norvegicus GN=Mrps7" IPI>Q5I0K8>28S ribosomal protein S7, mitochondrial NCBI>124053374>28S ribosomal protein S7, mitochondrial precursor (S7mt) (MRP-S7) NCBI>149054780>mitchondrial ribosomal protein S7, isoform CRA_b [Rattus norvegicus] [MASS=20744] NCBI>149054779>mit…
165	2-hydroxyacyl-CoA lyase 1	K.GAAYSHAEDSIR.K	346320	1044594	3324410	972865	6919240	6288448	104252	3256262	369395	29293539	29612868	8328900	81878121	Q8CHM7	Hacl1	Peroxisome	Manual Assigned Name:2-hydroxyacyl-CoA lyase 1 SwissPROT>HACL1_RAT>2-hydroxyacyl-CoA lyase 1 OS=Rattus norvegicus GN=Hacl1 IPI>Q8CHM7>2-hydroxyacyl-CoA lyase 1 NCBI>81878121>2-hydroxyacyl-CoA lyase 1 (2-hydroxyphytanoyl-CoA lyase) (2-HPCL) (Phytanoyl-CoA 2-hydroxylase 2) NCBI>50926767>2-hydroxyphytanoyl-CoA lyase [Rattus norvegicus] NCBI>25165938>2-hydroxyphytanoyl-CoA lyase [Rattus norvegicus] N…
166	2-hydroxyacyl-CoA lyase 1	K.GAAYSHAEDSIR.K	12227859	29499230	34267932	66377545	18964516	11021437	18525728	14888851	20858146	12579616	21467702	5450528	81878121	Q8CHM7	Hacl1	Peroxisome	Manual Assigned Name:2-hydroxyacyl-CoA lyase 1 SwissPROT>HACL1_RAT>2-hydroxyacyl-CoA lyase 1 OS=Rattus norvegicus GN=Hacl1 IPI>Q8CHM7>2-hydroxyacyl-CoA lyase 1 NCBI>81878121>2-hydroxyacyl-CoA lyase 1 (2-hydroxyphytanoyl-CoA lyase) (2-HPCL) (Phytanoyl-CoA 2-hydroxylase 2) NCBI>50926767>2-hydroxyphytanoyl-CoA lyase [Rattus norvegicus] NCBI>25165938>2-hydroxyphytanoyl-CoA lyase [Rattus norvegicus] N…
167	2-hydroxyacyl-CoA lyase 1	K.GYFVQTPEELQDSLR.Q	43554553	77630224	90659352	36423304	10040864	10668832	25429597	49488581	35902952	9245130	3690189	8801247	81878121	Q8CHM7	Hacl1	Peroxisome	Manual Assigned Name:2-hydroxyacyl-CoA lyase 1 SwissPROT>HACL1_RAT>2-hydroxyacyl-CoA lyase 1 OS=Rattus norvegicus GN=Hacl1 SwissPROT>Q9JHT3_RAT>2-hydroxyphytanoyl-CoA lyase (Fragment) OS=Rattus norvegicus GN=Hacl1 IPI>Q8CHM7>2-hydroxyacyl-CoA lyase 1 IPI>F1M6X0>Uncharacterized protein (Fragment) NCBI>81878121>2-hydroxyacyl-CoA lyase 1 (2-hydroxyphytanoyl-CoA lyase) (2-HPCL) (Phytanoyl-CoA 2-hydro…
168	2-hydroxyacyl-CoA lyase 1	K.TQDVEYM#FGVVGIPVTEIALAAQELGIK.Y	1362477	1731016	3092578							23607	24433		81878121	Q8CHM7	Hacl1	Peroxisome	Manual Assigned Name:2-hydroxyacyl-CoA lyase 1 SwissPROT>HACL1_RAT>2-hydroxyacyl-CoA lyase 1 OS=Rattus norvegicus GN=Hacl1 IPI>Q8CHM7>2-hydroxyacyl-CoA lyase 1 NCBI>81878121>2-hydroxyacyl-CoA lyase 1 (2-hydroxyphytanoyl-CoA lyase) (2-HPCL) (Phytanoyl-CoA 2-hydroxylase 2) NCBI>50926767>2-hydroxyphytanoyl-CoA lyase [Rattus norvegicus] NCBI>25165938>2-hydroxyphytanoyl-CoA lyase [Rattus norvegicus] N…
169	2-hydroxyacyl-CoA lyase 1	K.TQDVEYM#FGVVGIPVTEIALAAQELGIK.Y	6050	25510	917290		2984	6617				13063	17668	8923	81878121	Q8CHM7	Hacl1	Peroxisome	Manual Assigned Name:2-hydroxyacyl-CoA lyase 1 SwissPROT>HACL1_RAT>2-hydroxyacyl-CoA lyase 1 OS=Rattus norvegicus GN=Hacl1 IPI>Q8CHM7>2-hydroxyacyl-CoA lyase 1 NCBI>81878121>2-hydroxyacyl-CoA lyase 1 (2-hydroxyphytanoyl-CoA lyase) (2-HPCL) (Phytanoyl-CoA 2-hydroxylase 2) NCBI>50926767>2-hydroxyphytanoyl-CoA lyase [Rattus norvegicus] NCBI>25165938>2-hydroxyphytanoyl-CoA lyase [Rattus norvegicus] N…
170	2-hydroxyacyl-CoA lyase 1	K.TQDVEYMFGVVGIPVTEIALAAQELGIK.Y	805982	1185562	2055567	591847	64331	245856	788184	947552	889471	44645	29121	34450	81878121	Q8CHM7	Hacl1	Peroxisome	Manual Assigned Name:2-hydroxyacyl-CoA lyase 1 SwissPROT>HACL1_RAT>2-hydroxyacyl-CoA lyase 1 OS=Rattus norvegicus GN=Hacl1 IPI>Q8CHM7>2-hydroxyacyl-CoA lyase 1 NCBI>81878121>2-hydroxyacyl-CoA lyase 1 (2-hydroxyphytanoyl-CoA lyase) (2-HPCL) (Phytanoyl-CoA 2-hydroxylase 2) NCBI>50926767>2-hydroxyphytanoyl-CoA lyase [Rattus norvegicus] NCBI>25165938>2-hydroxyphytanoyl-CoA lyase [Rattus norvegicus] N…
171	2-hydroxyacyl-CoA lyase 1	K.WWETLR.E	103983890	124775174	111820364	24946166	15428649	23295013	25851264	70854315	40231252	4509599	7331538	7583978	81878121	Q8CHM7	Hacl1	Peroxisome	Manual Assigned Name:2-hydroxyacyl-CoA lyase 1 SwissPROT>HACL1_RAT>2-hydroxyacyl-CoA lyase 1 OS=Rattus norvegicus GN=Hacl1 IPI>Q8CHM7>2-hydroxyacyl-CoA lyase 1 NCBI>81878121>2-hydroxyacyl-CoA lyase 1 (2-hydroxyphytanoyl-CoA lyase) (2-HPCL) (Phytanoyl-CoA 2-hydroxylase 2) NCBI>50926767>2-hydroxyphytanoyl-CoA lyase [Rattus norvegicus] NCBI>25165938>2-hydroxyphytanoyl-CoA lyase [Rattus norvegicus] N…
172	2-hydroxyacyl-CoA lyase 1	R.KAQDFHWLTR.S	35329050	58209200	38744083	23810293	13147499	10242738	11283403	30054434	18012276	6979722	5383829	6408235	81878121	Q8CHM7	Hacl1	Peroxisome	Manual Assigned Name:2-hydroxyacyl-CoA lyase 1 HPRD>09183_1>2 hydroxyphytanoyl CoA lyase SwissPROT>HACL1_RAT>2-hydroxyacyl-CoA lyase 1 OS=Rattus norvegicus GN=Hacl1 SwissPROT>Q9JHT3_RAT>2-hydroxyphytanoyl-CoA lyase (Fragment) OS=Rattus norvegicus GN=Hacl1 IPI>Q8CHM7>2-hydroxyacyl-CoA lyase 1 IPI>F1M6X0>Uncharacterized protein (Fragment) NCBI>81878121>2-hydroxyacyl-CoA lyase 1 (2-hydroxyphytanoyl-…
173	2-hydroxyacyl-CoA lyase 1	R.SEEQVSGAK.V	1083186	1380098	824239	966553	501544	470893	1980621	2825370	2570464	892658	3721878	2107091	81878121	Q8CHM7	Hacl1	Peroxisome	Manual Assigned Name:2-hydroxyacyl-CoA lyase 1 HPRD>09183_1>2 hydroxyphytanoyl CoA lyase SwissPROT>HACL1_RAT>2-hydroxyacyl-CoA lyase 1 OS=Rattus norvegicus GN=Hacl1 IPI>Q8CHM7>2-hydroxyacyl-CoA lyase 1 NCBI>81878121>2-hydroxyacyl-CoA lyase 1 (2-hydroxyphytanoyl-CoA lyase) (2-HPCL) (Phytanoyl-CoA 2-hydroxylase 2) NCBI>50926767>2-hydroxyphytanoyl-CoA lyase [Rattus norvegicus] NCBI>25165938>2-hydrox…
174	2-methoxy-6-polyprenyl-1,4-benzoquinol methylase, mitochondrial	K.MHPLPGTQLLDVAGGTGDIAFR.F	19241448	23065424	18152199	13196974	8554394	12778782	14877953	38586948	33105418	14665307	10419034	9450677	90111989	Q4G064	Coq5	Ubiquinone and other terpenoid-quinone biosynthesis	Manual Assigned Name:2-methoxy-6-polyprenyl-1,4-benzoquinol methylase, mitochondrial HPRD>17560_1>Coenzyme Q5 homolog, methyltransferase SwissPROT>COQ5_RAT>"Ubiquinone biosynthesis methyltransferase COQ5, mitochondrial OS=Rattus norvegicus GN=Coq5" IPI>Q4G064>2-methoxy-6-polyprenyl-1,4-benzoquinol methylase, mitochondrial NCBI>90111989>Ubiquinone biosynthesis methyltransferase COQ5, mitochondrial…
175	2-methoxy-6-polyprenyl-1,4-benzoquinol methylase, mitochondrial	K.SYQYLVESIR.K	4505796	14452266	11057591	13001271	16973952	18052977	13388686	15832780	4421532	12498208	11983990	15504021	90111989	Q4G064	Coq5	Ubiquinone and other terpenoid-quinone biosynthesis	Manual Assigned Name:2-methoxy-6-polyprenyl-1,4-benzoquinol methylase, mitochondrial HPRD>17560_1>Coenzyme Q5 homolog, methyltransferase SwissPROT>COQ5_RAT>"Ubiquinone biosynthesis methyltransferase COQ5, mitochondrial OS=Rattus norvegicus GN=Coq5" IPI>Q4G064>2-methoxy-6-polyprenyl-1,4-benzoquinol methylase, mitochondrial NCBI>90111989>Ubiquinone biosynthesis methyltransferase COQ5, mitochondrial…
176	2-methoxy-6-polyprenyl-1,4-benzoquinol methylase, mitochondrial	R.FLSYVQTQHER.K	8546962	19154488	13637398	38742290	42590070	16080371	33837061	27839164	25956647	17815374	25105233	14424824	90111989	Q4G064	Coq5	Ubiquinone and other terpenoid-quinone biosynthesis	Manual Assigned Name:2-methoxy-6-polyprenyl-1,4-benzoquinol methylase, mitochondrial SwissPROT>COQ5_RAT>"Ubiquinone biosynthesis methyltransferase COQ5, mitochondrial OS=Rattus norvegicus GN=Coq5" IPI>Q4G064>2-methoxy-6-polyprenyl-1,4-benzoquinol methylase, mitochondrial NCBI>90111989>Ubiquinone biosynthesis methyltransferase COQ5, mitochondrial precursor NCBI>71051701>Coenzyme Q5 homolog, methyl…
177	2-oxoglutarate dehydrogenase, mitochondrial	K.FETPGIMQFTNEEK.R	6154309	14232688	16993364	18297578	7220665	8502801	16619594	16695083	11922021	7034767	6393590	4049724	81883712	Q5XI78	Ogdh	Lysine degradation Tryptophan metabolism Citrate cycle (TCA cycle)	Manual Assigned Name:2-oxoglutarate dehydrogenase, mitochondrial HPRD>08938_1>2-oxoglutarate dehydrogenase E1 component HPRD>08938_2>2-oxoglutarate dehydrogenase E1 component SwissPROT>D3ZFA6_RAT>Uncharacterized protein OS=Rattus norvegicus GN=Ogdh SwissPROT>D3ZQK1_RAT>Uncharacterized protein OS=Rattus norvegicus GN=Ogdh SwissPROT>D4A7P8_RAT>Uncharacterized protein OS=Rattus norvegicus GN=Ogdh Sw…
178	2-oxoglutarate dehydrogenase, mitochondrial	K.LEAADEGSGDM#K.Y	206290	270344	396035	374782	161784	137644	328871	192867	313151	130413	245015	1357986	81883712	Q5XI78	Ogdh	Lysine degradation Tryptophan metabolism Citrate cycle (TCA cycle)	Manual Assigned Name:2-oxoglutarate dehydrogenase, mitochondrial SwissPROT>D3ZFA6_RAT>Uncharacterized protein OS=Rattus norvegicus GN=Ogdh SwissPROT>D3ZQK1_RAT>Uncharacterized protein OS=Rattus norvegicus GN=Ogdh SwissPROT>D4A7P8_RAT>Uncharacterized protein OS=Rattus norvegicus GN=Ogdh SwissPROT>ODO1_RAT>"2-oxoglutarate dehydrogenase, mitochondrial OS=Rattus norvegicus GN=Ogdh" IPI>Q5XI78>2-oxogl…
179	2-oxoglutarate dehydrogenase, mitochondrial	K.LEAADEGSGDMK.Y	1239349	3359221	4173746	4411386	2207455	1683991	7068080	2329026	6346230	1522873	2018296	1724827	81883712	Q5XI78	Ogdh	Lysine degradation Tryptophan metabolism Citrate cycle (TCA cycle)	Manual Assigned Name:2-oxoglutarate dehydrogenase, mitochondrial SwissPROT>D3ZFA6_RAT>Uncharacterized protein OS=Rattus norvegicus GN=Ogdh SwissPROT>D3ZQK1_RAT>Uncharacterized protein OS=Rattus norvegicus GN=Ogdh SwissPROT>D4A7P8_RAT>Uncharacterized protein OS=Rattus norvegicus GN=Ogdh SwissPROT>ODO1_RAT>"2-oxoglutarate dehydrogenase, mitochondrial OS=Rattus norvegicus GN=Ogdh" IPI>Q5XI78>2-oxogl…
180	2-oxoglutarate dehydrogenase, mitochondrial	K.LGFYGLHESDLDK.V	247406117	589761931	794257743	319381799	257052294	324375821	347523643	438772661	333259003	309877704	437178455	385291758	81883712	Q5XI78	Ogdh	Lysine degradation Tryptophan metabolism Citrate cycle (TCA cycle)	Manual Assigned Name:2-oxoglutarate dehydrogenase, mitochondrial SwissPROT>ODO1_RAT>"2-oxoglutarate dehydrogenase, mitochondrial OS=Rattus norvegicus GN=Ogdh" IPI>Q5XI78>2-oxoglutarate dehydrogenase, mitochondrial NCBI>81883712>2-oxoglutarate dehydrogenase E1 component, mitochondrial precursor (Alpha-ketoglutarate dehydrogenase) NCBI>62945278>oxoglutarate dehydrogenase (lipoamide) [Rattus norvegi…
181	2-oxoglutarate dehydrogenase, mitochondrial	K.LGFYGLHESDLDK.V	60570527	131087809	132026498	132007088	81324469	70645410	134810460	129000441	111371226	73801293	103950521	67503414	81883712	Q5XI78	Ogdh	Lysine degradation Tryptophan metabolism Citrate cycle (TCA cycle)	Manual Assigned Name:2-oxoglutarate dehydrogenase, mitochondrial SwissPROT>ODO1_RAT>"2-oxoglutarate dehydrogenase, mitochondrial OS=Rattus norvegicus GN=Ogdh" IPI>Q5XI78>2-oxoglutarate dehydrogenase, mitochondrial NCBI>81883712>2-oxoglutarate dehydrogenase E1 component, mitochondrial precursor (Alpha-ketoglutarate dehydrogenase) NCBI>62945278>oxoglutarate dehydrogenase (lipoamide) [Rattus norvegi…
182	2-oxoglutarate dehydrogenase, mitochondrial	K.LVEDHLAVQSLIR.A	65321587	111267231	108802945	4427585172	2310029809	1918458459	4391800921	3444967288	5205742416	66693510	76277545	82591675	81883712	Q5XI78	Ogdh	Lysine degradation Tryptophan metabolism Citrate cycle (TCA cycle)	Manual Assigned Name:2-oxoglutarate dehydrogenase, mitochondrial HPRD>07704_1>Oxoglutarate dehydrogenase-like HPRD>08938_1>2-oxoglutarate dehydrogenase E1 component HPRD>08938_2>2-oxoglutarate dehydrogenase E1 component SwissPROT>D3ZFA6_RAT>Uncharacterized protein OS=Rattus norvegicus GN=Ogdh SwissPROT>D3ZQD3_RAT>"Oxoglutarate dehydrogenase-like (Predicted), isoform CRA_a OS=Rattus norvegicus GN=…
183	2-oxoglutarate dehydrogenase, mitochondrial	K.LVEDHLAVQSLIR.A	18318355	78713387	92081226	175200168	70621256	134538237	71469533	30355601	32430755	27576104	15778218	13375651	81883712	Q5XI78	Ogdh	Lysine degradation Tryptophan metabolism Citrate cycle (TCA cycle)	Manual Assigned Name:2-oxoglutarate dehydrogenase, mitochondrial HPRD>07704_1>Oxoglutarate dehydrogenase-like HPRD>08938_1>2-oxoglutarate dehydrogenase E1 component HPRD>08938_2>2-oxoglutarate dehydrogenase E1 component SwissPROT>D3ZFA6_RAT>Uncharacterized protein OS=Rattus norvegicus GN=Ogdh SwissPROT>D3ZQD3_RAT>"Oxoglutarate dehydrogenase-like (Predicted), isoform CRA_a OS=Rattus norvegicus GN=…
184	2-oxoglutarate dehydrogenase, mitochondrial	K.NQGYYDYVKPR.L	12249121	33058548	46283762	76265539	22823870	28760316	40822786	36378986	27306335	29725834	22674024	14999742	81883712	Q5XI78	Ogdh	Lysine degradation Tryptophan metabolism Citrate cycle (TCA cycle)	Manual Assigned Name:2-oxoglutarate dehydrogenase, mitochondrial HPRD>08938_1>2-oxoglutarate dehydrogenase E1 component SwissPROT>D3ZFA6_RAT>Uncharacterized protein OS=Rattus norvegicus GN=Ogdh SwissPROT>D3ZQK1_RAT>Uncharacterized protein OS=Rattus norvegicus GN=Ogdh SwissPROT>D4A7P8_RAT>Uncharacterized protein OS=Rattus norvegicus GN=Ogdh SwissPROT>ODO1_RAT>"2-oxoglutarate dehydrogenase, mitocho…
185	2-oxoglutarate dehydrogenase, mitochondrial	K.NQGYYDYVKPR.L	4844933	2385544	1510111	18772885	21435757	2300047	4649247	14285818	16561524	8478275	9715061	5741052	81883712	Q5XI78	Ogdh	Lysine degradation Tryptophan metabolism Citrate cycle (TCA cycle)	Manual Assigned Name:2-oxoglutarate dehydrogenase, mitochondrial HPRD>08938_1>2-oxoglutarate dehydrogenase E1 component SwissPROT>D3ZFA6_RAT>Uncharacterized protein OS=Rattus norvegicus GN=Ogdh SwissPROT>D3ZQK1_RAT>Uncharacterized protein OS=Rattus norvegicus GN=Ogdh SwissPROT>D4A7P8_RAT>Uncharacterized protein OS=Rattus norvegicus GN=Ogdh SwissPROT>ODO1_RAT>"2-oxoglutarate dehydrogenase, mitocho…
186	2-oxoglutarate dehydrogenase, mitochondrial	K.SWDIFFR.N	27468633	55204982	52058932	60035210	35251232	34324486	62845171	67978900	46804619	25917249	32134483	31852549	81883712	Q5XI78	Ogdh	Lysine degradation Tryptophan metabolism Citrate cycle (TCA cycle)	Manual Assigned Name:2-oxoglutarate dehydrogenase, mitochondrial HPRD>08938_1>2-oxoglutarate dehydrogenase E1 component HPRD>08938_2>2-oxoglutarate dehydrogenase E1 component SwissPROT>D3ZFA6_RAT>Uncharacterized protein OS=Rattus norvegicus GN=Ogdh SwissPROT>D3ZQK1_RAT>Uncharacterized protein OS=Rattus norvegicus GN=Ogdh SwissPROT>D4A7P8_RAT>Uncharacterized protein OS=Rattus norvegicus GN=Ogdh Sw…
187	2-oxoglutarate dehydrogenase, mitochondrial	K.VFHLPTTTFIGGQEPALPLR.E	67535541	121349442	82179944	154323000	94613457	75751061	133109429	150087784	117871424	80517133	100387477	70334541	81883712	Q5XI78	Ogdh	Lysine degradation Tryptophan metabolism Citrate cycle (TCA cycle)	Manual Assigned Name:2-oxoglutarate dehydrogenase, mitochondrial SwissPROT>D3ZFA6_RAT>Uncharacterized protein OS=Rattus norvegicus GN=Ogdh SwissPROT>D3ZQK1_RAT>Uncharacterized protein OS=Rattus norvegicus GN=Ogdh SwissPROT>D4A7P8_RAT>Uncharacterized protein OS=Rattus norvegicus GN=Ogdh SwissPROT>ODO1_RAT>"2-oxoglutarate dehydrogenase, mitochondrial OS=Rattus norvegicus GN=Ogdh" IPI>Q5XI78>2-oxogl…
188	2-oxoglutarate dehydrogenase, mitochondrial	K.VFHLPTTTFIGGQEPALPLR.E	11674462	9471233	14387121	29154922	11748006		19651307	19626787	23694734	7460786	18696986	8005633	81883712	Q5XI78	Ogdh	Lysine degradation Tryptophan metabolism Citrate cycle (TCA cycle)	Manual Assigned Name:2-oxoglutarate dehydrogenase, mitochondrial SwissPROT>D3ZFA6_RAT>Uncharacterized protein OS=Rattus norvegicus GN=Ogdh SwissPROT>D3ZQK1_RAT>Uncharacterized protein OS=Rattus norvegicus GN=Ogdh SwissPROT>D4A7P8_RAT>Uncharacterized protein OS=Rattus norvegicus GN=Ogdh SwissPROT>ODO1_RAT>"2-oxoglutarate dehydrogenase, mitochondrial OS=Rattus norvegicus GN=Ogdh" IPI>Q5XI78>2-oxogl…
189	2-oxoglutarate dehydrogenase, mitochondrial	R.DM#AEEVAITR.I	6999961	46910002	33304467	32234852	23615504	28054516	25042864	34997926	23515099	8247334	10113492	7271073	81883712	Q5XI78	Ogdh	Lysine degradation Tryptophan metabolism Citrate cycle (TCA cycle)	Manual Assigned Name:2-oxoglutarate dehydrogenase, mitochondrial SwissPROT>D3ZFA6_RAT>Uncharacterized protein OS=Rattus norvegicus GN=Ogdh SwissPROT>D3ZQK1_RAT>Uncharacterized protein OS=Rattus norvegicus GN=Ogdh SwissPROT>D4A7P8_RAT>Uncharacterized protein OS=Rattus norvegicus GN=Ogdh SwissPROT>ODO1_RAT>"2-oxoglutarate dehydrogenase, mitochondrial OS=Rattus norvegicus GN=Ogdh" IPI>Q5XI78>2-oxogl…
190	2-oxoglutarate dehydrogenase, mitochondrial	R.DMAEEVAITR.I	26272687	59795356	63681828	59298057	44780924	30699886	75143495	51016692	39745502	32047167	40571030	34113339	81883712	Q5XI78	Ogdh	Lysine degradation Tryptophan metabolism Citrate cycle (TCA cycle)	Manual Assigned Name:2-oxoglutarate dehydrogenase, mitochondrial SwissPROT>D3ZFA6_RAT>Uncharacterized protein OS=Rattus norvegicus GN=Ogdh SwissPROT>D3ZQK1_RAT>Uncharacterized protein OS=Rattus norvegicus GN=Ogdh SwissPROT>D4A7P8_RAT>Uncharacterized protein OS=Rattus norvegicus GN=Ogdh SwissPROT>ODO1_RAT>"2-oxoglutarate dehydrogenase, mitochondrial OS=Rattus norvegicus GN=Ogdh" IPI>Q5XI78>2-oxogl…
191	2-oxoglutarate dehydrogenase, mitochondrial	R.DPAAAPATGNK.K	615180	1006416	1062750	996030	122116	146982	783231	438015	508667	132650	194130	2462651	81883712	Q5XI78	Ogdh	Lysine degradation Tryptophan metabolism Citrate cycle (TCA cycle)	Manual Assigned Name:2-oxoglutarate dehydrogenase, mitochondrial HPRD>08938_1>2-oxoglutarate dehydrogenase E1 component SwissPROT>D3ZFA6_RAT>Uncharacterized protein OS=Rattus norvegicus GN=Ogdh SwissPROT>D3ZQK1_RAT>Uncharacterized protein OS=Rattus norvegicus GN=Ogdh SwissPROT>D4A7P8_RAT>Uncharacterized protein OS=Rattus norvegicus GN=Ogdh SwissPROT>ODO1_RAT>"2-oxoglutarate dehydrogenase, mitocho…
192	2-oxoglutarate dehydrogenase, mitochondrial	R.FEEFLQR.K	49978576	34301946	21735901	105146244	119971124	101618044	36468137	90874742	95250835	74981902	94688052	43754413	81883712	Q5XI78	Ogdh	Lysine degradation Tryptophan metabolism Citrate cycle (TCA cycle)	Manual Assigned Name:2-oxoglutarate dehydrogenase, mitochondrial HPRD>08938_1>2-oxoglutarate dehydrogenase E1 component HPRD>08938_2>2-oxoglutarate dehydrogenase E1 component SwissPROT>D3ZFA6_RAT>Uncharacterized protein OS=Rattus norvegicus GN=Ogdh SwissPROT>D3ZQK1_RAT>Uncharacterized protein OS=Rattus norvegicus GN=Ogdh SwissPROT>D4A7P8_RAT>Uncharacterized protein OS=Rattus norvegicus GN=Ogdh Sw…
193	2-oxoglutarate dehydrogenase, mitochondrial	R.FLDTAFDLDAFK.K	60646158	91156384	129226160	154365774	72533636	86828910	106092136	120204658	106745404	40701616	68820971	77957322	81883712	Q5XI78	Ogdh	Lysine degradation Tryptophan metabolism Citrate cycle (TCA cycle)	Manual Assigned Name:2-oxoglutarate dehydrogenase, mitochondrial SwissPROT>D3ZFA6_RAT>Uncharacterized protein OS=Rattus norvegicus GN=Ogdh SwissPROT>D3ZQK1_RAT>Uncharacterized protein OS=Rattus norvegicus GN=Ogdh SwissPROT>D4A7P8_RAT>Uncharacterized protein OS=Rattus norvegicus GN=Ogdh SwissPROT>ODO1_RAT>"2-oxoglutarate dehydrogenase, mitochondrial OS=Rattus norvegicus GN=Ogdh" IPI>Q5XI78>2-oxogl…
194	2-oxoglutarate dehydrogenase, mitochondrial	R.FLDTAFDLDAFKK.F	12588809	39464956	3030902	14698461	5883238	3845029	43214124	24495727	10310735	7287747	15820372	10356528	81883712	Q5XI78	Ogdh	Lysine degradation Tryptophan metabolism Citrate cycle (TCA cycle)	Manual Assigned Name:2-oxoglutarate dehydrogenase, mitochondrial SwissPROT>D3ZFA6_RAT>Uncharacterized protein OS=Rattus norvegicus GN=Ogdh SwissPROT>D3ZQK1_RAT>Uncharacterized protein OS=Rattus norvegicus GN=Ogdh SwissPROT>D4A7P8_RAT>Uncharacterized protein OS=Rattus norvegicus GN=Ogdh SwissPROT>ODO1_RAT>"2-oxoglutarate dehydrogenase, mitochondrial OS=Rattus norvegicus GN=Ogdh" IPI>Q5XI78>2-oxogl…
195	2-oxoglutarate dehydrogenase, mitochondrial	R.GHHVAQLDPLGILDADLDSSVPADIISSTDK.L	1810589	4589469	14819574	7962222	2771696	3977208	3378229	3786633	6781592	3181140	2833638	2764686	81883712	Q5XI78	Ogdh	Lysine degradation Tryptophan metabolism Citrate cycle (TCA cycle)	Manual Assigned Name:2-oxoglutarate dehydrogenase, mitochondrial HPRD>08938_1>2-oxoglutarate dehydrogenase E1 component HPRD>08938_2>2-oxoglutarate dehydrogenase E1 component SwissPROT>D3ZQK1_RAT>Uncharacterized protein OS=Rattus norvegicus GN=Ogdh SwissPROT>ODO1_RAT>"2-oxoglutarate dehydrogenase, mitochondrial OS=Rattus norvegicus GN=Ogdh" IPI>Q5XI78>2-oxoglutarate dehydrogenase, mitochondrial I…
196	2-oxoglutarate dehydrogenase, mitochondrial	R.IEQLSPFPFDLLLK.E	1493939	2575349	2543067	4413341	2283052	2347803	3011619	3162558	2297451	1329310	2335319	1370322	81883712	Q5XI78	Ogdh	Lysine degradation Tryptophan metabolism Citrate cycle (TCA cycle)	Manual Assigned Name:2-oxoglutarate dehydrogenase, mitochondrial HPRD>08938_1>2-oxoglutarate dehydrogenase E1 component SwissPROT>D3ZFA6_RAT>Uncharacterized protein OS=Rattus norvegicus GN=Ogdh SwissPROT>D3ZQK1_RAT>Uncharacterized protein OS=Rattus norvegicus GN=Ogdh SwissPROT>D4A7P8_RAT>Uncharacterized protein OS=Rattus norvegicus GN=Ogdh SwissPROT>ODO1_RAT>"2-oxoglutarate dehydrogenase, mitocho…
197	2-oxoglutarate dehydrogenase, mitochondrial	R.LNVLANVIR.K	106147478	115066269	87864623	347081775	432740730	92409672	278005597	533490537	768185603	148313776	397368508	220027409	81883712	Q5XI78	Ogdh	Lysine degradation Tryptophan metabolism Citrate cycle (TCA cycle)	Manual Assigned Name:2-oxoglutarate dehydrogenase, mitochondrial HPRD>07704_1>Oxoglutarate dehydrogenase-like HPRD>08938_1>2-oxoglutarate dehydrogenase E1 component HPRD>08938_2>2-oxoglutarate dehydrogenase E1 component SwissPROT>D3ZFA6_RAT>Uncharacterized protein OS=Rattus norvegicus GN=Ogdh SwissPROT>D3ZQD3_RAT>"Oxoglutarate dehydrogenase-like (Predicted), isoform CRA_a OS=Rattus norvegicus GN=…
198	2-oxoglutarate dehydrogenase, mitochondrial	R.LSGQDVER.G	6595721	12590573	19197756	8908614	6345559	7115175	6611422	3430867	8107302	3168027	4020677	2937138	81883712	Q5XI78	Ogdh	Lysine degradation Tryptophan metabolism Citrate cycle (TCA cycle)	Manual Assigned Name:2-oxoglutarate dehydrogenase, mitochondrial HPRD>07704_1>Oxoglutarate dehydrogenase-like HPRD>08938_1>2-oxoglutarate dehydrogenase E1 component SwissPROT>D3ZFA6_RAT>Uncharacterized protein OS=Rattus norvegicus GN=Ogdh SwissPROT>D3ZQD3_RAT>"Oxoglutarate dehydrogenase-like (Predicted), isoform CRA_a OS=Rattus norvegicus GN=Ogdhl" SwissPROT>D3ZQK1_RAT>Uncharacterized protein OS=…
199	2-oxoglutarate dehydrogenase, mitochondrial	R.NITLSLVANPSHLEAADPVVM#GK.T	16188634	23160463	27346026	27871730	18641256	12932289	20424746	30623993	24594904	9805288	16981878	15400325	81883712	Q5XI78	Ogdh	Lysine degradation Tryptophan metabolism Citrate cycle (TCA cycle)	Manual Assigned Name:2-oxoglutarate dehydrogenase, mitochondrial HPRD>08938_1>2-oxoglutarate dehydrogenase E1 component HPRD>08938_2>2-oxoglutarate dehydrogenase E1 component SwissPROT>D3ZFA6_RAT>Uncharacterized protein OS=Rattus norvegicus GN=Ogdh SwissPROT>D3ZQK1_RAT>Uncharacterized protein OS=Rattus norvegicus GN=Ogdh SwissPROT>D4A7P8_RAT>Uncharacterized protein OS=Rattus norvegicus GN=Ogdh Sw…
200	2-oxoglutarate dehydrogenase, mitochondrial	R.NTNAGAPPGTAYQSPLSLSR.S	3305976	4155145	3444365	10083832	9963946	4168347	5068446	6970568	1113292	11004577	8635407	1721613	81883712	Q5XI78	Ogdh	Lysine degradation Tryptophan metabolism Citrate cycle (TCA cycle)	Manual Assigned Name:2-oxoglutarate dehydrogenase, mitochondrial SwissPROT>D3ZFA6_RAT>Uncharacterized protein OS=Rattus norvegicus GN=Ogdh SwissPROT>D3ZQK1_RAT>Uncharacterized protein OS=Rattus norvegicus GN=Ogdh SwissPROT>D4A7P8_RAT>Uncharacterized protein OS=Rattus norvegicus GN=Ogdh SwissPROT>ODO1_RAT>"2-oxoglutarate dehydrogenase, mitochondrial OS=Rattus norvegicus GN=Ogdh" IPI>Q5XI78>2-oxogl…
201	2-oxoglutarate dehydrogenase, mitochondrial	R.QILLPFR.K	93015561	131582545	100641234	120836341	92030426	91185060	129147987	153992939	118451387	83048806	102662027	85755903	81883712	Q5XI78	Ogdh	Lysine degradation Tryptophan metabolism Citrate cycle (TCA cycle)	Manual Assigned Name:2-oxoglutarate dehydrogenase, mitochondrial HPRD>07704_1>Oxoglutarate dehydrogenase-like HPRD>08938_1>2-oxoglutarate dehydrogenase E1 component SwissPROT>D3ZFA6_RAT>Uncharacterized protein OS=Rattus norvegicus GN=Ogdh SwissPROT>D3ZQK1_RAT>Uncharacterized protein OS=Rattus norvegicus GN=Ogdh SwissPROT>D4A7P8_RAT>Uncharacterized protein OS=Rattus norvegicus GN=Ogdh SwissPROT>OD…
202	2-oxoglutarate dehydrogenase, mitochondrial	R.SSLATMAHAQSLVEAQPNVDK.L	10688695	19655915	11352508	17477073	14700953	8812200	15401451	17235238	7756285	9114977	20805966	9198942	81883712	Q5XI78	Ogdh	Lysine degradation Tryptophan metabolism Citrate cycle (TCA cycle)	Manual Assigned Name:2-oxoglutarate dehydrogenase, mitochondrial SwissPROT>D3ZFA6_RAT>Uncharacterized protein OS=Rattus norvegicus GN=Ogdh SwissPROT>D3ZQK1_RAT>Uncharacterized protein OS=Rattus norvegicus GN=Ogdh SwissPROT>D4A7P8_RAT>Uncharacterized protein OS=Rattus norvegicus GN=Ogdh SwissPROT>ODO1_RAT>"2-oxoglutarate dehydrogenase, mitochondrial OS=Rattus norvegicus GN=Ogdh" IPI>Q5XI78>2-oxogl…
203	2-oxoglutarate dehydrogenase, mitochondrial	R.TSFDEM#LPGTHFQR.V	120391305	200525006	174548887	160293114	122536259	95069010	129459644	202540693	161693387	66214498	73454379	54058981	81883712	Q5XI78	Ogdh	Lysine degradation Tryptophan metabolism Citrate cycle (TCA cycle)	Manual Assigned Name:2-oxoglutarate dehydrogenase, mitochondrial SwissPROT>D3ZFA6_RAT>Uncharacterized protein OS=Rattus norvegicus GN=Ogdh SwissPROT>D3ZQK1_RAT>Uncharacterized protein OS=Rattus norvegicus GN=Ogdh SwissPROT>D4A7P8_RAT>Uncharacterized protein OS=Rattus norvegicus GN=Ogdh SwissPROT>ODO1_RAT>"2-oxoglutarate dehydrogenase, mitochondrial OS=Rattus norvegicus GN=Ogdh" IPI>Q5XI78>2-oxogl…
204	2-oxoglutarate dehydrogenase, mitochondrial	R.TSFDEM#LPGTHFQR.V	6049966	22234124	26860112	30102602	8326481	15787998	17166684	11188567	14788681	10221144	13755465	11944156	81883712	Q5XI78	Ogdh	Lysine degradation Tryptophan metabolism Citrate cycle (TCA cycle)	Manual Assigned Name:2-oxoglutarate dehydrogenase, mitochondrial SwissPROT>D3ZFA6_RAT>Uncharacterized protein OS=Rattus norvegicus GN=Ogdh SwissPROT>D3ZQK1_RAT>Uncharacterized protein OS=Rattus norvegicus GN=Ogdh SwissPROT>D4A7P8_RAT>Uncharacterized protein OS=Rattus norvegicus GN=Ogdh SwissPROT>ODO1_RAT>"2-oxoglutarate dehydrogenase, mitochondrial OS=Rattus norvegicus GN=Ogdh" IPI>Q5XI78>2-oxogl…
205	2-oxoglutarate dehydrogenase, mitochondrial	R.TSFDEMLPGTHFQR.V	14083018	36829373	34090176	34643718	16277294	16285623	28244565	28663834	33370474	11012386	18781751	15652099	81883712	Q5XI78	Ogdh	Lysine degradation Tryptophan metabolism Citrate cycle (TCA cycle)	Manual Assigned Name:2-oxoglutarate dehydrogenase, mitochondrial SwissPROT>D3ZFA6_RAT>Uncharacterized protein OS=Rattus norvegicus GN=Ogdh SwissPROT>D3ZQK1_RAT>Uncharacterized protein OS=Rattus norvegicus GN=Ogdh SwissPROT>D4A7P8_RAT>Uncharacterized protein OS=Rattus norvegicus GN=Ogdh SwissPROT>ODO1_RAT>"2-oxoglutarate dehydrogenase, mitochondrial OS=Rattus norvegicus GN=Ogdh" IPI>Q5XI78>2-oxogl…
206	2-oxoglutarate dehydrogenase, mitochondrial	R.VIPEDGPAAQNPDK.V				434178	6874029	1878318		1374491	3167315	1175447	714526		81883712	Q5XI78	Ogdh	Lysine degradation Tryptophan metabolism Citrate cycle (TCA cycle)	Manual Assigned Name:2-oxoglutarate dehydrogenase, mitochondrial SwissPROT>D3ZFA6_RAT>Uncharacterized protein OS=Rattus norvegicus GN=Ogdh SwissPROT>D3ZQK1_RAT>Uncharacterized protein OS=Rattus norvegicus GN=Ogdh SwissPROT>D4A7P8_RAT>Uncharacterized protein OS=Rattus norvegicus GN=Ogdh SwissPROT>ODO1_RAT>"2-oxoglutarate dehydrogenase, mitochondrial OS=Rattus norvegicus GN=Ogdh" IPI>Q5XI78>2-oxogl…
207	2-oxoisovalerate dehydrogenase subunit beta, mitochondrial	K.DPTAVIFGEDVAFGGVFR.C	267340	677569	445613	637557	479330	286671	224907	431683	603336	206951	94465	148119	161784344	P35738	Bckdhb	Valine, leucine and isoleucine degradation	Manual Assigned Name:2-oxoisovalerate dehydrogenase subunit beta, mitochondrial HPRD>02011_1>Branched chain keto acid dehydrogenase E1, beta polypeptide HPRD>02011_2>Branched chain keto acid dehydrogenase E1, beta polypeptide SwissPROT>D3Z880_RAT>Uncharacterized protein OS=Rattus norvegicus GN=Bckdhb SwissPROT>ODBB_RAT>"2-oxoisovalerate dehydrogenase subunit beta, mitochondrial OS=Rattus norvegic…
208	2-oxoisovalerate dehydrogenase subunit beta, mitochondrial	K.M#NLFQSITSALDNSLAK.D	207203	218740	255832	750025	131067	93805	274157	187773	190995	231757	68365	90956	161784344	P35738	Bckdhb	Valine, leucine and isoleucine degradation	Manual Assigned Name:2-oxoisovalerate dehydrogenase subunit beta, mitochondrial SwissPROT>D3Z880_RAT>Uncharacterized protein OS=Rattus norvegicus GN=Bckdhb SwissPROT>ODBB_RAT>"2-oxoisovalerate dehydrogenase subunit beta, mitochondrial OS=Rattus norvegicus GN=Bckdhb" IPI>P35738>2-oxoisovalerate dehydrogenase subunit beta, mitochondrial IPI>D3Z880>Uncharacterized protein NCBI>161784344>2-oxoisovale…
209	2-oxoisovalerate dehydrogenase subunit beta, mitochondrial	K.MNLFQSITSALDNSLAK.D	229594	535362	427812	346116	116986	346665	268910	232017	242571	61001	112875	55035	161784344	P35738	Bckdhb	Valine, leucine and isoleucine degradation	Manual Assigned Name:2-oxoisovalerate dehydrogenase subunit beta, mitochondrial SwissPROT>D3Z880_RAT>Uncharacterized protein OS=Rattus norvegicus GN=Bckdhb SwissPROT>ODBB_RAT>"2-oxoisovalerate dehydrogenase subunit beta, mitochondrial OS=Rattus norvegicus GN=Bckdhb" IPI>P35738>2-oxoisovalerate dehydrogenase subunit beta, mitochondrial IPI>D3Z880>Uncharacterized protein NCBI>161784344>2-oxoisovale…
210	2-oxoisovalerate dehydrogenase subunit beta, mitochondrial	R.AAVEQVPVEPYK.I	59784039	29957831	40429325	51521717	56088062	46238518	52765019	70146674	69217968	34546316	36403916	30846516	161784344	P35738	Bckdhb	Valine, leucine and isoleucine degradation	Manual Assigned Name:2-oxoisovalerate dehydrogenase subunit beta, mitochondrial SwissPROT>D3Z880_RAT>Uncharacterized protein OS=Rattus norvegicus GN=Bckdhb SwissPROT>ODBB_RAT>"2-oxoisovalerate dehydrogenase subunit beta, mitochondrial OS=Rattus norvegicus GN=Bckdhb" IPI>P35738>2-oxoisovalerate dehydrogenase subunit beta, mitochondrial IPI>D3Z880>Uncharacterized protein NCBI>161784344>2-oxoisovale…
211	2-oxoisovalerate dehydrogenase subunit beta, mitochondrial	R.EVASMAQEK.L	643584	1518730	9057463	2981762	1649817	1442994	4146732	840383	2217078	844147	336209	359627	161784344	P35738	Bckdhb	Valine, leucine and isoleucine degradation	Manual Assigned Name:2-oxoisovalerate dehydrogenase subunit beta, mitochondrial SwissPROT>D3Z880_RAT>Uncharacterized protein OS=Rattus norvegicus GN=Bckdhb SwissPROT>ODBB_RAT>"2-oxoisovalerate dehydrogenase subunit beta, mitochondrial OS=Rattus norvegicus GN=Bckdhb" IPI>P35738>2-oxoisovalerate dehydrogenase subunit beta, mitochondrial IPI>D3Z880>Uncharacterized protein NCBI>161784344>2-oxoisovale…
212	2-oxoisovalerate dehydrogenase subunit beta, mitochondrial	R.VAHFTFQPDPESLQYGQTQK.M	65612637	132444121	76250051	114524406	57556176	57773920	87781061	70552351	82838468	88947468	91801743	97567578	161784344	P35738	Bckdhb	Valine, leucine and isoleucine degradation	Manual Assigned Name:2-oxoisovalerate dehydrogenase subunit beta, mitochondrial SwissPROT>D3Z880_RAT>Uncharacterized protein OS=Rattus norvegicus GN=Bckdhb SwissPROT>ODBB_RAT>"2-oxoisovalerate dehydrogenase subunit beta, mitochondrial OS=Rattus norvegicus GN=Bckdhb" IPI>P35738>2-oxoisovalerate dehydrogenase subunit beta, mitochondrial IPI>D3Z880>Uncharacterized protein NCBI>161784344>2-oxoisovale…
213	3 beta-hydroxysteroid dehydrogenase type 5	K.TSEWIGTLVEQHR.E	467427581	677411236	733272812	108641754	32471018	101659858	144473241	344586117	260900334	93738236	110548128	77478008	143811356	P27364	Hsd3b5	Steroid hormone biosynthesis	Manual Assigned Name:3 beta-hydroxysteroid dehydrogenase type 5 SwissPROT>3BHS1_RAT>3 beta-hydroxysteroid dehydrogenase/Delta 5-->4-isomerase type 1 OS=Rattus norvegicus GN=Hsd3b1 SwissPROT>3BHS2_RAT>3 beta-hydroxysteroid dehydrogenase/Delta 5-->4-isomerase type 2 OS=Rattus norvegicus GN=Hsd3b SwissPROT>3BHS3_RAT>3 beta-hydroxysteroid dehydrogenase type III (3Beta-HSD III) (NADPH-dependent 3-beta…
214	3 beta-hydroxysteroid dehydrogenase type 5	K.TSEWIGTLVEQHR.E	183449897	301123590	324328288	70997634	17087778	47680779	54706094	127408847	98230475	32383442	59868741	47873702	143811356	P27364	Hsd3b5	Steroid hormone biosynthesis	Manual Assigned Name:3 beta-hydroxysteroid dehydrogenase type 5 SwissPROT>3BHS1_RAT>3 beta-hydroxysteroid dehydrogenase/Delta 5-->4-isomerase type 1 OS=Rattus norvegicus GN=Hsd3b1 SwissPROT>3BHS2_RAT>3 beta-hydroxysteroid dehydrogenase/Delta 5-->4-isomerase type 2 OS=Rattus norvegicus GN=Hsd3b SwissPROT>3BHS3_RAT>3 beta-hydroxysteroid dehydrogenase type III (3Beta-HSD III) (NADPH-dependent 3-beta…
215	3 beta-hydroxysteroid dehydrogenase type 5	R.DLGYEPLVSWEEAK.Q	108130123	168584698	196665631	50803322	13891359	35900312	42338395	86541713	55183941	30688324	29760263	33221034	112774	P27364	Hsd3b5	Steroid hormone biosynthesis	Manual Assigned Name:3 beta-hydroxysteroid dehydrogenase type 5 SwissPROT>3BHS2_RAT>3 beta-hydroxysteroid dehydrogenase/Delta 5-->4-isomerase type 2 OS=Rattus norvegicus GN=Hsd3b SwissPROT>3BHS3_RAT>3 beta-hydroxysteroid dehydrogenase type III (3Beta-HSD III) (NADPH-dependent 3-beta-hydroxy-delta(5)-steroid dehydrogenase) (EC 1.1.1.-) (3-beta-hydroxy-5-ene steroid dehydrogenase) (Progesterone red…
216	3 beta-hydroxysteroid dehydrogenase type 5	R.GDIVDAQFLR.R	1480274547	2532859591	2043598361	1637414468	1044341939	1190823374	1420052739	2022626949	1585412567	617324027	958873101	738758755	112774	P27364	Hsd3b5	Steroid hormone biosynthesis	Manual Assigned Name:3 beta-hydroxysteroid dehydrogenase type 5 SwissPROT>3BHS3_RAT>3 beta-hydroxysteroid dehydrogenase type III (3Beta-HSD III) (NADPH-dependent 3-beta-hydroxy-delta(5)-steroid dehydrogenase) (EC 1.1.1.-) (3-beta-hydroxy-5-ene steroid dehydrogenase) (Progesterone reductase) SwissPROT>3BHS5_RAT>3 beta-hydroxysteroid dehydrogenase type 5 OS=Rattus norvegicus GN=Hsd3b5 SwissPROT>D3Z…
217	3 beta-hydroxysteroid dehydrogenase type 5	R.IVQMLVQEK.E	332481935	662816916	595992000	90983459	17711780	83871607	136048201	272769718	191380580	63472276	95068948	48638384	112774	P27364	Hsd3b5	Steroid hormone biosynthesis	Manual Assigned Name:3 beta-hydroxysteroid dehydrogenase type 5 SwissPROT>3BHS3_RAT>3 beta-hydroxysteroid dehydrogenase type III (3Beta-HSD III) (NADPH-dependent 3-beta-hydroxy-delta(5)-steroid dehydrogenase) (EC 1.1.1.-) (3-beta-hydroxy-5-ene steroid dehydrogenase) (Progesterone reductase) SwissPROT>3BHS5_RAT>3 beta-hydroxysteroid dehydrogenase type 5 OS=Rattus norvegicus GN=Hsd3b5 SwissPROT>D3Z…
218	3'(2'),5'-bisphosphate nucleotidase 1	R.M#VQMSICSSLSR.K	8063946	12087123	19176196	64617311	68416137	55692332	28471770	18678524	54789168	14564620	20205406	14795831	46395575	Q9Z1N4	Bpnt1	Sulfur metabolism	Manual Assigned Name:3'(2'),5'-bisphosphate nucleotidase 1 SwissPROT>BPNT1_RAT>"3'(2'),5'-bisphosphate nucleotidase 1 OS=Rattus norvegicus GN=Bpnt1" IPI>Q9Z1N4>3'(2'),5'-bisphosphate nucleotidase 1 IPI>F1LMK1>Uncharacterized protein (Fragment) NCBI>46395575>3'(2'),5'-bisphosphate nucleotidase 1 (Bisphosphate 3'-nucleotidase 1) (PAP-inositol-1,4-phosphatase) (PIP) (scHAL2 analogous 3) NCBI>5525070…
219	39S ribosomal protein L22, mitochondrial	R.SNLHIAESTSGR.G	6302154	16517574	18182983	19212044	13489585	11101544	33273999	18029284	22613857	11359474	16706527	12396595	124053350	P0C2C0	Mrpl22		Manual Assigned Name:39S ribosomal protein L22, mitochondrial SwissPROT>RM22_RAT>"39S ribosomal protein L22, mitochondrial OS=Rattus norvegicus GN=Mrpl22" IPI>P0C2C0>39S ribosomal protein L22, mitochondrial NCBI>124053350>39S ribosomal protein L22, mitochondrial precursor (L22mt) (MRP-L22) NCBI>157786606>mitochondrial ribosomal protein L22 [Rattus norvegicus] NCBI>149052703>mitochondrial ribosoma…
220	39S ribosomal protein L37, mitochondrial	R.VLEQPIVVQSVGTDGR.V	1877219	4878971	4658552	7335451	3539856	4108757	3774356	3653251	2670031	3451654	5152728	4341335	81884465	Q6AXT0	Mrpl37		Manual Assigned Name:39S ribosomal protein L37, mitochondrial SwissPROT>RM37_RAT>"39S ribosomal protein L37, mitochondrial OS=Rattus norvegicus GN=Mrpl37" IPI>Q6AXT0>39S ribosomal protein L37, mitochondrial NCBI>81884465>39S ribosomal protein L37, mitochondrial precursor (L37mt) (MRP-L37) NCBI>149035771>mitochondrial ribosomal protein L37 [Rattus norvegicus] [MASS=48366] NCBI>51948440>ribosomal p…
221	39S ribosomal protein L40, mitochondrial	R.QRPQEEHSFEESER.R	366743	966278	1255697	1615256	3714815	1954296	1728652	383884	1378143	723392	2109281	1051711	124028628	P83565	Mrpl40		Manual Assigned Name:39S ribosomal protein L40, mitochondrial SwissPROT>RM40_RAT>"39S ribosomal protein L40, mitochondrial OS=Rattus norvegicus GN=Mrpl40" IPI>P83565>39S ribosomal protein L40, mitochondrial NCBI>124028628>39S ribosomal protein L40, mitochondrial precursor (L40mt) (MRP-40) NCBI>66912007>Mitochondrial ribosomal protein L40 [Rattus norvegicus] NCBI>149019814>rCG36810 [Rattus norvegi…
222	3-alpha-hydroxysteroid dehydrogenase	K.ELTQVFEFQLASEDMK.A	14395079	12244487	14187591	31613862	4922366	22781446	15144773	16359591	11703674	975755	4895081	17449849	118634	P23457	Akr1c9		Manual Assigned Name:3-alpha-hydroxysteroid dehydrogenase SwissPROT>DIDH_RAT>3-alpha-hydroxysteroid dehydrogenase OS=Rattus norvegicus GN=Akr1c9 IPI>P23457>3-alpha-hydroxysteroid dehydrogenase NCBI>118634>3-alpha-hydroxysteroid dehydrogenase (3-alpha-HSD) (Hydroxyprostaglandin dehydrogenase) NCBI>60688159>3-alpha-hydroxysteroid dehydrogenase [Rattus norvegicus] NCBI>6708142>3alpha-hydroxysteroid/…
223	3-alpha-hydroxysteroid dehydrogenase	K.QTPALVALR.Y	13673124	27557032	29861156	74990053	158102197	66204300	23796032	43087698	60645607	56306597	162187755	71547687	118634	P23457	Akr1c9		Manual Assigned Name:3-alpha-hydroxysteroid dehydrogenase SwissPROT>DIDH_RAT>3-alpha-hydroxysteroid dehydrogenase OS=Rattus norvegicus GN=Akr1c9 IPI>P23457>3-alpha-hydroxysteroid dehydrogenase NCBI>118634>3-alpha-hydroxysteroid dehydrogenase (3-alpha-HSD) (Hydroxyprostaglandin dehydrogenase) NCBI>60688159>3-alpha-hydroxysteroid dehydrogenase [Rattus norvegicus] NCBI>6708142>3alpha-hydroxysteroid/…
224	3-alpha-hydroxysteroid dehydrogenase	K.STQLDYVDLYIIHFPM#ALQPGDIFFPR.D	717455	1253847	810090	1413696	706420	635592	1264505	2380196	384281	482231	436580	331585	118634	P23457	Akr1c9		Manual Assigned Name:3-alpha-hydroxysteroid dehydrogenase SwissPROT>DIDH_RAT>3-alpha-hydroxysteroid dehydrogenase OS=Rattus norvegicus GN=Akr1c9 IPI>P23457>3-alpha-hydroxysteroid dehydrogenase NCBI>118634>3-alpha-hydroxysteroid dehydrogenase (3-alpha-HSD) (Hydroxyprostaglandin dehydrogenase) NCBI>60688159>3-alpha-hydroxysteroid dehydrogenase [Rattus norvegicus] NCBI>6708142>3alpha-hydroxysteroid/…
225	3-alpha-hydroxysteroid dehydrogenase	K.YFDDHPNHPFTDE.-	122089109	198394127	157559248	88316126	56322621	73400294	86748447	171397656	95789267	47771515	80307238	42259399	118634	P23457	Akr1c9		Manual Assigned Name:3-alpha-hydroxysteroid dehydrogenase SwissPROT>DIDH_RAT>3-alpha-hydroxysteroid dehydrogenase OS=Rattus norvegicus GN=Akr1c9 IPI>P23457>3-alpha-hydroxysteroid dehydrogenase NCBI>118634>3-alpha-hydroxysteroid dehydrogenase (3-alpha-HSD) (Hydroxyprostaglandin dehydrogenase) NCBI>60688159>3-alpha-hydroxysteroid dehydrogenase [Rattus norvegicus] NCBI>6708142>3alpha-hydroxysteroid/…
226	3-alpha-hydroxysteroid dehydrogenase	R.DKTWVDQK.S	3674685	5517625	6451950	8469293	4118648	3964645	14732089	8487868	10437382	2012006	2845180	1942649	118634	P23457	Akr1c9		Manual Assigned Name:3-alpha-hydroxysteroid dehydrogenase SwissPROT>DIDH_RAT>3-alpha-hydroxysteroid dehydrogenase OS=Rattus norvegicus GN=Akr1c9 IPI>P23457>3-alpha-hydroxysteroid dehydrogenase NCBI>118634>3-alpha-hydroxysteroid dehydrogenase (3-alpha-HSD) (Hydroxyprostaglandin dehydrogenase) NCBI>60688159>3-alpha-hydroxysteroid dehydrogenase [Rattus norvegicus] NCBI>6708142>3alpha-hydroxysteroid/…
227	3-alpha-hydroxysteroid dehydrogenase	R.HFDSAYLYEVEEEVGQAIR.S	84244440	86378317	222590789	65176278	31635402	73413470	3835974	87486304	61696733	40035363	2492929	44035662	118634	P23457	Akr1c9		Manual Assigned Name:3-alpha-hydroxysteroid dehydrogenase SwissPROT>DIDH_RAT>3-alpha-hydroxysteroid dehydrogenase OS=Rattus norvegicus GN=Akr1c9 IPI>P23457>3-alpha-hydroxysteroid dehydrogenase NCBI>118634>3-alpha-hydroxysteroid dehydrogenase (3-alpha-HSD) (Hydroxyprostaglandin dehydrogenase) NCBI>60688159>3-alpha-hydroxysteroid dehydrogenase [Rattus norvegicus] NCBI>6708142>3alpha-hydroxysteroid/…
228	3-alpha-hydroxysteroid dehydrogenase	R.HFDSAYLYEVEEEVGQAIR.S	11439821	37656305	45377625	24801555	796386	10865868	1729157	15346719	39055786	1212813	536658	5647328	118634	P23457	Akr1c9		Manual Assigned Name:3-alpha-hydroxysteroid dehydrogenase SwissPROT>DIDH_RAT>3-alpha-hydroxysteroid dehydrogenase OS=Rattus norvegicus GN=Akr1c9 IPI>P23457>3-alpha-hydroxysteroid dehydrogenase NCBI>118634>3-alpha-hydroxysteroid dehydrogenase (3-alpha-HSD) (Hydroxyprostaglandin dehydrogenase) NCBI>60688159>3-alpha-hydroxysteroid dehydrogenase [Rattus norvegicus] NCBI>6708142>3alpha-hydroxysteroid/…
229	3-alpha-hydroxysteroid dehydrogenase	R.REDIFYTSK.L	43767447	101486648	111367226	51836377	51556666	50060672	61171819	50115918	53809187	18391983	33060339	19617082	1709623	P23457	Akr1c9	Metabolism of xenobiotics by cytochrome P450 Butanoate metabolism Fructose and mannose metabolism Primary bile acid biosynthesis Steroid hormone biosynthesis Arachidonic acid metabolism Bisphenol A degradation Linoleic acid metabolism Tetrachloroethene degradation	Manual Assigned Name:3-alpha-hydroxysteroid dehydrogenase HPRD>04911_1>Aldo keto reductase family 1, member C3 HPRD>07040_1>Aldo keto reductase family 1, member C4 HPRD>07194_1>Aldo-keto reductase family 1 member C1 HPRD>11857_1>Aldo-keto reductase family 1, member C2 HPRD>11857_2>Aldo-keto reductase family 1, member C2 SwissPROT>AK1CL_RAT>Aldo-keto reductase family 1 member C21 OS=Rattus norvegi…
230	3-alpha-hydroxysteroid dehydrogenase	R.VALNDGNFIPVLGFGTTVPEK.V	236267491	309417210	470890358	170142211	133074752	234094131	184047399	282875074	177324355	71128018	156285612	162555807	118634	P23457	Akr1c9		Manual Assigned Name:3-alpha-hydroxysteroid dehydrogenase SwissPROT>DIDH_RAT>3-alpha-hydroxysteroid dehydrogenase OS=Rattus norvegicus GN=Akr1c9 IPI>P23457>3-alpha-hydroxysteroid dehydrogenase NCBI>118634>3-alpha-hydroxysteroid dehydrogenase (3-alpha-HSD) (Hydroxyprostaglandin dehydrogenase) NCBI>60688159>3-alpha-hydroxysteroid dehydrogenase [Rattus norvegicus] NCBI>6708142>3alpha-hydroxysteroid/…
231	3-alpha-hydroxysteroid dehydrogenase	R.VALNDGNFIPVLGFGTTVPEK.V	258548946	326050434	450399696	166336581	86312038	147350657	330529429	350558808	252698144	59460901	196316523	127059967	118634	P23457	Akr1c9		Manual Assigned Name:3-alpha-hydroxysteroid dehydrogenase SwissPROT>DIDH_RAT>3-alpha-hydroxysteroid dehydrogenase OS=Rattus norvegicus GN=Akr1c9 IPI>P23457>3-alpha-hydroxysteroid dehydrogenase NCBI>118634>3-alpha-hydroxysteroid dehydrogenase (3-alpha-HSD) (Hydroxyprostaglandin dehydrogenase) NCBI>60688159>3-alpha-hydroxysteroid dehydrogenase [Rattus norvegicus] NCBI>6708142>3alpha-hydroxysteroid/…
232	3-hydroxyacyl-CoA dehydrogenase type-2	K.EVQAALTLAK.E	398717065	1001284776	982097392	515335601	507176769	582391938	641713238	594912372	583229738	223820106	591497144	412457031	7387724	O70351	Hsd17b10	Valine, leucine and isoleucine degradation Alzheimer's disease	Manual Assigned Name:3-hydroxyacyl-CoA dehydrogenase type-2 SwissPROT>B0BMW2_RAT>Hydroxyacyl-Coenzyme A dehydrogenase type II OS=Rattus norvegicus GN=Hsd17b10 SwissPROT>HCD2_RAT>3-hydroxyacyl-CoA dehydrogenase type-2 OS=Rattus norvegicus GN=Hsd17b10 IPI>O70351>3-hydroxyacyl-CoA dehydrogenase type-2 IPI>F1LNT4>Uncharacterized protein NCBI>7387724>3-hydroxyacyl-CoA dehydrogenase type II (Type II HA…
233	3-hydroxyacyl-CoA dehydrogenase type-2	K.GGIVGM#TLPIAR.D	253185420	290789733	250043623	156629431	143730219	172832319	134308560	261480800	168870537	166475407	196872518	131382756	7387724	O70351	Hsd17b10	Valine, leucine and isoleucine degradation Alzheimer's disease	Manual Assigned Name:3-hydroxyacyl-CoA dehydrogenase type-2 HPRD>02223_1>Hydroxyacyl CoA dehydrogenase, type II HPRD>02223_2>Hydroxyacyl CoA dehydrogenase, type II SwissPROT>B0BMW2_RAT>Hydroxyacyl-Coenzyme A dehydrogenase type II OS=Rattus norvegicus GN=Hsd17b10 SwissPROT>HCD2_RAT>3-hydroxyacyl-CoA dehydrogenase type-2 OS=Rattus norvegicus GN=Hsd17b10 IPI>O70351>3-hydroxyacyl-CoA dehydrogenase ty…
234	3-hydroxyacyl-CoA dehydrogenase type-2	K.GGIVGMTLPIAR.D	273624813	468712432	205967011	141435191	130076966	69619779	182943525	322432942	184730432	132134115	169963750	63057926	7387724	O70351	Hsd17b10	Valine, leucine and isoleucine degradation Alzheimer's disease	Manual Assigned Name:3-hydroxyacyl-CoA dehydrogenase type-2 HPRD>02223_1>Hydroxyacyl CoA dehydrogenase, type II HPRD>02223_2>Hydroxyacyl CoA dehydrogenase, type II SwissPROT>B0BMW2_RAT>Hydroxyacyl-Coenzyme A dehydrogenase type II OS=Rattus norvegicus GN=Hsd17b10 SwissPROT>HCD2_RAT>3-hydroxyacyl-CoA dehydrogenase type-2 OS=Rattus norvegicus GN=Hsd17b10 IPI>O70351>3-hydroxyacyl-CoA dehydrogenase ty…
235	3-hydroxyacyl-CoA dehydrogenase type-2	K.GLVAVITGGASGLGLSTAK.R	49849925	97924839	97034338	27993744	10845767	9802210	35107834	51203030	42109190	21313056	22767675	21305756	7387724	O70351	Hsd17b10	Valine, leucine and isoleucine degradation Alzheimer's disease	Manual Assigned Name:3-hydroxyacyl-CoA dehydrogenase type-2 SwissPROT>B0BMW2_RAT>Hydroxyacyl-Coenzyme A dehydrogenase type II OS=Rattus norvegicus GN=Hsd17b10 SwissPROT>HCD2_RAT>3-hydroxyacyl-CoA dehydrogenase type-2 OS=Rattus norvegicus GN=Hsd17b10 IPI>O70351>3-hydroxyacyl-CoA dehydrogenase type-2 IPI>F1LNT4>Uncharacterized protein NCBI>7387724>3-hydroxyacyl-CoA dehydrogenase type II (Type II HA…
236	3-hydroxyacyl-CoA dehydrogenase type-2	K.KNQVHTLEDFQR.V	13792384	15778606	40439249	43169887	73496968	34490571	11338424	22288981	17671604	29181020	17908419	10285796	7387724	O70351	Hsd17b10	Valine, leucine and isoleucine degradation Alzheimer's disease	Manual Assigned Name:3-hydroxyacyl-CoA dehydrogenase type-2 SwissPROT>B0BMW2_RAT>Hydroxyacyl-Coenzyme A dehydrogenase type II OS=Rattus norvegicus GN=Hsd17b10 SwissPROT>HCD2_RAT>3-hydroxyacyl-CoA dehydrogenase type-2 OS=Rattus norvegicus GN=Hsd17b10 IPI>O70351>3-hydroxyacyl-CoA dehydrogenase type-2 IPI>F1LNT4>Uncharacterized protein NCBI>7387724>3-hydroxyacyl-CoA dehydrogenase type II (Type II HA…
237	3-hydroxyacyl-CoA dehydrogenase type-2	K.NQVHTLEDFQR.V	54009126	142985448	188664339	177710077	125328113	114684570	114393436	211317400	186266332	115591526	153073575	101486987	7387724	O70351	Hsd17b10	Valine, leucine and isoleucine degradation Alzheimer's disease	Manual Assigned Name:3-hydroxyacyl-CoA dehydrogenase type-2 SwissPROT>B0BMW2_RAT>Hydroxyacyl-Coenzyme A dehydrogenase type II OS=Rattus norvegicus GN=Hsd17b10 SwissPROT>HCD2_RAT>3-hydroxyacyl-CoA dehydrogenase type-2 OS=Rattus norvegicus GN=Hsd17b10 IPI>O70351>3-hydroxyacyl-CoA dehydrogenase type-2 IPI>F1LNT4>Uncharacterized protein NCBI>7387724>3-hydroxyacyl-CoA dehydrogenase type II (Type II HA…
238	3-hydroxyacyl-CoA dehydrogenase type-2	K.NQVHTLEDFQR.V	21858730	16254056	18124278	29610543	28715580	24048538	11021919	31025858	35074765	22270712	31255470	15213455	7387724	O70351	Hsd17b10	Valine, leucine and isoleucine degradation Alzheimer's disease	Manual Assigned Name:3-hydroxyacyl-CoA dehydrogenase type-2 SwissPROT>B0BMW2_RAT>Hydroxyacyl-Coenzyme A dehydrogenase type II OS=Rattus norvegicus GN=Hsd17b10 SwissPROT>HCD2_RAT>3-hydroxyacyl-CoA dehydrogenase type-2 OS=Rattus norvegicus GN=Hsd17b10 IPI>O70351>3-hydroxyacyl-CoA dehydrogenase type-2 IPI>F1LNT4>Uncharacterized protein NCBI>7387724>3-hydroxyacyl-CoA dehydrogenase type II (Type II HA…
239	3-hydroxyacyl-CoA dehydrogenase type-2	R.DLAPIGIR.V	355939286	108053838	27661580	132286008	273545126	201109465	21544282	328417408	309732283	258373828	293552591	145688596	7387724	O70351	Hsd17b10	Valine, leucine and isoleucine degradation Alzheimer's disease	Manual Assigned Name:3-hydroxyacyl-CoA dehydrogenase type-2 HPRD>02223_1>Hydroxyacyl CoA dehydrogenase, type II SwissPROT>B0BMW2_RAT>Hydroxyacyl-Coenzyme A dehydrogenase type II OS=Rattus norvegicus GN=Hsd17b10 SwissPROT>HCD2_RAT>3-hydroxyacyl-CoA dehydrogenase type-2 OS=Rattus norvegicus GN=Hsd17b10 IPI>O70351>3-hydroxyacyl-CoA dehydrogenase type-2 IPI>F1LNT4>Uncharacterized protein NCBI>7387724…
240	3-hydroxyacyl-CoA dehydrogenase type-2	R.DLAPIGIRVVTIAPGLFATPLLTTLPDK.V	179273	277580	230530	61519	58338	65700	56129	52014	55075	44830	56940	46276	7387724	O70351	Hsd17b10	Valine, leucine and isoleucine degradation Alzheimer's disease	Manual Assigned Name:3-hydroxyacyl-CoA dehydrogenase type-2 SwissPROT>B0BMW2_RAT>Hydroxyacyl-Coenzyme A dehydrogenase type II OS=Rattus norvegicus GN=Hsd17b10 SwissPROT>HCD2_RAT>3-hydroxyacyl-CoA dehydrogenase type-2 OS=Rattus norvegicus GN=Hsd17b10 IPI>O70351>3-hydroxyacyl-CoA dehydrogenase type-2 IPI>F1LNT4>Uncharacterized protein NCBI>7387724>3-hydroxyacyl-CoA dehydrogenase type II (Type II HA…
241	3-hydroxyacyl-CoA dehydrogenase type-2	R.LGDPAEYAHLVQMVIENPFLNGEVIR.L	988461	1785979	5030055	357713	665887	200214	1260078	1374469	893100	1823841	1661727	1401730	7387724	O70351	Hsd17b10	Valine, leucine and isoleucine degradation Alzheimer's disease	Manual Assigned Name:3-hydroxyacyl-CoA dehydrogenase type-2 SwissPROT>B0BMW2_RAT>Hydroxyacyl-Coenzyme A dehydrogenase type II OS=Rattus norvegicus GN=Hsd17b10 SwissPROT>HCD2_RAT>3-hydroxyacyl-CoA dehydrogenase type-2 OS=Rattus norvegicus GN=Hsd17b10 IPI>O70351>3-hydroxyacyl-CoA dehydrogenase type-2 IPI>F1LNT4>Uncharacterized protein NCBI>7387724>3-hydroxyacyl-CoA dehydrogenase type II (Type II HA…
242	3-hydroxyacyl-CoA dehydrogenase type-2	R.LVAGVM#GQNEPDQGGQR.G	50848327	106296394	144811962	100163455	102264163	69666319	76908982	105907576	140599840	80636523	127807190	63988359	7387724	O70351	Hsd17b10	Valine, leucine and isoleucine degradation Alzheimer's disease	Manual Assigned Name:3-hydroxyacyl-CoA dehydrogenase type-2 SwissPROT>B0BMW2_RAT>Hydroxyacyl-Coenzyme A dehydrogenase type II OS=Rattus norvegicus GN=Hsd17b10 SwissPROT>HCD2_RAT>3-hydroxyacyl-CoA dehydrogenase type-2 OS=Rattus norvegicus GN=Hsd17b10 IPI>O70351>3-hydroxyacyl-CoA dehydrogenase type-2 IPI>F1LNT4>Uncharacterized protein NCBI>7387724>3-hydroxyacyl-CoA dehydrogenase type II (Type II HA…
243	3-hydroxyacyl-CoA dehydrogenase type-2	R.LVAGVM#GQNEPDQGGQR.G	8325912	13501863	24289058	11820736	16600386	16267756	13002172	9908220	25479719	15723578	15524295	11212993	7387724	O70351	Hsd17b10	Valine, leucine and isoleucine degradation Alzheimer's disease	Manual Assigned Name:3-hydroxyacyl-CoA dehydrogenase type-2 SwissPROT>B0BMW2_RAT>Hydroxyacyl-Coenzyme A dehydrogenase type II OS=Rattus norvegicus GN=Hsd17b10 SwissPROT>HCD2_RAT>3-hydroxyacyl-CoA dehydrogenase type-2 OS=Rattus norvegicus GN=Hsd17b10 IPI>O70351>3-hydroxyacyl-CoA dehydrogenase type-2 IPI>F1LNT4>Uncharacterized protein NCBI>7387724>3-hydroxyacyl-CoA dehydrogenase type II (Type II HA…
244	3-hydroxyacyl-CoA dehydrogenase type-2	R.LVAGVMGQNEPDQGGQR.G	124961731	242696436	192413837	85493302	83286695	53564194	62786689	142533256	91258380	62677006	89257166	57695968	7387724	O70351	Hsd17b10	Valine, leucine and isoleucine degradation Alzheimer's disease	Manual Assigned Name:3-hydroxyacyl-CoA dehydrogenase type-2 SwissPROT>B0BMW2_RAT>Hydroxyacyl-Coenzyme A dehydrogenase type II OS=Rattus norvegicus GN=Hsd17b10 SwissPROT>HCD2_RAT>3-hydroxyacyl-CoA dehydrogenase type-2 OS=Rattus norvegicus GN=Hsd17b10 IPI>O70351>3-hydroxyacyl-CoA dehydrogenase type-2 IPI>F1LNT4>Uncharacterized protein NCBI>7387724>3-hydroxyacyl-CoA dehydrogenase type II (Type II HA…
245	3-hydroxyacyl-CoA dehydrogenase type-2	R.LVAGVMGQNEPDQGGQR.G	102464343	143393188	99852371	60154223	62649272	44445555	38940308	92644344	73746940	60128352	65092791	43832012	7387724	O70351	Hsd17b10	Valine, leucine and isoleucine degradation Alzheimer's disease	Manual Assigned Name:3-hydroxyacyl-CoA dehydrogenase type-2 SwissPROT>B0BMW2_RAT>Hydroxyacyl-Coenzyme A dehydrogenase type II OS=Rattus norvegicus GN=Hsd17b10 SwissPROT>HCD2_RAT>3-hydroxyacyl-CoA dehydrogenase type-2 OS=Rattus norvegicus GN=Hsd17b10 IPI>O70351>3-hydroxyacyl-CoA dehydrogenase type-2 IPI>F1LNT4>Uncharacterized protein NCBI>7387724>3-hydroxyacyl-CoA dehydrogenase type II (Type II HA…
246	3-hydroxyacyl-CoA dehydrogenase type-2	R.LVGQGATAVLLDVPNSEGETEAK.K	24160474	81336526	104005444	52939196	41001035	91221117	35530928	23077300	19950115	60769899	16275849	50771078	7387724	O70351	Hsd17b10	Valine, leucine and isoleucine degradation Alzheimer's disease	Manual Assigned Name:3-hydroxyacyl-CoA dehydrogenase type-2 SwissPROT>B0BMW2_RAT>Hydroxyacyl-Coenzyme A dehydrogenase type II OS=Rattus norvegicus GN=Hsd17b10 SwissPROT>HCD2_RAT>3-hydroxyacyl-CoA dehydrogenase type-2 OS=Rattus norvegicus GN=Hsd17b10 IPI>O70351>3-hydroxyacyl-CoA dehydrogenase type-2 IPI>F1LNT4>Uncharacterized protein NCBI>7387724>3-hydroxyacyl-CoA dehydrogenase type II (Type II HA…
247	3-hydroxyacyl-CoA dehydrogenase type-2	R.LVGQGATAVLLDVPNSEGETEAK.K	29271721	48168624	54801587	19320315	13049702	15319237	39428261	45246730	30845235	20855601	18767050	16396133	7387724	O70351	Hsd17b10	Valine, leucine and isoleucine degradation Alzheimer's disease	Manual Assigned Name:3-hydroxyacyl-CoA dehydrogenase type-2 SwissPROT>B0BMW2_RAT>Hydroxyacyl-Coenzyme A dehydrogenase type II OS=Rattus norvegicus GN=Hsd17b10 SwissPROT>HCD2_RAT>3-hydroxyacyl-CoA dehydrogenase type-2 OS=Rattus norvegicus GN=Hsd17b10 IPI>O70351>3-hydroxyacyl-CoA dehydrogenase type-2 IPI>F1LNT4>Uncharacterized protein NCBI>7387724>3-hydroxyacyl-CoA dehydrogenase type II (Type II HA…
248	3-hydroxyacyl-CoA dehydrogenase type-2	R.NFLASQVPFPSR.L	738901936	1417277855	1398357503	614002471	427746501	459214525	597932296	824530168	658484177	461143846	526235147	455799866	7387724	O70351	Hsd17b10	Valine, leucine and isoleucine degradation Alzheimer's disease	Manual Assigned Name:3-hydroxyacyl-CoA dehydrogenase type-2 SwissPROT>B0BMW2_RAT>Hydroxyacyl-Coenzyme A dehydrogenase type II OS=Rattus norvegicus GN=Hsd17b10 SwissPROT>HCD2_RAT>3-hydroxyacyl-CoA dehydrogenase type-2 OS=Rattus norvegicus GN=Hsd17b10 IPI>O70351>3-hydroxyacyl-CoA dehydrogenase type-2 IPI>F1LNT4>Uncharacterized protein NCBI>7387724>3-hydroxyacyl-CoA dehydrogenase type II (Type II HA…
249	3-hydroxyacyl-CoA dehydrogenase type-2	R.VVTIAPGLFATPLLTTLPDK.V	14349729	26814365	110370336	59581172	9467910	10625287	14419598	16738885	69892708	8280266	12329663	10085651	7387724	O70351	Hsd17b10	Valine, leucine and isoleucine degradation Alzheimer's disease	Manual Assigned Name:3-hydroxyacyl-CoA dehydrogenase type-2 SwissPROT>B0BMW2_RAT>Hydroxyacyl-Coenzyme A dehydrogenase type II OS=Rattus norvegicus GN=Hsd17b10 SwissPROT>HCD2_RAT>3-hydroxyacyl-CoA dehydrogenase type-2 OS=Rattus norvegicus GN=Hsd17b10 IPI>O70351>3-hydroxyacyl-CoA dehydrogenase type-2 IPI>F1LNT4>Uncharacterized protein NCBI>7387724>3-hydroxyacyl-CoA dehydrogenase type II (Type II HA…
250	3-hydroxyacyl-CoA dehydrogenase type-2	R.VVTIAPGLFATPLLTTLPDK.V	8376811	14162543	92961768	54293848	6358775	8126940	7267231	9849460	47659571	5545245	6824658	7430900	7387724	O70351	Hsd17b10	Valine, leucine and isoleucine degradation Alzheimer's disease	Manual Assigned Name:3-hydroxyacyl-CoA dehydrogenase type-2 SwissPROT>B0BMW2_RAT>Hydroxyacyl-Coenzyme A dehydrogenase type II OS=Rattus norvegicus GN=Hsd17b10 SwissPROT>HCD2_RAT>3-hydroxyacyl-CoA dehydrogenase type-2 OS=Rattus norvegicus GN=Hsd17b10 IPI>O70351>3-hydroxyacyl-CoA dehydrogenase type-2 IPI>F1LNT4>Uncharacterized protein NCBI>7387724>3-hydroxyacyl-CoA dehydrogenase type II (Type II HA…
251	3-hydroxyacyl-CoA dehydrogenase type-2	R.VVTIAPGLFATPLLTTLPDKVR.N	9350410	7651097	5444566	4778486	4086621	5283	3675729	8384437	2764967	1274642	4237543	1255226	7387724	O70351	Hsd17b10	Valine, leucine and isoleucine degradation Alzheimer's disease	Manual Assigned Name:3-hydroxyacyl-CoA dehydrogenase type-2 SwissPROT>B0BMW2_RAT>Hydroxyacyl-Coenzyme A dehydrogenase type II OS=Rattus norvegicus GN=Hsd17b10 SwissPROT>HCD2_RAT>3-hydroxyacyl-CoA dehydrogenase type-2 OS=Rattus norvegicus GN=Hsd17b10 IPI>O70351>3-hydroxyacyl-CoA dehydrogenase type-2 IPI>F1LNT4>Uncharacterized protein NCBI>7387724>3-hydroxyacyl-CoA dehydrogenase type II (Type II HA…
252	3-hydroxyanthranilate 3,4-dioxygenase	K.DLGTQLAPIIQEFFHSEQYR.T	4036620	7709091	8209399	4294407	2115116	2186897	3323473	5577724	4043713	1670834	2629889	1609019	3929397	P46953	Haao	Tryptophan metabolism	Manual Assigned Name:3-hydroxyanthranilate 3,4-dioxygenase SwissPROT>3HAO_RAT>"3-hydroxyanthranilate 3,4-dioxygenase OS=Rattus norvegicus GN=Haao" IPI>P46953>3-hydroxyanthranilate 3,4-dioxygenase NCBI>3929397>3-hydroxyanthranilate 3,4-dioxygenase (3-HAO) (3-hydroxyanthranilic acid dioxygenase) (3-hydroxyanthranilate oxygenase) NCBI>55715651>3-hydroxyanthranilate 3,4-dioxygenase [Rattus norvegicus…
253	3-hydroxyanthranilate 3,4-dioxygenase	K.DLGTQLAPIIQEFFHSEQYR.T	1030655	1784864	2180501	1419475	599882	464177	752872	1251568	1042247	323734	593728	405194	3929397	P46953	Haao	Tryptophan metabolism	Manual Assigned Name:3-hydroxyanthranilate 3,4-dioxygenase SwissPROT>3HAO_RAT>"3-hydroxyanthranilate 3,4-dioxygenase OS=Rattus norvegicus GN=Haao" IPI>P46953>3-hydroxyanthranilate 3,4-dioxygenase NCBI>3929397>3-hydroxyanthranilate 3,4-dioxygenase (3-HAO) (3-hydroxyanthranilic acid dioxygenase) (3-hydroxyanthranilate oxygenase) NCBI>55715651>3-hydroxyanthranilate 3,4-dioxygenase [Rattus norvegicus…
254	3-hydroxyanthranilate 3,4-dioxygenase	K.DLGTQLAPIIQEFFHSEQYR.T	305890	704940	887392	326027	128375	125738	192387	518798	231612	73717	280878	148201	3929397	P46953	Haao	Tryptophan metabolism	Manual Assigned Name:3-hydroxyanthranilate 3,4-dioxygenase SwissPROT>3HAO_RAT>"3-hydroxyanthranilate 3,4-dioxygenase OS=Rattus norvegicus GN=Haao" IPI>P46953>3-hydroxyanthranilate 3,4-dioxygenase NCBI>3929397>3-hydroxyanthranilate 3,4-dioxygenase (3-HAO) (3-hydroxyanthranilic acid dioxygenase) (3-hydroxyanthranilate oxygenase) NCBI>55715651>3-hydroxyanthranilate 3,4-dioxygenase [Rattus norvegicus…
255	3-hydroxyanthranilate 3,4-dioxygenase	K.IMFVGGPNTR.K	188978344	601437564	212942863	317223638	248975750	249212851	110232545	244590155	237097419	289600737	227523581	180278566	3929397	P46953	Haao	Tryptophan metabolism	Manual Assigned Name:3-hydroxyanthranilate 3,4-dioxygenase SwissPROT>3HAO_RAT>"3-hydroxyanthranilate 3,4-dioxygenase OS=Rattus norvegicus GN=Haao" IPI>P46953>3-hydroxyanthranilate 3,4-dioxygenase NCBI>3929397>3-hydroxyanthranilate 3,4-dioxygenase (3-HAO) (3-hydroxyanthranilic acid dioxygenase) (3-hydroxyanthranilate oxygenase) NCBI>55715651>3-hydroxyanthranilate 3,4-dioxygenase [Rattus norvegicus…
256	3-hydroxyanthranilate 3,4-dioxygenase	R.FANTM#GLVIER.R	148389087	216790923	268880385	72445615	61781781	84139959	127428578	154955456	159827280	97397737	148941447	85323024	3929397	P46953	Haao	Tryptophan metabolism	Manual Assigned Name:3-hydroxyanthranilate 3,4-dioxygenase SwissPROT>3HAO_RAT>"3-hydroxyanthranilate 3,4-dioxygenase OS=Rattus norvegicus GN=Haao" IPI>P46953>3-hydroxyanthranilate 3,4-dioxygenase NCBI>3929397>3-hydroxyanthranilate 3,4-dioxygenase (3-HAO) (3-hydroxyanthranilic acid dioxygenase) (3-hydroxyanthranilate oxygenase) NCBI>55715651>3-hydroxyanthranilate 3,4-dioxygenase [Rattus norvegicus…
257	3-hydroxyanthranilate 3,4-dioxygenase	R.FANTMGLVIER.R	13208846	40149865	41977076	19890864	17870379	13013780	28846381	15863902	19098988	22741473	4673775	10918663	3929397	P46953	Haao	Tryptophan metabolism	Manual Assigned Name:3-hydroxyanthranilate 3,4-dioxygenase SwissPROT>3HAO_RAT>"3-hydroxyanthranilate 3,4-dioxygenase OS=Rattus norvegicus GN=Haao" IPI>P46953>3-hydroxyanthranilate 3,4-dioxygenase NCBI>3929397>3-hydroxyanthranilate 3,4-dioxygenase (3-HAO) (3-hydroxyanthranilic acid dioxygenase) (3-hydroxyanthranilate oxygenase) NCBI>55715651>3-hydroxyanthranilate 3,4-dioxygenase [Rattus norvegicus…
258	3-hydroxyanthranilate 3,4-dioxygenase	R.METELDGLR.Y	75889735	61824679	53465317	46898606	48452643	63403346	42950853	75504614	98198250	34612716	69445472	39728104	3929397	P46953	Haao	Tryptophan metabolism	Manual Assigned Name:3-hydroxyanthranilate 3,4-dioxygenase SwissPROT>3HAO_RAT>"3-hydroxyanthranilate 3,4-dioxygenase OS=Rattus norvegicus GN=Haao" IPI>P46953>3-hydroxyanthranilate 3,4-dioxygenase NCBI>3929397>3-hydroxyanthranilate 3,4-dioxygenase (3-HAO) (3-hydroxyanthranilic acid dioxygenase) (3-hydroxyanthranilate oxygenase) NCBI>55715651>3-hydroxyanthranilate 3,4-dioxygenase [Rattus norvegicus…
259	3-hydroxyanthranilate 3,4-dioxygenase	R.QDVDVWLWQLEGSSK.V	27716875	40152969	48192876	34036969	17596919	30250544	22092929	36663974	22725918	11609902	21047815	18261111	3929397	P46953	Haao	Tryptophan metabolism	Manual Assigned Name:3-hydroxyanthranilate 3,4-dioxygenase SwissPROT>3HAO_RAT>"3-hydroxyanthranilate 3,4-dioxygenase OS=Rattus norvegicus GN=Haao" IPI>P46953>3-hydroxyanthranilate 3,4-dioxygenase NCBI>3929397>3-hydroxyanthranilate 3,4-dioxygenase (3-HAO) (3-hydroxyanthranilic acid dioxygenase) (3-hydroxyanthranilate oxygenase) NCBI>55715651>3-hydroxyanthranilate 3,4-dioxygenase [Rattus norvegicus…
260	3-hydroxyanthranilate 3,4-dioxygenase	R.QGEIFLLPAR.V	404867722	565398309	511688270	153775878	141309655	154672834	283598976	434814668	260082907	197982259	265586378	183961717	3929397	P46953	Haao	Tryptophan metabolism	Manual Assigned Name:3-hydroxyanthranilate 3,4-dioxygenase HPRD>05158_1>3 hydroxyanthranilate 3,4 dioxygenase SwissPROT>3HAO_RAT>"3-hydroxyanthranilate 3,4-dioxygenase OS=Rattus norvegicus GN=Haao" IPI>P46953>3-hydroxyanthranilate 3,4-dioxygenase NCBI>3929397>3-hydroxyanthranilate 3,4-dioxygenase (3-HAO) (3-hydroxyanthranilic acid dioxygenase) (3-hydroxyanthranilate oxygenase) NCBI>55715651>3-hyd…
261	3-hydroxyanthranilate 3,4-dioxygenase	R.RMETELDGLR.Y	16075136	35675715	67499264	56785329	35647099	58956347	25692269	34899859	38178115	28422706	34539096	14440190	3929397	P46953	Haao	Tryptophan metabolism	Manual Assigned Name:3-hydroxyanthranilate 3,4-dioxygenase SwissPROT>3HAO_RAT>"3-hydroxyanthranilate 3,4-dioxygenase OS=Rattus norvegicus GN=Haao" IPI>P46953>3-hydroxyanthranilate 3,4-dioxygenase NCBI>3929397>3-hydroxyanthranilate 3,4-dioxygenase (3-HAO) (3-hydroxyanthranilic acid dioxygenase) (3-hydroxyanthranilate oxygenase) NCBI>55715651>3-hydroxyanthranilate 3,4-dioxygenase [Rattus norvegicus…
262	3-hydroxyanthranilate 3,4-dioxygenase	R.RMETELDGLR.Y	11542726	11161499	10279203	10551184	10159601	6446213	20346149	25865181	14935149	10753146	27196573	11058641	3929397	P46953	Haao	Tryptophan metabolism	Manual Assigned Name:3-hydroxyanthranilate 3,4-dioxygenase SwissPROT>3HAO_RAT>"3-hydroxyanthranilate 3,4-dioxygenase OS=Rattus norvegicus GN=Haao" IPI>P46953>3-hydroxyanthranilate 3,4-dioxygenase NCBI>3929397>3-hydroxyanthranilate 3,4-dioxygenase (3-HAO) (3-hydroxyanthranilic acid dioxygenase) (3-hydroxyanthranilate oxygenase) NCBI>55715651>3-hydroxyanthranilate 3,4-dioxygenase [Rattus norvegicus…
263	3-hydroxyanthranilate 3,4-dioxygenase	R.VLEQGEHR.D	923323	1419586	1688503	5369019	6246671	1232630	1222711	4525267	3832963	785792	6471923	945094	3929397	P46953	Haao	Tryptophan metabolism	Manual Assigned Name:3-hydroxyanthranilate 3,4-dioxygenase SwissPROT>3HAO_RAT>"3-hydroxyanthranilate 3,4-dioxygenase OS=Rattus norvegicus GN=Haao" IPI>P46953>3-hydroxyanthranilate 3,4-dioxygenase NCBI>3929397>3-hydroxyanthranilate 3,4-dioxygenase (3-HAO) (3-hydroxyanthranilic acid dioxygenase) (3-hydroxyanthranilate oxygenase) NCBI>55715651>3-hydroxyanthranilate 3,4-dioxygenase [Rattus norvegicus…
264	3-hydroxyanthranilate 3,4-dioxygenase	R.YYVGDTEDVLFEK.W	35107302	47316504	59166284	25508840	20586811	18856782	32373084	43897671	29721789	19445070	35929816	25132975	3929397	P46953	Haao	Tryptophan metabolism	Manual Assigned Name:3-hydroxyanthranilate 3,4-dioxygenase SwissPROT>3HAO_RAT>"3-hydroxyanthranilate 3,4-dioxygenase OS=Rattus norvegicus GN=Haao" IPI>P46953>3-hydroxyanthranilate 3,4-dioxygenase NCBI>3929397>3-hydroxyanthranilate 3,4-dioxygenase (3-HAO) (3-hydroxyanthranilic acid dioxygenase) (3-hydroxyanthranilate oxygenase) NCBI>55715651>3-hydroxyanthranilate 3,4-dioxygenase [Rattus norvegicus…
265	3-hydroxyisobutyrate dehydrogenase, mitochondrial	K.DFSSVFQYLR.E	31107818	63550509	91427733	124818275	603723	39917212	27670602	50855445	156163452	767857	4938918	22145756	12585554	P29266	Hibadh	Valine, leucine and isoleucine degradation	Manual Assigned Name:3-hydroxyisobutyrate dehydrogenase, mitochondrial SwissPROT>3HIDH_RAT>"3-hydroxyisobutyrate dehydrogenase, mitochondrial OS=Rattus norvegicus GN=Hibadh" IPI>P29266>3-hydroxyisobutyrate dehydrogenase, mitochondrial NCBI>12585554>3-hydroxyisobutyrate dehydrogenase, mitochondrial precursor (HIBADH) NCBI>119851003>3-hydroxyisobutyrate dehydrogenase [Rattus norvegicus] NCBI>556389…
266	3-hydroxyisobutyrate dehydrogenase, mitochondrial	K.DLGLAQDSATSTK.T	19174351	38363589	33271695	191247708	226750138	143796420	48732492	96016266	135398049	53779757	89797254	34711572	12585554	P29266	Hibadh	Valine, leucine and isoleucine degradation	Manual Assigned Name:3-hydroxyisobutyrate dehydrogenase, mitochondrial HPRD>12238_1>3-Hydroxyisobutyrate dehydrogenase SwissPROT>3HIDH_RAT>"3-hydroxyisobutyrate dehydrogenase, mitochondrial OS=Rattus norvegicus GN=Hibadh" IPI>P29266>3-hydroxyisobutyrate dehydrogenase, mitochondrial NCBI>12585554>3-hydroxyisobutyrate dehydrogenase, mitochondrial precursor (HIBADH) NCBI>119851003>3-hydroxyisobutyra…
267	3-hydroxyisobutyrate dehydrogenase, mitochondrial	K.EAGEQVASSPADVAEK.A	15914767	21226271	22028456	39010223	42768508	28254769	11270257	51228887	80470643	16337743	10559121	1058755	12585554	P29266	Hibadh	Valine, leucine and isoleucine degradation	Manual Assigned Name:3-hydroxyisobutyrate dehydrogenase, mitochondrial SwissPROT>3HIDH_RAT>"3-hydroxyisobutyrate dehydrogenase, mitochondrial OS=Rattus norvegicus GN=Hibadh" IPI>P29266>3-hydroxyisobutyrate dehydrogenase, mitochondrial NCBI>12585554>3-hydroxyisobutyrate dehydrogenase, mitochondrial precursor (HIBADH) NCBI>119851003>3-hydroxyisobutyrate dehydrogenase [Rattus norvegicus] NCBI>556389…
268	3-hydroxyisobutyrate dehydrogenase, mitochondrial	K.GSLLIDSSTIDPSVSK.E	58930330	105022678	140810836	149481417	41445534	58451261	99693634	105910398	89488148	16321947	32738859	23506426	12585554	P29266	Hibadh	Valine, leucine and isoleucine degradation	Manual Assigned Name:3-hydroxyisobutyrate dehydrogenase, mitochondrial SwissPROT>3HIDH_RAT>"3-hydroxyisobutyrate dehydrogenase, mitochondrial OS=Rattus norvegicus GN=Hibadh" IPI>P29266>3-hydroxyisobutyrate dehydrogenase, mitochondrial NCBI>12585554>3-hydroxyisobutyrate dehydrogenase, mitochondrial precursor (HIBADH) NCBI>119851003>3-hydroxyisobutyrate dehydrogenase [Rattus norvegicus] NCBI>556389…
269	3-hydroxyisobutyrate dehydrogenase, mitochondrial	K.KDFSSVFQYLR.E	11254426	25692704	28766893	30568649	22162957	22222377	26963833	22542343	20136831	5523479	13635532	33344268	12585554	P29266	Hibadh	Valine, leucine and isoleucine degradation	Manual Assigned Name:3-hydroxyisobutyrate dehydrogenase, mitochondrial SwissPROT>3HIDH_RAT>"3-hydroxyisobutyrate dehydrogenase, mitochondrial OS=Rattus norvegicus GN=Hibadh" IPI>P29266>3-hydroxyisobutyrate dehydrogenase, mitochondrial NCBI>12585554>3-hydroxyisobutyrate dehydrogenase, mitochondrial precursor (HIBADH) NCBI>119851003>3-hydroxyisobutyrate dehydrogenase [Rattus norvegicus] NCBI>556389…
270	3-hydroxyisobutyrate dehydrogenase, mitochondrial	K.KDFSSVFQYLR.E	10324217	18467387	12799255	13446403	4471755	3082514	14414410	20716399	11718682	3917642	2429556	2406880	12585554	P29266	Hibadh	Valine, leucine and isoleucine degradation	Manual Assigned Name:3-hydroxyisobutyrate dehydrogenase, mitochondrial SwissPROT>3HIDH_RAT>"3-hydroxyisobutyrate dehydrogenase, mitochondrial OS=Rattus norvegicus GN=Hibadh" IPI>P29266>3-hydroxyisobutyrate dehydrogenase, mitochondrial NCBI>12585554>3-hydroxyisobutyrate dehydrogenase, mitochondrial precursor (HIBADH) NCBI>119851003>3-hydroxyisobutyrate dehydrogenase [Rattus norvegicus] NCBI>556389…
271	3-hydroxyisobutyrate dehydrogenase, mitochondrial	K.KGSLLIDSSTIDPSVSK.E	28503602	48338997	30420578	36038368	15565090	3097438	34301769	54539967	37899723	16009989	17467508	9678696	12585554	P29266	Hibadh	Valine, leucine and isoleucine degradation	Manual Assigned Name:3-hydroxyisobutyrate dehydrogenase, mitochondrial SwissPROT>3HIDH_RAT>"3-hydroxyisobutyrate dehydrogenase, mitochondrial OS=Rattus norvegicus GN=Hibadh" IPI>P29266>3-hydroxyisobutyrate dehydrogenase, mitochondrial NCBI>12585554>3-hydroxyisobutyrate dehydrogenase, mitochondrial precursor (HIBADH) NCBI>119851003>3-hydroxyisobutyrate dehydrogenase [Rattus norvegicus] NCBI>556389…
272	3-hydroxyisobutyrate dehydrogenase, mitochondrial	K.KGSLLIDSSTIDPSVSK.E	3524317	10324502	7844526	14397439	445204	953169	7844201	14690846	6823945		407268	305845	12585554	P29266	Hibadh	Valine, leucine and isoleucine degradation	Manual Assigned Name:3-hydroxyisobutyrate dehydrogenase, mitochondrial SwissPROT>3HIDH_RAT>"3-hydroxyisobutyrate dehydrogenase, mitochondrial OS=Rattus norvegicus GN=Hibadh" IPI>P29266>3-hydroxyisobutyrate dehydrogenase, mitochondrial NCBI>12585554>3-hydroxyisobutyrate dehydrogenase, mitochondrial precursor (HIBADH) NCBI>119851003>3-hydroxyisobutyrate dehydrogenase [Rattus norvegicus] NCBI>556389…
273	3-hydroxyisobutyrate dehydrogenase, mitochondrial	K.M#GAVFM#DAPVSGGVGAAR.S	34246864	41949953	57049127	58423419	23459714	48906944	35660072	42646992	44969499	14940211	17719342	15874742	12585554	P29266	Hibadh	Valine, leucine and isoleucine degradation	Manual Assigned Name:3-hydroxyisobutyrate dehydrogenase, mitochondrial HPRD>12238_1>3-Hydroxyisobutyrate dehydrogenase SwissPROT>3HIDH_RAT>"3-hydroxyisobutyrate dehydrogenase, mitochondrial OS=Rattus norvegicus GN=Hibadh" IPI>P29266>3-hydroxyisobutyrate dehydrogenase, mitochondrial NCBI>12585554>3-hydroxyisobutyrate dehydrogenase, mitochondrial precursor (HIBADH) NCBI>119851003>3-hydroxyisobutyra…
274	3-hydroxyisobutyrate dehydrogenase, mitochondrial	K.M#GAVFMDAPVSGGVGAAR.S	34586227	57852938	74303940	69708667	25026793	38823668	51482506	52866775	50330491	12816613	18332479	16883661	12585554	P29266	Hibadh	Valine, leucine and isoleucine degradation	Manual Assigned Name:3-hydroxyisobutyrate dehydrogenase, mitochondrial HPRD>12238_1>3-Hydroxyisobutyrate dehydrogenase SwissPROT>3HIDH_RAT>"3-hydroxyisobutyrate dehydrogenase, mitochondrial OS=Rattus norvegicus GN=Hibadh" IPI>P29266>3-hydroxyisobutyrate dehydrogenase, mitochondrial NCBI>12585554>3-hydroxyisobutyrate dehydrogenase, mitochondrial precursor (HIBADH) NCBI>119851003>3-hydroxyisobutyra…
275	3-hydroxyisobutyrate dehydrogenase, mitochondrial	K.MGAVFM#DAPVSGGVGAAR.S	31017734	50169423	79230173	70345487	24549936	38026865	50224104	50895451	50585790	13304684	17835558	17131912	12585554	P29266	Hibadh	Valine, leucine and isoleucine degradation	Manual Assigned Name:3-hydroxyisobutyrate dehydrogenase, mitochondrial HPRD>12238_1>3-Hydroxyisobutyrate dehydrogenase SwissPROT>3HIDH_RAT>"3-hydroxyisobutyrate dehydrogenase, mitochondrial OS=Rattus norvegicus GN=Hibadh" IPI>P29266>3-hydroxyisobutyrate dehydrogenase, mitochondrial NCBI>12585554>3-hydroxyisobutyrate dehydrogenase, mitochondrial precursor (HIBADH) NCBI>119851003>3-hydroxyisobutyra…
276	3-hydroxyisobutyrate dehydrogenase, mitochondrial	K.MGAVFMDAPVSGGVGAAR.S	58739086	127059725	105268296	101492649	40962323	44378448	87936386	85311054	63597090	24542736	41311576	25873172	12585554	P29266	Hibadh	Valine, leucine and isoleucine degradation	Manual Assigned Name:3-hydroxyisobutyrate dehydrogenase, mitochondrial HPRD>12238_1>3-Hydroxyisobutyrate dehydrogenase SwissPROT>3HIDH_RAT>"3-hydroxyisobutyrate dehydrogenase, mitochondrial OS=Rattus norvegicus GN=Hibadh" IPI>P29266>3-hydroxyisobutyrate dehydrogenase, mitochondrial NCBI>12585554>3-hydroxyisobutyrate dehydrogenase, mitochondrial precursor (HIBADH) NCBI>119851003>3-hydroxyisobutyra…
277	3-hydroxyisobutyrate dehydrogenase, mitochondrial	K.TPILLGSVAHQIYR.M	245264376	465744209	329814924	327864899	157832590	153428803	310497868	426582194	327781377	98809263	142131165	90847839	12585554	P29266	Hibadh	Valine, leucine and isoleucine degradation	Manual Assigned Name:3-hydroxyisobutyrate dehydrogenase, mitochondrial SwissPROT>3HIDH_RAT>"3-hydroxyisobutyrate dehydrogenase, mitochondrial OS=Rattus norvegicus GN=Hibadh" IPI>P29266>3-hydroxyisobutyrate dehydrogenase, mitochondrial NCBI>12585554>3-hydroxyisobutyrate dehydrogenase, mitochondrial precursor (HIBADH) NCBI>119851003>3-hydroxyisobutyrate dehydrogenase [Rattus norvegicus] NCBI>556389…
278	3-hydroxyisobutyrate dehydrogenase, mitochondrial	K.TPILLGSVAHQIYR.M	50651566	87621073	79499120	90690393	30692233	40507623	61131249	78536302	70269105	16370856	37536327	19951133	12585554	P29266	Hibadh	Valine, leucine and isoleucine degradation	Manual Assigned Name:3-hydroxyisobutyrate dehydrogenase, mitochondrial SwissPROT>3HIDH_RAT>"3-hydroxyisobutyrate dehydrogenase, mitochondrial OS=Rattus norvegicus GN=Hibadh" IPI>P29266>3-hydroxyisobutyrate dehydrogenase, mitochondrial NCBI>12585554>3-hydroxyisobutyrate dehydrogenase, mitochondrial precursor (HIBADH) NCBI>119851003>3-hydroxyisobutyrate dehydrogenase [Rattus norvegicus] NCBI>556389…
279	3-hydroxyisobutyrate dehydrogenase, mitochondrial	K.TPVGFIGLGNMGNPMAK.N	109822471	411937732	475602060	80391776	138281920	160935179	138054153	142525079	102178809	152307052	205408015	215471169	12585554	P29266	Hibadh	Valine, leucine and isoleucine degradation	Manual Assigned Name:3-hydroxyisobutyrate dehydrogenase, mitochondrial HPRD>12238_1>3-Hydroxyisobutyrate dehydrogenase SwissPROT>3HIDH_RAT>"3-hydroxyisobutyrate dehydrogenase, mitochondrial OS=Rattus norvegicus GN=Hibadh" IPI>P29266>3-hydroxyisobutyrate dehydrogenase, mitochondrial NCBI>12585554>3-hydroxyisobutyrate dehydrogenase, mitochondrial precursor (HIBADH) NCBI>119851003>3-hydroxyisobutyra…
280	3-hydroxyisobutyryl-CoA hydrolase, mitochondrial	K.AGQTLSQDLFR.E	95312048	167491539	134023036	273671808	132440675	156903452	135647916	171814607	150066222	77918749	126502043	108088762	146324906	Q5XIE6	Hibch	Propanoate metabolism Valine, leucine and isoleucine degradation beta-Alanine metabolism	Manual Assigned Name:3-hydroxyisobutyryl-CoA hydrolase, mitochondrial SwissPROT>HIBCH_RAT>"Isoform 2 of 3-hydroxyisobutyryl-CoA hydrolase, mitochondrial OS=Rattus norvegicus GN=Hibch" IPI>Q5XIE6>3-hydroxyisobutyryl-CoA hydrolase, mitochondrial IPI>Q5XIE6-2>Isoform 2 of 3-hydroxyisobutyryl-CoA hydrolase, mitochondrial NCBI>146324906>3-hydroxyisobutyryl-CoA hydrolase, mitochondrial precursor (3-hyd…
281	3-hydroxyisobutyryl-CoA hydrolase, mitochondrial	K.HTETAEVLLER.R	11943499	12517143	16291268	38361886	74116225	18735019	20926697	40120684	34765583	42365383	63254540	60076078	146324906	Q5XIE6	Hibch	Propanoate metabolism Valine, leucine and isoleucine degradation beta-Alanine metabolism	Manual Assigned Name:3-hydroxyisobutyryl-CoA hydrolase, mitochondrial SwissPROT>HIBCH_RAT>"Isoform 2 of 3-hydroxyisobutyryl-CoA hydrolase, mitochondrial OS=Rattus norvegicus GN=Hibch" IPI>Q5XIE6>3-hydroxyisobutyryl-CoA hydrolase, mitochondrial IPI>Q5XIE6-2>Isoform 2 of 3-hydroxyisobutyryl-CoA hydrolase, mitochondrial NCBI>146324906>3-hydroxyisobutyryl-CoA hydrolase, mitochondrial precursor (3-hyd…
282	3-hydroxyisobutyryl-CoA hydrolase, mitochondrial	K.LHVLEEELLALK.S	46890655	68903749	59121644	78573033	56207738	44364995	85284111	84170948	68525816	36642209	36425526	26819696	146324906	Q5XIE6	Hibch	Propanoate metabolism Valine, leucine and isoleucine degradation beta-Alanine metabolism	Manual Assigned Name:3-hydroxyisobutyryl-CoA hydrolase, mitochondrial SwissPROT>HIBCH_RAT>"Isoform 2 of 3-hydroxyisobutyryl-CoA hydrolase, mitochondrial OS=Rattus norvegicus GN=Hibch" IPI>Q5XIE6>3-hydroxyisobutyryl-CoA hydrolase, mitochondrial IPI>Q5XIE6-2>Isoform 2 of 3-hydroxyisobutyryl-CoA hydrolase, mitochondrial NCBI>146324906>3-hydroxyisobutyryl-CoA hydrolase, mitochondrial precursor (3-hyd…
283	3-hydroxyisobutyryl-CoA hydrolase, mitochondrial	K.SPSAEDVAGVLESYHAK.S	40817014	63473940	71303451	117948071	98339838	54136627	115671339	52853106	48190928	38361162	45847082	33231810	146324906	Q5XIE6	Hibch	Propanoate metabolism Valine, leucine and isoleucine degradation beta-Alanine metabolism	Manual Assigned Name:3-hydroxyisobutyryl-CoA hydrolase, mitochondrial SwissPROT>HIBCH_RAT>"Isoform 2 of 3-hydroxyisobutyryl-CoA hydrolase, mitochondrial OS=Rattus norvegicus GN=Hibch" IPI>Q5XIE6>3-hydroxyisobutyryl-CoA hydrolase, mitochondrial IPI>Q5XIE6-2>Isoform 2 of 3-hydroxyisobutyryl-CoA hydrolase, mitochondrial NCBI>146324906>3-hydroxyisobutyryl-CoA hydrolase, mitochondrial precursor (3-hyd…
284	3-hydroxyisobutyryl-CoA hydrolase, mitochondrial	K.TLQEVLTM#EYR.L	35213512	27616359	44627645	149973563	82155533	124115668	136435687	88532955	128575717	18200043	26991488	52653694	146324906	Q5XIE6	Hibch	Propanoate metabolism Valine, leucine and isoleucine degradation beta-Alanine metabolism	Manual Assigned Name:3-hydroxyisobutyryl-CoA hydrolase, mitochondrial HPRD>11023_1>3-hydroxyisobutyryl-Coenzyme A hydrolase HPRD>11023_2>3-hydroxyisobutyryl-Coenzyme A hydrolase IPI>Q5XIE6>3-hydroxyisobutyryl-CoA hydrolase, mitochondrial NCBI>146324906>3-hydroxyisobutyryl-CoA hydrolase, mitochondrial precursor (3-hydroxyisobutyryl-coenzyme A hydrolase) (HIB-CoA hydrolase) (HIBYL-CoA-H) NCBI>14904…
285	3-hydroxyisobutyryl-CoA hydrolase, mitochondrial	R.AGIATHFVDSEK.L	54766370	111085972	120302858	361702182	139630943	130362626	252595358	175105730	224349177	48548424	61064168	38461722	146324906	Q5XIE6	Hibch	Propanoate metabolism Valine, leucine and isoleucine degradation beta-Alanine metabolism	Manual Assigned Name:3-hydroxyisobutyryl-CoA hydrolase, mitochondrial HPRD>11023_1>3-hydroxyisobutyryl-Coenzyme A hydrolase HPRD>11023_2>3-hydroxyisobutyryl-Coenzyme A hydrolase SwissPROT>HIBCH_RAT>"Isoform 2 of 3-hydroxyisobutyryl-CoA hydrolase, mitochondrial OS=Rattus norvegicus GN=Hibch" IPI>Q5XIE6>3-hydroxyisobutyryl-CoA hydrolase, mitochondrial IPI>Q5XIE6-2>Isoform 2 of 3-hydroxyisobutyryl-C…
286	3-hydroxyisobutyryl-CoA hydrolase, mitochondrial	R.AGIATHFVDSEK.L	4683799	23617016	20992895	52011267	22695197	19924851	29685187	21108293	32597277	8113944	6923542	5417928	146324906	Q5XIE6	Hibch	Propanoate metabolism Valine, leucine and isoleucine degradation beta-Alanine metabolism	Manual Assigned Name:3-hydroxyisobutyryl-CoA hydrolase, mitochondrial HPRD>11023_1>3-hydroxyisobutyryl-Coenzyme A hydrolase HPRD>11023_2>3-hydroxyisobutyryl-Coenzyme A hydrolase SwissPROT>HIBCH_RAT>"Isoform 2 of 3-hydroxyisobutyryl-CoA hydrolase, mitochondrial OS=Rattus norvegicus GN=Hibch" IPI>Q5XIE6>3-hydroxyisobutyryl-CoA hydrolase, mitochondrial IPI>Q5XIE6-2>Isoform 2 of 3-hydroxyisobutyryl-C…
287	3-hydroxyisobutyryl-CoA hydrolase, mitochondrial	R.QDGSPFAMEQIK.V	30525360	53036221	40387123	66667654	34155656	45034802	51963679	59690844	47854958	41665366	41697848	46793628	146324906	Q5XIE6	Hibch	Propanoate metabolism Valine, leucine and isoleucine degradation beta-Alanine metabolism	Manual Assigned Name:3-hydroxyisobutyryl-CoA hydrolase, mitochondrial SwissPROT>HIBCH_RAT>"Isoform 2 of 3-hydroxyisobutyryl-CoA hydrolase, mitochondrial OS=Rattus norvegicus GN=Hibch" IPI>Q5XIE6>3-hydroxyisobutyryl-CoA hydrolase, mitochondrial IPI>Q5XIE6-2>Isoform 2 of 3-hydroxyisobutyryl-CoA hydrolase, mitochondrial NCBI>146324906>3-hydroxyisobutyryl-CoA hydrolase, mitochondrial precursor (3-hyd…
288	3-hydroxyisobutyryl-CoA hydrolase, mitochondrial	R.SLFAM#PETGIGLFPDVGGGYFLPR.L	430479	668690	867900	2736635	818366	1345923	1233804	934900	1461920	288349	487480	426472	146324906	Q5XIE6	Hibch	Propanoate metabolism Valine, leucine and isoleucine degradation beta-Alanine metabolism	Manual Assigned Name:3-hydroxyisobutyryl-CoA hydrolase, mitochondrial SwissPROT>HIBCH_RAT>"Isoform 2 of 3-hydroxyisobutyryl-CoA hydrolase, mitochondrial OS=Rattus norvegicus GN=Hibch" IPI>Q5XIE6>3-hydroxyisobutyryl-CoA hydrolase, mitochondrial IPI>Q5XIE6-2>Isoform 2 of 3-hydroxyisobutyryl-CoA hydrolase, mitochondrial NCBI>146324906>3-hydroxyisobutyryl-CoA hydrolase, mitochondrial precursor (3-hyd…
289	3-hydroxyisobutyryl-CoA hydrolase, mitochondrial	R.SLFAM#PETGIGLFPDVGGGYFLPR.L	191890	500876	373598	2084914	313389	913073	501644	287121	593091	142355	150890	154734	146324906	Q5XIE6	Hibch	Propanoate metabolism Valine, leucine and isoleucine degradation beta-Alanine metabolism	Manual Assigned Name:3-hydroxyisobutyryl-CoA hydrolase, mitochondrial SwissPROT>HIBCH_RAT>"Isoform 2 of 3-hydroxyisobutyryl-CoA hydrolase, mitochondrial OS=Rattus norvegicus GN=Hibch" IPI>Q5XIE6>3-hydroxyisobutyryl-CoA hydrolase, mitochondrial IPI>Q5XIE6-2>Isoform 2 of 3-hydroxyisobutyryl-CoA hydrolase, mitochondrial NCBI>146324906>3-hydroxyisobutyryl-CoA hydrolase, mitochondrial precursor (3-hyd…
290	3-hydroxyisobutyryl-CoA hydrolase, mitochondrial	R.SLFAMPETGIGLFPDVGGGYFLPR.L	360189	700477	601232	2350013	775916	645418	714207	530115	578709	218881	330282	205363	146324906	Q5XIE6	Hibch	Propanoate metabolism Valine, leucine and isoleucine degradation beta-Alanine metabolism	Manual Assigned Name:3-hydroxyisobutyryl-CoA hydrolase, mitochondrial SwissPROT>HIBCH_RAT>"Isoform 2 of 3-hydroxyisobutyryl-CoA hydrolase, mitochondrial OS=Rattus norvegicus GN=Hibch" IPI>Q5XIE6>3-hydroxyisobutyryl-CoA hydrolase, mitochondrial IPI>Q5XIE6-2>Isoform 2 of 3-hydroxyisobutyryl-CoA hydrolase, mitochondrial NCBI>146324906>3-hydroxyisobutyryl-CoA hydrolase, mitochondrial precursor (3-hyd…
291	3-hydroxyisobutyryl-CoA hydrolase, mitochondrial	R.SLFAMPETGIGLFPDVGGGYFLPR.L	239754	533328	598476	1907970	711781	502233	584637	414869	381776	132767	230796	176421	146324906	Q5XIE6	Hibch	Propanoate metabolism Valine, leucine and isoleucine degradation beta-Alanine metabolism	Manual Assigned Name:3-hydroxyisobutyryl-CoA hydrolase, mitochondrial SwissPROT>HIBCH_RAT>"Isoform 2 of 3-hydroxyisobutyryl-CoA hydrolase, mitochondrial OS=Rattus norvegicus GN=Hibch" IPI>Q5XIE6>3-hydroxyisobutyryl-CoA hydrolase, mitochondrial IPI>Q5XIE6-2>Isoform 2 of 3-hydroxyisobutyryl-CoA hydrolase, mitochondrial NCBI>146324906>3-hydroxyisobutyryl-CoA hydrolase, mitochondrial precursor (3-hyd…
292	3-ketoacyl-CoA thiolase, mitochondrial	K.AANEAGYFNEEM#APIEVK.T	81264534	101952572	158964175	453202385	172237148	220627745	320959613	218160533	287139226	47019203	68557191	80631952	135762	P13437	Acaa2	Fatty acid metabolism Valine, leucine and isoleucine degradation Fatty acid elongation in mitochondria Benzoate degradation via hydroxylation	Manual Assigned Name:3-ketoacyl-CoA thiolase, mitochondrial SwissPROT>THIM_RAT>"3-ketoacyl-CoA thiolase, mitochondrial OS=Rattus norvegicus GN=Acaa2" IPI>P13437>3-ketoacyl-CoA thiolase, mitochondrial IPI>G3V9U2> IPI>F1LWF9>Uncharacterized protein (Fragment) NCBI>135762>3-ketoacyl-CoA thiolase, mitochondrial (Beta-ketothiolase) (Acetyl-CoA acyltransferase) (Mitochondrial 3-oxoacyl-CoA thiolase) NC…
293	3-ketoacyl-CoA thiolase, mitochondrial	K.AANEAGYFNEEM#APIEVK.T	20962141	34972792	32859951	128185595	75920723	783561	135686239	85701545	118658547	10555550	23678579	28138369	135762	P13437	Acaa2	Fatty acid metabolism Valine, leucine and isoleucine degradation Fatty acid elongation in mitochondria Benzoate degradation via hydroxylation	Manual Assigned Name:3-ketoacyl-CoA thiolase, mitochondrial SwissPROT>THIM_RAT>"3-ketoacyl-CoA thiolase, mitochondrial OS=Rattus norvegicus GN=Acaa2" IPI>P13437>3-ketoacyl-CoA thiolase, mitochondrial IPI>G3V9U2> IPI>F1LWF9>Uncharacterized protein (Fragment) NCBI>135762>3-ketoacyl-CoA thiolase, mitochondrial (Beta-ketothiolase) (Acetyl-CoA acyltransferase) (Mitochondrial 3-oxoacyl-CoA thiolase) NC…
294	3-ketoacyl-CoA thiolase, mitochondrial	K.AANEAGYFNEEMAPIEVK.T	144456512	227700195	231879565	571600030	264942102	208791055	440010671	338633608	293909026	58103942	94177935	79032761	135762	P13437	Acaa2	Fatty acid metabolism Valine, leucine and isoleucine degradation Fatty acid elongation in mitochondria Benzoate degradation via hydroxylation	Manual Assigned Name:3-ketoacyl-CoA thiolase, mitochondrial SwissPROT>THIM_RAT>"3-ketoacyl-CoA thiolase, mitochondrial OS=Rattus norvegicus GN=Acaa2" IPI>P13437>3-ketoacyl-CoA thiolase, mitochondrial IPI>G3V9U2> IPI>F1LWF9>Uncharacterized protein (Fragment) NCBI>135762>3-ketoacyl-CoA thiolase, mitochondrial (Beta-ketothiolase) (Acetyl-CoA acyltransferase) (Mitochondrial 3-oxoacyl-CoA thiolase) NC…
295	3-ketoacyl-CoA thiolase, mitochondrial	K.AANEAGYFNEEMAPIEVK.T	357981392	406458045	189198430	116546631	55704909	36505139	45230663	39634834	509767	42676672	255311	13182126	135762	P13437	Acaa2	Fatty acid metabolism Valine, leucine and isoleucine degradation Fatty acid elongation in mitochondria Benzoate degradation via hydroxylation	Manual Assigned Name:3-ketoacyl-CoA thiolase, mitochondrial SwissPROT>THIM_RAT>"3-ketoacyl-CoA thiolase, mitochondrial OS=Rattus norvegicus GN=Acaa2" IPI>P13437>3-ketoacyl-CoA thiolase, mitochondrial IPI>G3V9U2> IPI>F1LWF9>Uncharacterized protein (Fragment) NCBI>135762>3-ketoacyl-CoA thiolase, mitochondrial (Beta-ketothiolase) (Acetyl-CoA acyltransferase) (Mitochondrial 3-oxoacyl-CoA thiolase) NC…
296	3-ketoacyl-CoA thiolase, mitochondrial	K.AGLSLKDMDLIDVNEAFAPQFLAVQK.S	482242	516410	50822	1233799	432352	76791	414340	438225	360212	58374	107187	112562	135762	P13437	Acaa2	Fatty acid metabolism Valine, leucine and isoleucine degradation Fatty acid elongation in mitochondria Benzoate degradation via hydroxylation	Manual Assigned Name:3-ketoacyl-CoA thiolase, mitochondrial SwissPROT>THIM_RAT>"3-ketoacyl-CoA thiolase, mitochondrial OS=Rattus norvegicus GN=Acaa2" IPI>P13437>3-ketoacyl-CoA thiolase, mitochondrial IPI>G3V9U2> IPI>F1LWF9>Uncharacterized protein (Fragment) NCBI>135762>3-ketoacyl-CoA thiolase, mitochondrial (Beta-ketothiolase) (Acetyl-CoA acyltransferase) (Mitochondrial 3-oxoacyl-CoA thiolase) NC…
297	3-ketoacyl-CoA thiolase, mitochondrial	K.DFTATDLTEFAAR.A	7927439	22411111	21728909	21400939	25513462	24662744	36510394	18271519	23982281	8391653	8273851	14146189	135762	P13437	Acaa2	Fatty acid metabolism Valine, leucine and isoleucine degradation Fatty acid elongation in mitochondria Benzoate degradation via hydroxylation	Manual Assigned Name:3-ketoacyl-CoA thiolase, mitochondrial SwissPROT>THIM_RAT>"3-ketoacyl-CoA thiolase, mitochondrial OS=Rattus norvegicus GN=Acaa2" IPI>P13437>3-ketoacyl-CoA thiolase, mitochondrial IPI>G3V9U2> IPI>F1LWF9>Uncharacterized protein (Fragment) NCBI>135762>3-ketoacyl-CoA thiolase, mitochondrial (Beta-ketothiolase) (Acetyl-CoA acyltransferase) (Mitochondrial 3-oxoacyl-CoA thiolase) NC…
298	3-ketoacyl-CoA thiolase, mitochondrial	K.DFTATDLTEFAAR.A	67605305	94977604	446955573	42285311	1833614	1258397	32667506	829378	2237784	205219447	160279623	8168985	135762	P13437	Acaa2	Fatty acid metabolism Valine, leucine and isoleucine degradation Fatty acid elongation in mitochondria Benzoate degradation via hydroxylation	Manual Assigned Name:3-ketoacyl-CoA thiolase, mitochondrial SwissPROT>THIM_RAT>"3-ketoacyl-CoA thiolase, mitochondrial OS=Rattus norvegicus GN=Acaa2" IPI>P13437>3-ketoacyl-CoA thiolase, mitochondrial IPI>G3V9U2> IPI>F1LWF9>Uncharacterized protein (Fragment) NCBI>135762>3-ketoacyl-CoA thiolase, mitochondrial (Beta-ketothiolase) (Acetyl-CoA acyltransferase) (Mitochondrial 3-oxoacyl-CoA thiolase) NC…
299	3-ketoacyl-CoA thiolase, mitochondrial	K.DM#DLIDVNEAFAPQFLAVQK.S	37170556	60102655	58814544	291917955	1421573	92169828	6631431	175868573	45351295	728854	235299	8873637	135762	P13437	Acaa2	Fatty acid metabolism Valine, leucine and isoleucine degradation Fatty acid elongation in mitochondria Benzoate degradation via hydroxylation	Manual Assigned Name:3-ketoacyl-CoA thiolase, mitochondrial SwissPROT>THIM_RAT>"3-ketoacyl-CoA thiolase, mitochondrial OS=Rattus norvegicus GN=Acaa2" IPI>P13437>3-ketoacyl-CoA thiolase, mitochondrial IPI>G3V9U2> IPI>F1LWF9>Uncharacterized protein (Fragment) NCBI>135762>3-ketoacyl-CoA thiolase, mitochondrial (Beta-ketothiolase) (Acetyl-CoA acyltransferase) (Mitochondrial 3-oxoacyl-CoA thiolase) NC…
300	3-ketoacyl-CoA thiolase, mitochondrial	K.DM#DLIDVNEAFAPQFLAVQK.S	31249466	42232916	63978721	52115640	3188827	29106879	11323013	43747902	79790528	1796184	689027	6946422	135762	P13437	Acaa2	Fatty acid metabolism Valine, leucine and isoleucine degradation Fatty acid elongation in mitochondria Benzoate degradation via hydroxylation	Manual Assigned Name:3-ketoacyl-CoA thiolase, mitochondrial SwissPROT>THIM_RAT>"3-ketoacyl-CoA thiolase, mitochondrial OS=Rattus norvegicus GN=Acaa2" IPI>P13437>3-ketoacyl-CoA thiolase, mitochondrial IPI>G3V9U2> IPI>F1LWF9>Uncharacterized protein (Fragment) NCBI>135762>3-ketoacyl-CoA thiolase, mitochondrial (Beta-ketothiolase) (Acetyl-CoA acyltransferase) (Mitochondrial 3-oxoacyl-CoA thiolase) NC…
301	3-ketoacyl-CoA thiolase, mitochondrial	K.DMDLIDVNEAFAPQFLAVQK.S	27993418	42780953	26748089	67834507	31870756	25490635	46277982	52988382	29225211	9067560	13426331	6218234	135762	P13437	Acaa2	Fatty acid metabolism Valine, leucine and isoleucine degradation Fatty acid elongation in mitochondria Benzoate degradation via hydroxylation	Manual Assigned Name:3-ketoacyl-CoA thiolase, mitochondrial SwissPROT>THIM_RAT>"3-ketoacyl-CoA thiolase, mitochondrial OS=Rattus norvegicus GN=Acaa2" IPI>P13437>3-ketoacyl-CoA thiolase, mitochondrial IPI>G3V9U2> IPI>F1LWF9>Uncharacterized protein (Fragment) NCBI>135762>3-ketoacyl-CoA thiolase, mitochondrial (Beta-ketothiolase) (Acetyl-CoA acyltransferase) (Mitochondrial 3-oxoacyl-CoA thiolase) NC…
302	3-ketoacyl-CoA thiolase, mitochondrial	K.DMDLIDVNEAFAPQFLAVQK.S	9367802	18385911	39246206	29698638	17639540	13610428	20018400	22355051	11191348	4410614	6831385	3369974	135762	P13437	Acaa2	Fatty acid metabolism Valine, leucine and isoleucine degradation Fatty acid elongation in mitochondria Benzoate degradation via hydroxylation	Manual Assigned Name:3-ketoacyl-CoA thiolase, mitochondrial SwissPROT>THIM_RAT>"3-ketoacyl-CoA thiolase, mitochondrial OS=Rattus norvegicus GN=Acaa2" IPI>P13437>3-ketoacyl-CoA thiolase, mitochondrial IPI>G3V9U2> IPI>F1LWF9>Uncharacterized protein (Fragment) NCBI>135762>3-ketoacyl-CoA thiolase, mitochondrial (Beta-ketothiolase) (Acetyl-CoA acyltransferase) (Mitochondrial 3-oxoacyl-CoA thiolase) NC…
303	3-ketoacyl-CoA thiolase, mitochondrial	K.DMDLIDVNEAFAPQFLAVQK.S	64497	113519	135503	559220	248257	197417	158822	298238	195890	24339	51000	38531	135762	P13437	Acaa2	Fatty acid metabolism Valine, leucine and isoleucine degradation Fatty acid elongation in mitochondria Benzoate degradation via hydroxylation	Manual Assigned Name:3-ketoacyl-CoA thiolase, mitochondrial SwissPROT>THIM_RAT>"3-ketoacyl-CoA thiolase, mitochondrial OS=Rattus norvegicus GN=Acaa2" IPI>P13437>3-ketoacyl-CoA thiolase, mitochondrial IPI>G3V9U2> IPI>F1LWF9>Uncharacterized protein (Fragment) NCBI>135762>3-ketoacyl-CoA thiolase, mitochondrial (Beta-ketothiolase) (Acetyl-CoA acyltransferase) (Mitochondrial 3-oxoacyl-CoA thiolase) NC…
304	3-ketoacyl-CoA thiolase, mitochondrial	K.DMDLIDVNEAFAPQFLAVQKSLDLDPSK.T	319960	638068	1985750	859181	457371	1262400	660734	909588	562226	242653	357889	459245	135762	P13437	Acaa2	Fatty acid metabolism Valine, leucine and isoleucine degradation Fatty acid elongation in mitochondria Benzoate degradation via hydroxylation	Manual Assigned Name:3-ketoacyl-CoA thiolase, mitochondrial SwissPROT>THIM_RAT>"3-ketoacyl-CoA thiolase, mitochondrial OS=Rattus norvegicus GN=Acaa2" IPI>P13437>3-ketoacyl-CoA thiolase, mitochondrial IPI>G3V9U2> IPI>F1LWF9>Uncharacterized protein (Fragment) NCBI>135762>3-ketoacyl-CoA thiolase, mitochondrial (Beta-ketothiolase) (Acetyl-CoA acyltransferase) (Mitochondrial 3-oxoacyl-CoA thiolase) NC…
305	3-ketoacyl-CoA thiolase, mitochondrial	K.EGTVTAGNASGM#SDGAGVVIIASEDAVK.K	87317	260445	252477	1070842	606083	965775	783445	631175	742255	37592	133671	148012	135762	P13437	Acaa2	Fatty acid metabolism Valine, leucine and isoleucine degradation Fatty acid elongation in mitochondria Benzoate degradation via hydroxylation	Manual Assigned Name:3-ketoacyl-CoA thiolase, mitochondrial SwissPROT>THIM_RAT>"3-ketoacyl-CoA thiolase, mitochondrial OS=Rattus norvegicus GN=Acaa2" IPI>P13437>3-ketoacyl-CoA thiolase, mitochondrial IPI>G3V9U2> IPI>F1LWF9>Uncharacterized protein (Fragment) NCBI>135762>3-ketoacyl-CoA thiolase, mitochondrial (Beta-ketothiolase) (Acetyl-CoA acyltransferase) (Mitochondrial 3-oxoacyl-CoA thiolase) NC…
306	3-ketoacyl-CoA thiolase, mitochondrial	K.EGTVTAGNASGMSDGAGVVIIASEDAVK.K	288168	926919	783951	1008455	311934	406489	675549	478651	792902	383930	136704	390282	135762	P13437	Acaa2	Fatty acid metabolism Valine, leucine and isoleucine degradation Fatty acid elongation in mitochondria Benzoate degradation via hydroxylation	Manual Assigned Name:3-ketoacyl-CoA thiolase, mitochondrial SwissPROT>THIM_RAT>"3-ketoacyl-CoA thiolase, mitochondrial OS=Rattus norvegicus GN=Acaa2" IPI>P13437>3-ketoacyl-CoA thiolase, mitochondrial IPI>G3V9U2> IPI>F1LWF9>Uncharacterized protein (Fragment) NCBI>135762>3-ketoacyl-CoA thiolase, mitochondrial (Beta-ketothiolase) (Acetyl-CoA acyltransferase) (Mitochondrial 3-oxoacyl-CoA thiolase) NC…
307	3-ketoacyl-CoA thiolase, mitochondrial	K.EGTVTAGNASGMSDGAGVVIIASEDAVK.K	340216	301548	720668	748201	475384	180380	390635	740669	527029	184775	285948	153725	135762	P13437	Acaa2	Fatty acid metabolism Valine, leucine and isoleucine degradation Fatty acid elongation in mitochondria Benzoate degradation via hydroxylation	Manual Assigned Name:3-ketoacyl-CoA thiolase, mitochondrial SwissPROT>THIM_RAT>"3-ketoacyl-CoA thiolase, mitochondrial OS=Rattus norvegicus GN=Acaa2" IPI>P13437>3-ketoacyl-CoA thiolase, mitochondrial IPI>G3V9U2> IPI>F1LWF9>Uncharacterized protein (Fragment) NCBI>135762>3-ketoacyl-CoA thiolase, mitochondrial (Beta-ketothiolase) (Acetyl-CoA acyltransferase) (Mitochondrial 3-oxoacyl-CoA thiolase) NC…
308	3-ketoacyl-CoA thiolase, mitochondrial	K.KHNFTPLAR.V	200933	676387	270305	8465603	9543548	1568811	927035	845283	721058	197124	2997156	539801	135762	P13437	Acaa2	Fatty acid metabolism Valine, leucine and isoleucine degradation Fatty acid elongation in mitochondria Benzoate degradation via hydroxylation	Manual Assigned Name:3-ketoacyl-CoA thiolase, mitochondrial HPRD>10380_1>Mitochondrial 3-oxoacyl-CoA thiolase SwissPROT>THIM_RAT>"3-ketoacyl-CoA thiolase, mitochondrial OS=Rattus norvegicus GN=Acaa2" IPI>P13437>3-ketoacyl-CoA thiolase, mitochondrial IPI>G3V9U2> IPI>F1LWF9>Uncharacterized protein (Fragment) NCBI>135762>3-ketoacyl-CoA thiolase, mitochondrial (Beta-ketothiolase) (Acetyl-CoA acyltran…
309	3-ketoacyl-CoA thiolase, mitochondrial	K.LEDTLWAGLTDQHVK.L	1180270768	1244107925	1517713463	825824726	1391047742	1351716413	2747636626	1890475823	2726228136	431456227	529194081	494675182	135762	P13437	Acaa2	Fatty acid metabolism Valine, leucine and isoleucine degradation Fatty acid elongation in mitochondria Benzoate degradation via hydroxylation	Manual Assigned Name:3-ketoacyl-CoA thiolase, mitochondrial SwissPROT>THIM_RAT>"3-ketoacyl-CoA thiolase, mitochondrial OS=Rattus norvegicus GN=Acaa2" IPI>P13437>3-ketoacyl-CoA thiolase, mitochondrial IPI>G3V9U2> IPI>F1LWF9>Uncharacterized protein (Fragment) NCBI>135762>3-ketoacyl-CoA thiolase, mitochondrial (Beta-ketothiolase) (Acetyl-CoA acyltransferase) (Mitochondrial 3-oxoacyl-CoA thiolase) NC…
310	3-ketoacyl-CoA thiolase, mitochondrial	K.LEDTLWAGLTDQHVK.L	319719351	653639441	408915444	1206375625	320281258	373318739	851301455	929106372	819347683	113374414	151500880	120998801	135762	P13437	Acaa2	Fatty acid metabolism Valine, leucine and isoleucine degradation Fatty acid elongation in mitochondria Benzoate degradation via hydroxylation	Manual Assigned Name:3-ketoacyl-CoA thiolase, mitochondrial SwissPROT>THIM_RAT>"3-ketoacyl-CoA thiolase, mitochondrial OS=Rattus norvegicus GN=Acaa2" IPI>P13437>3-ketoacyl-CoA thiolase, mitochondrial IPI>G3V9U2> IPI>F1LWF9>Uncharacterized protein (Fragment) NCBI>135762>3-ketoacyl-CoA thiolase, mitochondrial (Beta-ketothiolase) (Acetyl-CoA acyltransferase) (Mitochondrial 3-oxoacyl-CoA thiolase) NC…
311	3-ketoacyl-CoA thiolase, mitochondrial	K.LPM#GM#TAENLAAK.Y	35358661	39775561	54323357	223002570	252591864	197389717	91900841	62187974	151321105	39787873	75438659	38523470	135762	P13437	Acaa2	Fatty acid metabolism Valine, leucine and isoleucine degradation Fatty acid elongation in mitochondria Benzoate degradation via hydroxylation	Manual Assigned Name:3-ketoacyl-CoA thiolase, mitochondrial SwissPROT>THIM_RAT>"3-ketoacyl-CoA thiolase, mitochondrial OS=Rattus norvegicus GN=Acaa2" IPI>P13437>3-ketoacyl-CoA thiolase, mitochondrial IPI>G3V9U2> IPI>F1LWF9>Uncharacterized protein (Fragment) NCBI>135762>3-ketoacyl-CoA thiolase, mitochondrial (Beta-ketothiolase) (Acetyl-CoA acyltransferase) (Mitochondrial 3-oxoacyl-CoA thiolase) NC…
312	3-ketoacyl-CoA thiolase, mitochondrial	K.LPM#GMTAENLAAK.Y	443424987	288906836	194019939	1083176705	781118098	627955680	337780811	724153819	686321264	210970266	288271926	188198760	135762	P13437	Acaa2	Fatty acid metabolism Valine, leucine and isoleucine degradation Fatty acid elongation in mitochondria Benzoate degradation via hydroxylation	Manual Assigned Name:3-ketoacyl-CoA thiolase, mitochondrial SwissPROT>THIM_RAT>"3-ketoacyl-CoA thiolase, mitochondrial OS=Rattus norvegicus GN=Acaa2" IPI>P13437>3-ketoacyl-CoA thiolase, mitochondrial IPI>G3V9U2> IPI>F1LWF9>Uncharacterized protein (Fragment) NCBI>135762>3-ketoacyl-CoA thiolase, mitochondrial (Beta-ketothiolase) (Acetyl-CoA acyltransferase) (Mitochondrial 3-oxoacyl-CoA thiolase) NC…
313	3-ketoacyl-CoA thiolase, mitochondrial	K.LPMGM#TAENLAAK.Y	444141397	288906836	196321114	1083593467	779987113	629647003	336324947	724140278	686321264	210970266	288708956	188198760	135762	P13437	Acaa2	Fatty acid metabolism Valine, leucine and isoleucine degradation Fatty acid elongation in mitochondria Benzoate degradation via hydroxylation	Manual Assigned Name:3-ketoacyl-CoA thiolase, mitochondrial SwissPROT>THIM_RAT>"3-ketoacyl-CoA thiolase, mitochondrial OS=Rattus norvegicus GN=Acaa2" IPI>P13437>3-ketoacyl-CoA thiolase, mitochondrial IPI>G3V9U2> IPI>F1LWF9>Uncharacterized protein (Fragment) NCBI>135762>3-ketoacyl-CoA thiolase, mitochondrial (Beta-ketothiolase) (Acetyl-CoA acyltransferase) (Mitochondrial 3-oxoacyl-CoA thiolase) NC…
314	3-ketoacyl-CoA thiolase, mitochondrial	K.LPMGMTAENLAAK.Y	834468615	1339163043	696758312	1616123234	1170329296	540578730	1243963529	1546725812	820192074	287200087	420902042	196910813	135762	P13437	Acaa2	Fatty acid metabolism Valine, leucine and isoleucine degradation Fatty acid elongation in mitochondria Benzoate degradation via hydroxylation	Manual Assigned Name:3-ketoacyl-CoA thiolase, mitochondrial SwissPROT>THIM_RAT>"3-ketoacyl-CoA thiolase, mitochondrial OS=Rattus norvegicus GN=Acaa2" IPI>P13437>3-ketoacyl-CoA thiolase, mitochondrial IPI>G3V9U2> IPI>F1LWF9>Uncharacterized protein (Fragment) NCBI>135762>3-ketoacyl-CoA thiolase, mitochondrial (Beta-ketothiolase) (Acetyl-CoA acyltransferase) (Mitochondrial 3-oxoacyl-CoA thiolase) NC…
315	3-ketoacyl-CoA thiolase, mitochondrial	K.RTPFGAYGGLLK.D	48781785	41099555	16361249	62692829	42645119	10867668	57429325	59481694	21090317	30450732	18432896	23610013	135762	P13437	Acaa2	Fatty acid metabolism Valine, leucine and isoleucine degradation Fatty acid elongation in mitochondria Benzoate degradation via hydroxylation	Manual Assigned Name:3-ketoacyl-CoA thiolase, mitochondrial HPRD>10380_1>Mitochondrial 3-oxoacyl-CoA thiolase SwissPROT>THIM_RAT>"3-ketoacyl-CoA thiolase, mitochondrial OS=Rattus norvegicus GN=Acaa2" IPI>P13437>3-ketoacyl-CoA thiolase, mitochondrial IPI>G3V9U2> IPI>F1LWF9>Uncharacterized protein (Fragment) NCBI>135762>3-ketoacyl-CoA thiolase, mitochondrial (Beta-ketothiolase) (Acetyl-CoA acyltran…
316	3-ketoacyl-CoA thiolase, mitochondrial	K.RTPFGAYGGLLK.D	27082439	46613840	16791776	64505859	26878221	5421267	49043708	58440633	486750	10557203	336554	10406592	135762	P13437	Acaa2	Fatty acid metabolism Valine, leucine and isoleucine degradation Fatty acid elongation in mitochondria Benzoate degradation via hydroxylation	Manual Assigned Name:3-ketoacyl-CoA thiolase, mitochondrial HPRD>10380_1>Mitochondrial 3-oxoacyl-CoA thiolase SwissPROT>THIM_RAT>"3-ketoacyl-CoA thiolase, mitochondrial OS=Rattus norvegicus GN=Acaa2" IPI>P13437>3-ketoacyl-CoA thiolase, mitochondrial IPI>G3V9U2> IPI>F1LWF9>Uncharacterized protein (Fragment) NCBI>135762>3-ketoacyl-CoA thiolase, mitochondrial (Beta-ketothiolase) (Acetyl-CoA acyltran…
317	3-ketoacyl-CoA thiolase, mitochondrial	K.TNVSGGAIALGHPLGGSGSR.I	4243996495	7027712602	7506783194	14127162773	7341002554	6487209104	10086376952	9341790830	9198542550	2040336490	3106236910	2043470205	135762	P13437	Acaa2	Fatty acid metabolism Valine, leucine and isoleucine degradation Fatty acid elongation in mitochondria Benzoate degradation via hydroxylation	Manual Assigned Name:3-ketoacyl-CoA thiolase, mitochondrial SwissPROT>THIM_RAT>"3-ketoacyl-CoA thiolase, mitochondrial OS=Rattus norvegicus GN=Acaa2" IPI>P13437>3-ketoacyl-CoA thiolase, mitochondrial IPI>G3V9U2> IPI>F1LWF9>Uncharacterized protein (Fragment) NCBI>135762>3-ketoacyl-CoA thiolase, mitochondrial (Beta-ketothiolase) (Acetyl-CoA acyltransferase) (Mitochondrial 3-oxoacyl-CoA thiolase) NC…
318	3-ketoacyl-CoA thiolase, mitochondrial	K.TNVSGGAIALGHPLGGSGSR.I	471251180	655550143	616662188	1632276270	760723278	742794069	967425028	1094994378	1102595448	201297604	355916352	220191133	135762	P13437	Acaa2	Fatty acid metabolism Valine, leucine and isoleucine degradation Fatty acid elongation in mitochondria Benzoate degradation via hydroxylation	Manual Assigned Name:3-ketoacyl-CoA thiolase, mitochondrial SwissPROT>THIM_RAT>"3-ketoacyl-CoA thiolase, mitochondrial OS=Rattus norvegicus GN=Acaa2" IPI>P13437>3-ketoacyl-CoA thiolase, mitochondrial IPI>G3V9U2> IPI>F1LWF9>Uncharacterized protein (Fragment) NCBI>135762>3-ketoacyl-CoA thiolase, mitochondrial (Beta-ketothiolase) (Acetyl-CoA acyltransferase) (Mitochondrial 3-oxoacyl-CoA thiolase) NC…
319	3-ketoacyl-CoA thiolase, mitochondrial	K.VPPETIDSVIVGNVM#QSSSDAAYLAR.H	404332	56622335	103245677	427295	435886	404107	512380	318014	411349	29897448	38635958	68069857	135762	P13437	Acaa2	Fatty acid metabolism Valine, leucine and isoleucine degradation Fatty acid elongation in mitochondria Benzoate degradation via hydroxylation	Manual Assigned Name:3-ketoacyl-CoA thiolase, mitochondrial SwissPROT>THIM_RAT>"3-ketoacyl-CoA thiolase, mitochondrial OS=Rattus norvegicus GN=Acaa2" IPI>P13437>3-ketoacyl-CoA thiolase, mitochondrial IPI>G3V9U2> IPI>F1LWF9>Uncharacterized protein (Fragment) NCBI>135762>3-ketoacyl-CoA thiolase, mitochondrial (Beta-ketothiolase) (Acetyl-CoA acyltransferase) (Mitochondrial 3-oxoacyl-CoA thiolase) NC…
320	3-ketoacyl-CoA thiolase, mitochondrial	K.VPPETIDSVIVGNVM#QSSSDAAYLAR.H	31091123	26280065	28621750	98193720	47251307	63563119	97499313	77950884	86352607	9820855	26893084	16882222	135762	P13437	Acaa2	Fatty acid metabolism Valine, leucine and isoleucine degradation Fatty acid elongation in mitochondria Benzoate degradation via hydroxylation	Manual Assigned Name:3-ketoacyl-CoA thiolase, mitochondrial SwissPROT>THIM_RAT>"3-ketoacyl-CoA thiolase, mitochondrial OS=Rattus norvegicus GN=Acaa2" IPI>P13437>3-ketoacyl-CoA thiolase, mitochondrial IPI>G3V9U2> IPI>F1LWF9>Uncharacterized protein (Fragment) NCBI>135762>3-ketoacyl-CoA thiolase, mitochondrial (Beta-ketothiolase) (Acetyl-CoA acyltransferase) (Mitochondrial 3-oxoacyl-CoA thiolase) NC…
321	3-ketoacyl-CoA thiolase, mitochondrial	K.VPPETIDSVIVGNVM#QSSSDAAYLAR.H	187180	141129	303123	494879	295301	413623	360086	373701	368884	107090	39221	147020	135762	P13437	Acaa2	Fatty acid metabolism Valine, leucine and isoleucine degradation Fatty acid elongation in mitochondria Benzoate degradation via hydroxylation	Manual Assigned Name:3-ketoacyl-CoA thiolase, mitochondrial SwissPROT>THIM_RAT>"3-ketoacyl-CoA thiolase, mitochondrial OS=Rattus norvegicus GN=Acaa2" IPI>P13437>3-ketoacyl-CoA thiolase, mitochondrial IPI>G3V9U2> IPI>F1LWF9>Uncharacterized protein (Fragment) NCBI>135762>3-ketoacyl-CoA thiolase, mitochondrial (Beta-ketothiolase) (Acetyl-CoA acyltransferase) (Mitochondrial 3-oxoacyl-CoA thiolase) NC…
322	3-ketoacyl-CoA thiolase, mitochondrial	K.VPPETIDSVIVGNVMQSSSDAAYLAR.H	137382612	181405106	99224392	238070901	96261706	213584817	136890004	144488873	217203105	7271900	34940608	35471191	135762	P13437	Acaa2	Fatty acid metabolism Valine, leucine and isoleucine degradation Fatty acid elongation in mitochondria Benzoate degradation via hydroxylation	Manual Assigned Name:3-ketoacyl-CoA thiolase, mitochondrial SwissPROT>THIM_RAT>"3-ketoacyl-CoA thiolase, mitochondrial OS=Rattus norvegicus GN=Acaa2" IPI>P13437>3-ketoacyl-CoA thiolase, mitochondrial IPI>G3V9U2> IPI>F1LWF9>Uncharacterized protein (Fragment) NCBI>135762>3-ketoacyl-CoA thiolase, mitochondrial (Beta-ketothiolase) (Acetyl-CoA acyltransferase) (Mitochondrial 3-oxoacyl-CoA thiolase) NC…
323	3-ketoacyl-CoA thiolase, mitochondrial	K.VPPETIDSVIVGNVMQSSSDAAYLAR.H	19187819	20569221	19539428	93141247	26328467	74909306	12231849	64852639	29474451	1241562	6772808	7350962	135762	P13437	Acaa2	Fatty acid metabolism Valine, leucine and isoleucine degradation Fatty acid elongation in mitochondria Benzoate degradation via hydroxylation	Manual Assigned Name:3-ketoacyl-CoA thiolase, mitochondrial SwissPROT>THIM_RAT>"3-ketoacyl-CoA thiolase, mitochondrial OS=Rattus norvegicus GN=Acaa2" IPI>P13437>3-ketoacyl-CoA thiolase, mitochondrial IPI>G3V9U2> IPI>F1LWF9>Uncharacterized protein (Fragment) NCBI>135762>3-ketoacyl-CoA thiolase, mitochondrial (Beta-ketothiolase) (Acetyl-CoA acyltransferase) (Mitochondrial 3-oxoacyl-CoA thiolase) NC…
324	3-ketoacyl-CoA thiolase, mitochondrial	K.VPPETIDSVIVGNVMQSSSDAAYLAR.H	25615373	38393541	18131908	105786722	16336086	33764465	46110385	108115314	74238561	1696138	10998751	4967607	135762	P13437	Acaa2	Fatty acid metabolism Valine, leucine and isoleucine degradation Fatty acid elongation in mitochondria Benzoate degradation via hydroxylation	Manual Assigned Name:3-ketoacyl-CoA thiolase, mitochondrial SwissPROT>THIM_RAT>"3-ketoacyl-CoA thiolase, mitochondrial OS=Rattus norvegicus GN=Acaa2" IPI>P13437>3-ketoacyl-CoA thiolase, mitochondrial IPI>G3V9U2> IPI>F1LWF9>Uncharacterized protein (Fragment) NCBI>135762>3-ketoacyl-CoA thiolase, mitochondrial (Beta-ketothiolase) (Acetyl-CoA acyltransferase) (Mitochondrial 3-oxoacyl-CoA thiolase) NC…
325	3-ketoacyl-CoA thiolase, mitochondrial	R.GVFIVAAK.R	816505511	1483698765	1559926692	2406592158	1574153159	1377559361	2622072224	1666579707	2130924234	537078513	753867425	675201006	135762	P13437	Acaa2	Fatty acid metabolism Valine, leucine and isoleucine degradation Fatty acid elongation in mitochondria Benzoate degradation via hydroxylation	Manual Assigned Name:3-ketoacyl-CoA thiolase, mitochondrial SwissPROT>THIM_RAT>"3-ketoacyl-CoA thiolase, mitochondrial OS=Rattus norvegicus GN=Acaa2" IPI>P13437>3-ketoacyl-CoA thiolase, mitochondrial IPI>G3V9U2> NCBI>135762>3-ketoacyl-CoA thiolase, mitochondrial (Beta-ketothiolase) (Acetyl-CoA acyltransferase) (Mitochondrial 3-oxoacyl-CoA thiolase) NCBI>55544>thiolase (AA 1-397) [Rattus norvegicu…
326	3-ketoacyl-CoA thiolase, mitochondrial	R.GVFIVAAKR.T	9554186	8963571	16167638	19633577	20254247	10250254	23639653	12488939	18914567	6783507	7970614	5066537	135762	P13437	Acaa2	Fatty acid metabolism Valine, leucine and isoleucine degradation Fatty acid elongation in mitochondria Benzoate degradation via hydroxylation	Manual Assigned Name:3-ketoacyl-CoA thiolase, mitochondrial SwissPROT>THIM_RAT>"3-ketoacyl-CoA thiolase, mitochondrial OS=Rattus norvegicus GN=Acaa2" IPI>P13437>3-ketoacyl-CoA thiolase, mitochondrial IPI>G3V9U2> NCBI>135762>3-ketoacyl-CoA thiolase, mitochondrial (Beta-ketothiolase) (Acetyl-CoA acyltransferase) (Mitochondrial 3-oxoacyl-CoA thiolase) NCBI>55544>thiolase (AA 1-397) [Rattus norvegicu…
327	3-ketoacyl-CoA thiolase, mitochondrial	R.ITAHLVHELR.R	404077392	814369379	623992582	1877620568	907150377	449839450	1322849915	1151324392	1202652664	208374557	395453848	242087463	135762	P13437	Acaa2	Fatty acid metabolism Valine, leucine and isoleucine degradation Fatty acid elongation in mitochondria Benzoate degradation via hydroxylation	Manual Assigned Name:3-ketoacyl-CoA thiolase, mitochondrial HPRD>10380_1>Mitochondrial 3-oxoacyl-CoA thiolase SwissPROT>THIM_RAT>"3-ketoacyl-CoA thiolase, mitochondrial OS=Rattus norvegicus GN=Acaa2" IPI>P13437>3-ketoacyl-CoA thiolase, mitochondrial IPI>G3V9U2> IPI>F1LWF9>Uncharacterized protein (Fragment) NCBI>135762>3-ketoacyl-CoA thiolase, mitochondrial (Beta-ketothiolase) (Acetyl-CoA acyltran…
328	3-ketoacyl-CoA thiolase, mitochondrial	R.ITAHLVHELRR.R	448283			3263664	202437	2226269		114206		403066	212017		135762	P13437	Acaa2	Fatty acid metabolism Valine, leucine and isoleucine degradation Fatty acid elongation in mitochondria Benzoate degradation via hydroxylation	Manual Assigned Name:3-ketoacyl-CoA thiolase, mitochondrial HPRD>10380_1>Mitochondrial 3-oxoacyl-CoA thiolase SwissPROT>THIM_RAT>"3-ketoacyl-CoA thiolase, mitochondrial OS=Rattus norvegicus GN=Acaa2" IPI>P13437>3-ketoacyl-CoA thiolase, mitochondrial IPI>G3V9U2> IPI>F1LWF9>Uncharacterized protein (Fragment) NCBI>135762>3-ketoacyl-CoA thiolase, mitochondrial (Beta-ketothiolase) (Acetyl-CoA acyltran…
329	3-ketoacyl-CoA thiolase, mitochondrial	R.ITAHLVHELRR.R	9771627	8217885	5885240	10429514	5393535	2089994	23254319	11653338	11701657	3748525	4219448	1752125	135762	P13437	Acaa2	Fatty acid metabolism Valine, leucine and isoleucine degradation Fatty acid elongation in mitochondria Benzoate degradation via hydroxylation	Manual Assigned Name:3-ketoacyl-CoA thiolase, mitochondrial HPRD>10380_1>Mitochondrial 3-oxoacyl-CoA thiolase SwissPROT>THIM_RAT>"3-ketoacyl-CoA thiolase, mitochondrial OS=Rattus norvegicus GN=Acaa2" IPI>P13437>3-ketoacyl-CoA thiolase, mitochondrial IPI>G3V9U2> IPI>F1LWF9>Uncharacterized protein (Fragment) NCBI>135762>3-ketoacyl-CoA thiolase, mitochondrial (Beta-ketothiolase) (Acetyl-CoA acyltran…
330	3-ketoacyl-CoA thiolase, mitochondrial	R.TPFGAYGGLLK.D	1787311759	2655453638	2354062750	3757477233	2512907459	2452920100	3341747740	2884092326	3024061041	920355733	1119963281	1072378368	135762	P13437	Acaa2	Fatty acid metabolism Valine, leucine and isoleucine degradation Fatty acid elongation in mitochondria Benzoate degradation via hydroxylation	Manual Assigned Name:3-ketoacyl-CoA thiolase, mitochondrial HPRD>10380_1>Mitochondrial 3-oxoacyl-CoA thiolase SwissPROT>THIM_RAT>"3-ketoacyl-CoA thiolase, mitochondrial OS=Rattus norvegicus GN=Acaa2" IPI>P13437>3-ketoacyl-CoA thiolase, mitochondrial IPI>G3V9U2> IPI>F1LWF9>Uncharacterized protein (Fragment) NCBI>135762>3-ketoacyl-CoA thiolase, mitochondrial (Beta-ketothiolase) (Acetyl-CoA acyltran…
331	3-ketoacyl-CoA thiolase, mitochondrial	R.TPFGAYGGLLKDFTATDLTEFAAR.A	1485222	705593	2866419	5509292	994331	716720	695681	693277	1762295	505251	629132	668246	135762	P13437	Acaa2	Fatty acid metabolism Valine, leucine and isoleucine degradation Fatty acid elongation in mitochondria Benzoate degradation via hydroxylation	Manual Assigned Name:3-ketoacyl-CoA thiolase, mitochondrial SwissPROT>THIM_RAT>"3-ketoacyl-CoA thiolase, mitochondrial OS=Rattus norvegicus GN=Acaa2" IPI>P13437>3-ketoacyl-CoA thiolase, mitochondrial IPI>G3V9U2> IPI>F1LWF9>Uncharacterized protein (Fragment) NCBI>135762>3-ketoacyl-CoA thiolase, mitochondrial (Beta-ketothiolase) (Acetyl-CoA acyltransferase) (Mitochondrial 3-oxoacyl-CoA thiolase) NC…
332	3-ketoacyl-CoA thiolase, mitochondrial	R.VGVPTETGALTLNR.L	5408390082	8210360551	7287463985	11932092567	4222474298	3911697657	8952707890	10413197176	10451497382	2490416519	3881096642	3438856080	135762	P13437	Acaa2	Fatty acid metabolism Valine, leucine and isoleucine degradation Fatty acid elongation in mitochondria Benzoate degradation via hydroxylation	Manual Assigned Name:3-ketoacyl-CoA thiolase, mitochondrial SwissPROT>THIM_RAT>"3-ketoacyl-CoA thiolase, mitochondrial OS=Rattus norvegicus GN=Acaa2" IPI>P13437>3-ketoacyl-CoA thiolase, mitochondrial IPI>G3V9U2> IPI>F1LWF9>Uncharacterized protein (Fragment) NCBI>135762>3-ketoacyl-CoA thiolase, mitochondrial (Beta-ketothiolase) (Acetyl-CoA acyltransferase) (Mitochondrial 3-oxoacyl-CoA thiolase) NC…
333	3-ketoacyl-CoA thiolase, mitochondrial	R.VGVPTETGALTLNR.L	211483696	397589301	506897900	987915865	615380688	411004684	708345499	482852493	521116127	137361199	216568317	231573337	135762	P13437	Acaa2	Fatty acid metabolism Valine, leucine and isoleucine degradation Fatty acid elongation in mitochondria Benzoate degradation via hydroxylation	Manual Assigned Name:3-ketoacyl-CoA thiolase, mitochondrial SwissPROT>THIM_RAT>"3-ketoacyl-CoA thiolase, mitochondrial OS=Rattus norvegicus GN=Acaa2" IPI>P13437>3-ketoacyl-CoA thiolase, mitochondrial IPI>G3V9U2> IPI>F1LWF9>Uncharacterized protein (Fragment) NCBI>135762>3-ketoacyl-CoA thiolase, mitochondrial (Beta-ketothiolase) (Acetyl-CoA acyltransferase) (Mitochondrial 3-oxoacyl-CoA thiolase) NC…
334	3-ketoacyl-CoA thiolase, mitochondrial	R.YALQSQQR.W	41506063	79192304	94630158	96899732	47276219	40972821	225766006	45362967	154458097	18617671	10005933	13131210	135762	P13437	Acaa2	Fatty acid metabolism Butanoate metabolism Pyruvate metabolism Propanoate metabolism Synthesis and degradation of ketone bodies Valine, leucine and isoleucine degradation Terpenoid backbone biosynthesis Fatty acid elongation in mitochondria Lysine degradation Tryptophan metabolism Two-component system Benzoate degradation via CoA ligation Benzoate degradation via hydroxylation	Manual Assigned Name:3-ketoacyl-CoA thiolase, mitochondrial HPRD>10380_1>Mitochondrial 3-oxoacyl-CoA thiolase SwissPROT>THIM_RAT>"3-ketoacyl-CoA thiolase, mitochondrial OS=Rattus norvegicus GN=Acaa2" IPI>P13437>3-ketoacyl-CoA thiolase, mitochondrial IPI>G3V9U2> IPI>F1LWF9>Uncharacterized protein (Fragment) NCBI>135762>3-ketoacyl-CoA thiolase, mitochondrial (Beta-ketothiolase) (Acetyl-CoA acyltran…
335	3-mercaptopyruvate sulfurtransferase	K.LLDASWYLPK.L	116498502	184295041	165866475	150945425	76389823	73314516	149702606	210149575	149912289	89332537	103530458	85853115	3122930	P97532	Mpst	Cysteine and methionine metabolism	Manual Assigned Name:3-mercaptopyruvate sulfurtransferase SwissPROT>THTM_RAT>3-mercaptopyruvate sulfurtransferase OS=Rattus norvegicus GN=Mpst IPI>P97532>3-mercaptopyruvate sulfurtransferase NCBI>3122930>3-mercaptopyruvate sulfurtransferase (MST) NCBI>55824737>3-mercaptopyruvate sulfurtransferase [Rattus norvegicus] NCBI>1741864>mercaptopyruvate sulfurtransferase [Rattus norvegicus] NCBI>14906600…
336	3-mercaptopyruvate sulfurtransferase	K.THEDILENLDAR.R	181982500	275714666	287259395	199442129	161656065	154054654	266058174	201290691	204697274	181289050	184087347	127152738	3122930	P97532	Mpst	Cysteine and methionine metabolism	Manual Assigned Name:3-mercaptopyruvate sulfurtransferase SwissPROT>THTM_RAT>3-mercaptopyruvate sulfurtransferase OS=Rattus norvegicus GN=Mpst IPI>P97532>3-mercaptopyruvate sulfurtransferase NCBI>3122930>3-mercaptopyruvate sulfurtransferase (MST) NCBI>55824737>3-mercaptopyruvate sulfurtransferase [Rattus norvegicus] NCBI>1741864>mercaptopyruvate sulfurtransferase [Rattus norvegicus] NCBI>14906600…
337	3-mercaptopyruvate sulfurtransferase	K.THEDILENLDAR.R	121980311	214206956	203252686	190731855	102060549	155467011	144024778	177292854	149348970	143995093	178544730	101281256	3122930	P97532	Mpst	Cysteine and methionine metabolism	Manual Assigned Name:3-mercaptopyruvate sulfurtransferase SwissPROT>THTM_RAT>3-mercaptopyruvate sulfurtransferase OS=Rattus norvegicus GN=Mpst IPI>P97532>3-mercaptopyruvate sulfurtransferase NCBI>3122930>3-mercaptopyruvate sulfurtransferase (MST) NCBI>55824737>3-mercaptopyruvate sulfurtransferase [Rattus norvegicus] NCBI>1741864>mercaptopyruvate sulfurtransferase [Rattus norvegicus] NCBI>14906600…
338	3-mercaptopyruvate sulfurtransferase	R.AFGHHSVSLLDGGFR.Y	109978696	233667010	194598504	107181358	83806706	86574548	136545249	174991799	162343196	124989787	156959025	102944793	3122930	P97532	Mpst	Cysteine and methionine metabolism	Manual Assigned Name:3-mercaptopyruvate sulfurtransferase SwissPROT>THTM_RAT>3-mercaptopyruvate sulfurtransferase OS=Rattus norvegicus GN=Mpst IPI>P97532>3-mercaptopyruvate sulfurtransferase NCBI>3122930>3-mercaptopyruvate sulfurtransferase (MST) NCBI>55824737>3-mercaptopyruvate sulfurtransferase [Rattus norvegicus] NCBI>1741864>mercaptopyruvate sulfurtransferase [Rattus norvegicus] NCBI>14906600…
339	3-mercaptopyruvate sulfurtransferase	R.AFGHHSVSLLDGGFR.Y	45048438	90427686	21654328	127197880	49635097	123966037	74192795	27546400	24054713	51341246	28199855	13048670	3122930	P97532	Mpst	Cysteine and methionine metabolism	Manual Assigned Name:3-mercaptopyruvate sulfurtransferase SwissPROT>THTM_RAT>3-mercaptopyruvate sulfurtransferase OS=Rattus norvegicus GN=Mpst IPI>P97532>3-mercaptopyruvate sulfurtransferase NCBI>3122930>3-mercaptopyruvate sulfurtransferase (MST) NCBI>55824737>3-mercaptopyruvate sulfurtransferase [Rattus norvegicus] NCBI>1741864>mercaptopyruvate sulfurtransferase [Rattus norvegicus] NCBI>14906600…
340	3-mercaptopyruvate sulfurtransferase	R.ALVSAQWVAEALK.S	102306507	186991311	143229898	105498547	64671738	77540376	86972625	148253567	86287235	76574998	93536277	77816168	3122930	P97532	Mpst	Cysteine and methionine metabolism	Manual Assigned Name:3-mercaptopyruvate sulfurtransferase SwissPROT>THTM_RAT>3-mercaptopyruvate sulfurtransferase OS=Rattus norvegicus GN=Mpst IPI>P97532>3-mercaptopyruvate sulfurtransferase NCBI>3122930>3-mercaptopyruvate sulfurtransferase (MST) NCBI>55824737>3-mercaptopyruvate sulfurtransferase [Rattus norvegicus] NCBI>1741864>mercaptopyruvate sulfurtransferase [Rattus norvegicus] NCBI>14906600…
341	3-mercaptopyruvate sulfurtransferase	R.ALVSAQWVAEALK.S	2300066	3607943	1165976	3767849	853542	119329	2339265	2942195	1550201	1275058	2548664	1152049	3122930	P97532	Mpst	Cysteine and methionine metabolism	Manual Assigned Name:3-mercaptopyruvate sulfurtransferase SwissPROT>THTM_RAT>3-mercaptopyruvate sulfurtransferase OS=Rattus norvegicus GN=Mpst IPI>P97532>3-mercaptopyruvate sulfurtransferase NCBI>3122930>3-mercaptopyruvate sulfurtransferase (MST) NCBI>55824737>3-mercaptopyruvate sulfurtransferase [Rattus norvegicus] NCBI>1741864>mercaptopyruvate sulfurtransferase [Rattus norvegicus] NCBI>14906600…
342	3-mercaptopyruvate sulfurtransferase	R.DGIEPGHIPGSVNIPFTEFLTSEGLEK.S	6291254	12065396	38213763	23524556	5005800	5021231	4540725	7578867	22982495	7588244	10976517	6235107	3122930	P97532	Mpst	Cysteine and methionine metabolism	Manual Assigned Name:3-mercaptopyruvate sulfurtransferase SwissPROT>THTM_RAT>3-mercaptopyruvate sulfurtransferase OS=Rattus norvegicus GN=Mpst IPI>P97532>3-mercaptopyruvate sulfurtransferase NCBI>3122930>3-mercaptopyruvate sulfurtransferase (MST) NCBI>55824737>3-mercaptopyruvate sulfurtransferase [Rattus norvegicus] NCBI>1741864>mercaptopyruvate sulfurtransferase [Rattus norvegicus] NCBI>14906600…
343	3-mercaptopyruvate sulfurtransferase	R.DGIEPGHIPGSVNIPFTEFLTSEGLEK.S	298634	612908	431426	422222	343278	345147	159949	276213	274244	527015	1208719	541415	3122930	P97532	Mpst	Cysteine and methionine metabolism	Manual Assigned Name:3-mercaptopyruvate sulfurtransferase SwissPROT>THTM_RAT>3-mercaptopyruvate sulfurtransferase OS=Rattus norvegicus GN=Mpst IPI>P97532>3-mercaptopyruvate sulfurtransferase NCBI>3122930>3-mercaptopyruvate sulfurtransferase (MST) NCBI>55824737>3-mercaptopyruvate sulfurtransferase [Rattus norvegicus] NCBI>1741864>mercaptopyruvate sulfurtransferase [Rattus norvegicus] NCBI>14906600…
344	3-mercaptopyruvate sulfurtransferase	R.DGIEPGHIPGSVNIPFTEFLTSEGLEK.S	616562	588005	487405	521858	238673	410713	706705	839395	1580348	297257	1050083	310068	3122930	P97532	Mpst	Cysteine and methionine metabolism	Manual Assigned Name:3-mercaptopyruvate sulfurtransferase SwissPROT>THTM_RAT>3-mercaptopyruvate sulfurtransferase OS=Rattus norvegicus GN=Mpst IPI>P97532>3-mercaptopyruvate sulfurtransferase NCBI>3122930>3-mercaptopyruvate sulfurtransferase (MST) NCBI>55824737>3-mercaptopyruvate sulfurtransferase [Rattus norvegicus] NCBI>1741864>mercaptopyruvate sulfurtransferase [Rattus norvegicus] NCBI>14906600…
345	3-mercaptopyruvate sulfurtransferase	R.FQGTQPEPR.D	3878694	7477848	7056455	7077006	3772182	2242463	3959772	13458215	4011895	2348336	2671095	1146356	3122930	P97532	Mpst	Cysteine and methionine metabolism	Manual Assigned Name:3-mercaptopyruvate sulfurtransferase SwissPROT>THTM_RAT>3-mercaptopyruvate sulfurtransferase OS=Rattus norvegicus GN=Mpst IPI>P97532>3-mercaptopyruvate sulfurtransferase NCBI>3122930>3-mercaptopyruvate sulfurtransferase (MST) NCBI>55824737>3-mercaptopyruvate sulfurtransferase [Rattus norvegicus] NCBI>1741864>mercaptopyruvate sulfurtransferase [Rattus norvegicus] NCBI>14906600…
346	3-mercaptopyruvate sulfurtransferase	R.HIPGAAFFDIDR.C	86436527	128574827	118405677	66398161	51949646	50246049	102845073	108110958	101830057	80334162	79824820	67136309	3122930	P97532	Mpst	Cysteine and methionine metabolism	Manual Assigned Name:3-mercaptopyruvate sulfurtransferase SwissPROT>THTM_RAT>3-mercaptopyruvate sulfurtransferase OS=Rattus norvegicus GN=Mpst IPI>P97532>3-mercaptopyruvate sulfurtransferase NCBI>3122930>3-mercaptopyruvate sulfurtransferase (MST) NCBI>55824737>3-mercaptopyruvate sulfurtransferase [Rattus norvegicus] NCBI>1741864>mercaptopyruvate sulfurtransferase [Rattus norvegicus] NCBI>14906600…
347	3-mercaptopyruvate sulfurtransferase	R.YWLSQNLPISSGK.S	112526932	200596510	196967495	215341202	133959957	132041935	126501980	157525176	132859042	134612173	181979721	153689243	3122930	P97532	Mpst	Cysteine and methionine metabolism	Manual Assigned Name:3-mercaptopyruvate sulfurtransferase SwissPROT>THTM_RAT>3-mercaptopyruvate sulfurtransferase OS=Rattus norvegicus GN=Mpst IPI>P97532>3-mercaptopyruvate sulfurtransferase NCBI>3122930>3-mercaptopyruvate sulfurtransferase (MST) NCBI>55824737>3-mercaptopyruvate sulfurtransferase [Rattus norvegicus] NCBI>1741864>mercaptopyruvate sulfurtransferase [Rattus norvegicus] NCBI>14906600…
348	3-oxo-5-alpha-steroid 4-dehydrogenase 1	R.TLVFPVLIR.G	53156252	88541226	86098943	26108507	33125367	35166679	62630941	110362959	66309356	28526986	38440005	19786001	2507119	P24008	Srd5a1	Steroid hormone biosynthesis	Manual Assigned Name:3-oxo-5-alpha-steroid 4-dehydrogenase 1 SwissPROT>S5A1_RAT>Isoform Short of 3-oxo-5-alpha-steroid 4-dehydrogenase 1 OS=Rattus norvegicus GN=Srd5a1 IPI>P24008>3-oxo-5-alpha-steroid 4-dehydrogenase 1 IPI>G8JLS2> IPI>P24008-2>Isoform Short of 3-oxo-5-alpha-steroid 4-dehydrogenase 1 IPI>F1M6Y1>Uncharacterized protein NCBI>2507119>3-oxo-5-alpha-steroid 4-dehydrogenase 1 (Steroid 5…
349	3-oxo-5-alpha-steroid 4-dehydrogenase 1	R.YSPQWPGIR.V	167487609	973014928	736840237	76722581	397327154	787647188	270138101	685517752	86032243	317946903	30400411	69212088	2507119	P24008	Srd5a1	Steroid hormone biosynthesis	Manual Assigned Name:3-oxo-5-alpha-steroid 4-dehydrogenase 1 SwissPROT>Q71VC1_RAT>3-oxo-5-alpha-steroid 4-dehydrogenase 1 (Fragment) OS=Rattus norvegicus GN=Nsun2 SwissPROT>S5A1_RAT>Isoform Short of 3-oxo-5-alpha-steroid 4-dehydrogenase 1 OS=Rattus norvegicus GN=Srd5a1 IPI>P24008>3-oxo-5-alpha-steroid 4-dehydrogenase 1 IPI>G8JLS2> IPI>P24008-2>Isoform Short of 3-oxo-5-alpha-steroid 4-dehydrogenas…
350	3-oxo-5-beta-steroid 4-dehydrogenase	K.DELLTSLGK.K	104019744	214218736	102684567	252075494	265980374	174954650	157642566	359575343	263814352	215390540	156166067	92422795	398962	P31210	Akr1d1	Primary bile acid biosynthesis Steroid hormone biosynthesis	Manual Assigned Name:3-oxo-5-beta-steroid 4-dehydrogenase SwissPROT>AK1D1_RAT>3-oxo-5-beta-steroid 4-dehydrogenase OS=Rattus norvegicus GN=Akr1d1 IPI>P31210>3-oxo-5-beta-steroid 4-dehydrogenase IPI>F1LML3>Uncharacterized protein NCBI>398962>3-oxo-5-beta-steroid 4-dehydrogenase (Delta(4)-3-ketosteroid 5-beta-reductase) (Aldo-keto reductase family 1 member D1) NCBI>456303>delta-4-3-ketosteroid 5-be…
351	3-oxo-5-beta-steroid 4-dehydrogenase	K.EEMKDIEALNK.N	21519573	47184406	29722917	53386623	21809512	28542248	15332300	40932174	38462412	49062497	32457280	16104323	398962	P31210	Akr1d1	Primary bile acid biosynthesis Steroid hormone biosynthesis	Manual Assigned Name:3-oxo-5-beta-steroid 4-dehydrogenase SwissPROT>AK1D1_RAT>3-oxo-5-beta-steroid 4-dehydrogenase OS=Rattus norvegicus GN=Akr1d1 IPI>P31210>3-oxo-5-beta-steroid 4-dehydrogenase IPI>F1LML3>Uncharacterized protein NCBI>398962>3-oxo-5-beta-steroid 4-dehydrogenase (Delta(4)-3-ketosteroid 5-beta-reductase) (Aldo-keto reductase family 1 member D1) NCBI>456303>delta-4-3-ketosteroid 5-be…
352	3-oxo-5-beta-steroid 4-dehydrogenase	K.ENFQIFDFSLTK.E	51390354	166998717	219504282	308311564	96456230	118769087	184400697	245985291	213803902	23480775	70616542	56608566	398962	P31210	Akr1d1	Primary bile acid biosynthesis Steroid hormone biosynthesis	Manual Assigned Name:3-oxo-5-beta-steroid 4-dehydrogenase SwissPROT>AK1D1_RAT>3-oxo-5-beta-steroid 4-dehydrogenase OS=Rattus norvegicus GN=Akr1d1 IPI>P31210>3-oxo-5-beta-steroid 4-dehydrogenase IPI>F1LML3>Uncharacterized protein NCBI>398962>3-oxo-5-beta-steroid 4-dehydrogenase (Delta(4)-3-ketosteroid 5-beta-reductase) (Aldo-keto reductase family 1 member D1) NCBI>456303>delta-4-3-ketosteroid 5-be…
353	3-oxo-5-beta-steroid 4-dehydrogenase	K.ENFQIFDFSLTK.E	227703	1284420	576439	5614975	122108	84042	4175554	3767143	1426521	164970	333951	869974	398962	P31210	Akr1d1	Primary bile acid biosynthesis Steroid hormone biosynthesis	Manual Assigned Name:3-oxo-5-beta-steroid 4-dehydrogenase SwissPROT>AK1D1_RAT>3-oxo-5-beta-steroid 4-dehydrogenase OS=Rattus norvegicus GN=Akr1d1 IPI>P31210>3-oxo-5-beta-steroid 4-dehydrogenase IPI>F1LML3>Uncharacterized protein NCBI>398962>3-oxo-5-beta-steroid 4-dehydrogenase (Delta(4)-3-ketosteroid 5-beta-reductase) (Aldo-keto reductase family 1 member D1) NCBI>456303>delta-4-3-ketosteroid 5-be…
354	3-oxo-5-beta-steroid 4-dehydrogenase	K.LWSTDHDPEM#VRPALER.T	117392632	387861277	452566638	96272677	4414522	1091767938	41466129	33625059	2695396607	134565880	207675295	131543764	398962	P31210	Akr1d1	Primary bile acid biosynthesis Steroid hormone biosynthesis	Manual Assigned Name:3-oxo-5-beta-steroid 4-dehydrogenase SwissPROT>AK1D1_RAT>3-oxo-5-beta-steroid 4-dehydrogenase OS=Rattus norvegicus GN=Akr1d1 IPI>P31210>3-oxo-5-beta-steroid 4-dehydrogenase IPI>F1LML3>Uncharacterized protein NCBI>398962>3-oxo-5-beta-steroid 4-dehydrogenase (Delta(4)-3-ketosteroid 5-beta-reductase) (Aldo-keto reductase family 1 member D1) NCBI>456303>delta-4-3-ketosteroid 5-be…
355	3-oxo-5-beta-steroid 4-dehydrogenase	K.LWSTDHDPEM#VRPALER.T	33584108	89938326	90503247	644607103	821623	95956233	43054219	6381709	4117418	40295570	59684691	35964886	398962	P31210	Akr1d1	Primary bile acid biosynthesis Steroid hormone biosynthesis	Manual Assigned Name:3-oxo-5-beta-steroid 4-dehydrogenase SwissPROT>AK1D1_RAT>3-oxo-5-beta-steroid 4-dehydrogenase OS=Rattus norvegicus GN=Akr1d1 IPI>P31210>3-oxo-5-beta-steroid 4-dehydrogenase IPI>F1LML3>Uncharacterized protein NCBI>398962>3-oxo-5-beta-steroid 4-dehydrogenase (Delta(4)-3-ketosteroid 5-beta-reductase) (Aldo-keto reductase family 1 member D1) NCBI>456303>delta-4-3-ketosteroid 5-be…
356	3-oxo-5-beta-steroid 4-dehydrogenase	K.LWSTDHDPEMVRPALER.T	1851859	25637000	35155609	78541620	40332150	100173072	31719472	12412510	33034275	11987649	3271466	803506	398962	P31210	Akr1d1	Primary bile acid biosynthesis Steroid hormone biosynthesis	Manual Assigned Name:3-oxo-5-beta-steroid 4-dehydrogenase SwissPROT>AK1D1_RAT>3-oxo-5-beta-steroid 4-dehydrogenase OS=Rattus norvegicus GN=Akr1d1 IPI>P31210>3-oxo-5-beta-steroid 4-dehydrogenase IPI>F1LML3>Uncharacterized protein NCBI>398962>3-oxo-5-beta-steroid 4-dehydrogenase (Delta(4)-3-ketosteroid 5-beta-reductase) (Aldo-keto reductase family 1 member D1) NCBI>456303>delta-4-3-ketosteroid 5-be…
357	3-oxo-5-beta-steroid 4-dehydrogenase	K.TAIDEGYR.H	5770334	19808091	20867837	12514104	7790537	7942760	26362255	14414179	20592370	4656773	10620647	3407831	398962	P31210	Akr1d1	Primary bile acid biosynthesis Steroid hormone biosynthesis	Manual Assigned Name:3-oxo-5-beta-steroid 4-dehydrogenase SwissPROT>AK1D1_RAT>3-oxo-5-beta-steroid 4-dehydrogenase OS=Rattus norvegicus GN=Akr1d1 IPI>P31210>3-oxo-5-beta-steroid 4-dehydrogenase IPI>F1LML3>Uncharacterized protein NCBI>398962>3-oxo-5-beta-steroid 4-dehydrogenase (Delta(4)-3-ketosteroid 5-beta-reductase) (Aldo-keto reductase family 1 member D1) NCBI>456303>delta-4-3-ketosteroid 5-be…
358	3-oxo-5-beta-steroid 4-dehydrogenase	K.TQAQIVLR.F	414372715	1861741068	1907902333	2184507189	1217821763	734452952	2390565392	2239415691	2278448448	588101837	1163450058	597172431	398962	P31210	Akr1d1	Primary bile acid biosynthesis Steroid hormone biosynthesis	Manual Assigned Name:3-oxo-5-beta-steroid 4-dehydrogenase SwissPROT>AK1D1_RAT>3-oxo-5-beta-steroid 4-dehydrogenase OS=Rattus norvegicus GN=Akr1d1 IPI>P31210>3-oxo-5-beta-steroid 4-dehydrogenase IPI>F1LML3>Uncharacterized protein NCBI>398962>3-oxo-5-beta-steroid 4-dehydrogenase (Delta(4)-3-ketosteroid 5-beta-reductase) (Aldo-keto reductase family 1 member D1) NCBI>456303>delta-4-3-ketosteroid 5-be…
359	3-oxo-5-beta-steroid 4-dehydrogenase	R.FVEM#LMWSDHPEYPFHDEY.-	8603645	32837649	30949865	57557437	27046556	15686979	44477920	43849217	34167209	10651741	10203974	6787036	398962	P31210	Akr1d1	Primary bile acid biosynthesis Steroid hormone biosynthesis	Manual Assigned Name:3-oxo-5-beta-steroid 4-dehydrogenase SwissPROT>AK1D1_RAT>3-oxo-5-beta-steroid 4-dehydrogenase OS=Rattus norvegicus GN=Akr1d1 IPI>P31210>3-oxo-5-beta-steroid 4-dehydrogenase IPI>F1LML3>Uncharacterized protein NCBI>398962>3-oxo-5-beta-steroid 4-dehydrogenase (Delta(4)-3-ketosteroid 5-beta-reductase) (Aldo-keto reductase family 1 member D1) NCBI>456303>delta-4-3-ketosteroid 5-be…
360	3-oxo-5-beta-steroid 4-dehydrogenase	R.IKENFQIFDFSLTK.E	51615381	147841969	89619416	241281801	196074587	30956880	480070902	162858290	189523706	44875751	203543184	52497100	398962	P31210	Akr1d1	Primary bile acid biosynthesis Steroid hormone biosynthesis	Manual Assigned Name:3-oxo-5-beta-steroid 4-dehydrogenase SwissPROT>AK1D1_RAT>3-oxo-5-beta-steroid 4-dehydrogenase OS=Rattus norvegicus GN=Akr1d1 IPI>P31210>3-oxo-5-beta-steroid 4-dehydrogenase IPI>F1LML3>Uncharacterized protein NCBI>398962>3-oxo-5-beta-steroid 4-dehydrogenase (Delta(4)-3-ketosteroid 5-beta-reductase) (Aldo-keto reductase family 1 member D1) NCBI>456303>delta-4-3-ketosteroid 5-be…
361	3-oxo-5-beta-steroid 4-dehydrogenase	R.IKENFQIFDFSLTK.E	33189254	83690130	39652618	56907059	27773963	58313659	127904806	83251241	32598113	15835655	26916178	24157922	398962	P31210	Akr1d1	Primary bile acid biosynthesis Steroid hormone biosynthesis	Manual Assigned Name:3-oxo-5-beta-steroid 4-dehydrogenase SwissPROT>AK1D1_RAT>3-oxo-5-beta-steroid 4-dehydrogenase OS=Rattus norvegicus GN=Akr1d1 IPI>P31210>3-oxo-5-beta-steroid 4-dehydrogenase IPI>F1LML3>Uncharacterized protein NCBI>398962>3-oxo-5-beta-steroid 4-dehydrogenase (Delta(4)-3-ketosteroid 5-beta-reductase) (Aldo-keto reductase family 1 member D1) NCBI>456303>delta-4-3-ketosteroid 5-be…
362	3-oxo-5-beta-steroid 4-dehydrogenase	R.NEHEVGEAIR.E	2707260	14817109	18455296	16808551	25635385	6299025	29020603	5368762	27441773	4614003	30890329	10245739	398962	P31210	Akr1d1	Primary bile acid biosynthesis Steroid hormone biosynthesis	Manual Assigned Name:3-oxo-5-beta-steroid 4-dehydrogenase SwissPROT>AK1D1_RAT>3-oxo-5-beta-steroid 4-dehydrogenase OS=Rattus norvegicus GN=Akr1d1 IPI>P31210>3-oxo-5-beta-steroid 4-dehydrogenase IPI>F1LML3>Uncharacterized protein NCBI>398962>3-oxo-5-beta-steroid 4-dehydrogenase (Delta(4)-3-ketosteroid 5-beta-reductase) (Aldo-keto reductase family 1 member D1) NCBI>456303>delta-4-3-ketosteroid 5-be…
363	3-oxo-5-beta-steroid 4-dehydrogenase	R.NPLWVNVSSPPLLK.D	127040011	504951516	497816894	592888983	345138749	286479682	416373404	557848144	449053757	141509552	253243887	178455984	398962	P31210	Akr1d1	Primary bile acid biosynthesis Steroid hormone biosynthesis	Manual Assigned Name:3-oxo-5-beta-steroid 4-dehydrogenase SwissPROT>AK1D1_RAT>3-oxo-5-beta-steroid 4-dehydrogenase OS=Rattus norvegicus GN=Akr1d1 IPI>P31210>3-oxo-5-beta-steroid 4-dehydrogenase IPI>F1LML3>Uncharacterized protein NCBI>398962>3-oxo-5-beta-steroid 4-dehydrogenase (Delta(4)-3-ketosteroid 5-beta-reductase) (Aldo-keto reductase family 1 member D1) NCBI>456303>delta-4-3-ketosteroid 5-be…
364	3-oxo-5-beta-steroid 4-dehydrogenase	R.NPLWVNVSSPPLLK.D	4154706	26080197	27594468	39179710	20642530	13901036	23838328	32596799	23035018	6740509	14610153	11506268	398962	P31210	Akr1d1	Primary bile acid biosynthesis Steroid hormone biosynthesis	Manual Assigned Name:3-oxo-5-beta-steroid 4-dehydrogenase SwissPROT>AK1D1_RAT>3-oxo-5-beta-steroid 4-dehydrogenase OS=Rattus norvegicus GN=Akr1d1 IPI>P31210>3-oxo-5-beta-steroid 4-dehydrogenase IPI>F1LML3>Uncharacterized protein NCBI>398962>3-oxo-5-beta-steroid 4-dehydrogenase (Delta(4)-3-ketosteroid 5-beta-reductase) (Aldo-keto reductase family 1 member D1) NCBI>456303>delta-4-3-ketosteroid 5-be…
365	3-oxo-5-beta-steroid 4-dehydrogenase	R.QLEVILNKPGLK.Y	199552287	747014504	696933946	614920504	269159484	196048510	834903955	801930943	687909102	147446424	230225360	135465639	398962	P31210	Akr1d1	Primary bile acid biosynthesis Steroid hormone biosynthesis	Manual Assigned Name:3-oxo-5-beta-steroid 4-dehydrogenase SwissPROT>AK1D1_RAT>3-oxo-5-beta-steroid 4-dehydrogenase OS=Rattus norvegicus GN=Akr1d1 IPI>P31210>3-oxo-5-beta-steroid 4-dehydrogenase IPI>F1LML3>Uncharacterized protein NCBI>398962>3-oxo-5-beta-steroid 4-dehydrogenase (Delta(4)-3-ketosteroid 5-beta-reductase) (Aldo-keto reductase family 1 member D1) NCBI>456303>delta-4-3-ketosteroid 5-be…
366	3-oxo-5-beta-steroid 4-dehydrogenase	R.QLEVILNKPGLK.Y	50598586	188325354	156649150	210390448	83224089	62599301	176720054	225247501	194069635	36625538	69267572	26857451	398962	P31210	Akr1d1	Primary bile acid biosynthesis Steroid hormone biosynthesis	Manual Assigned Name:3-oxo-5-beta-steroid 4-dehydrogenase SwissPROT>AK1D1_RAT>3-oxo-5-beta-steroid 4-dehydrogenase OS=Rattus norvegicus GN=Akr1d1 IPI>P31210>3-oxo-5-beta-steroid 4-dehydrogenase IPI>F1LML3>Uncharacterized protein NCBI>398962>3-oxo-5-beta-steroid 4-dehydrogenase (Delta(4)-3-ketosteroid 5-beta-reductase) (Aldo-keto reductase family 1 member D1) NCBI>456303>delta-4-3-ketosteroid 5-be…
367	40S ribosomal protein S10	K.AEAGAGSATEFQFR.G	15081516	35418269	39198951	20029286	9098750	14069553	31362830	20471622	24308274	5359106	1733875	9478230	54039307	P63326	Rps10	Ribosome	Manual Assigned Name:40S ribosomal protein S10 HPRD>04697_1>Ribosomal protein S10 SwissPROT>D3ZH53_RAT>Uncharacterized protein OS=Rattus norvegicus GN=RGD1561871 SwissPROT>RS10_RAT>40S ribosomal protein S10 OS=Rattus norvegicus GN=Rps10 IPI>P63326>40S ribosomal protein S10 IPI>D3ZH53>Uncharacterized protein IPI>F1LT36>Uncharacterized protein (Fragment) NCBI>54039307>40S ribosomal protein S10 NCBI…
368	40S ribosomal protein S10	K.KAEAGAGSATEFQFR.G	63094713	121893976	85480965	51942310	36390409	21745255	104291987	90097811	74376859	25085111	16012591	16947207	54039307	P63326	Rps10	Ribosome	Manual Assigned Name:40S ribosomal protein S10 HPRD>04697_1>Ribosomal protein S10 SwissPROT>D3ZH53_RAT>Uncharacterized protein OS=Rattus norvegicus GN=RGD1561871 SwissPROT>RS10_RAT>40S ribosomal protein S10 OS=Rattus norvegicus GN=Rps10 IPI>P63326>40S ribosomal protein S10 IPI>D3ZH53>Uncharacterized protein IPI>F1LT36>Uncharacterized protein (Fragment) NCBI>54039307>40S ribosomal protein S10 NCBI…
369	40S ribosomal protein S10	K.KAEAGAGSATEFQFR.G	11653149	16105901	6423890	31182453	35453546	27261478	9162117	18748515	22002947	14655140	32121028	7448923	54039307	P63326	Rps10	Ribosome	Manual Assigned Name:40S ribosomal protein S10 HPRD>04697_1>Ribosomal protein S10 SwissPROT>D3ZH53_RAT>Uncharacterized protein OS=Rattus norvegicus GN=RGD1561871 SwissPROT>RS10_RAT>40S ribosomal protein S10 OS=Rattus norvegicus GN=Rps10 IPI>P63326>40S ribosomal protein S10 IPI>D3ZH53>Uncharacterized protein IPI>F1LT36>Uncharacterized protein (Fragment) NCBI>54039307>40S ribosomal protein S10 NCBI…
370	40S ribosomal protein S10	R.DYLHLPPEIVPATLR.R	129624726	227044068	180424327	126783297	102575779	107289164	85787545	104625460	154402898	72153620	87799764	57682118	54039307	P63326	Rps10	Ribosome	Manual Assigned Name:40S ribosomal protein S10 HPRD>04697_1>Ribosomal protein S10 SwissPROT>D3ZCL5_RAT>Uncharacterized protein OS=Rattus norvegicus GN=Rps10 SwissPROT>D3ZEN7_RAT>Uncharacterized protein OS=Rattus norvegicus SwissPROT>D3ZH53_RAT>Uncharacterized protein OS=Rattus norvegicus GN=RGD1561871 SwissPROT>D3ZJY5_RAT>Uncharacterized protein OS=Rattus norvegicus GN=LOC100360905 SwissPROT>RS10…
371	40S ribosomal protein S10	R.DYLHLPPEIVPATLR.R	67836171	124965700	96423557	103606565	63756586	88002439	104185745	116363832	104577253	38858791	67010438	43744930	54039307	P63326	Rps10	Ribosome	Manual Assigned Name:40S ribosomal protein S10 HPRD>04697_1>Ribosomal protein S10 SwissPROT>D3ZCL5_RAT>Uncharacterized protein OS=Rattus norvegicus GN=Rps10 SwissPROT>D3ZEN7_RAT>Uncharacterized protein OS=Rattus norvegicus SwissPROT>D3ZH53_RAT>Uncharacterized protein OS=Rattus norvegicus GN=RGD1561871 SwissPROT>D3ZJY5_RAT>Uncharacterized protein OS=Rattus norvegicus GN=LOC100360905 SwissPROT>RS10…
372	40S ribosomal protein S11	K.EAIEGTYIDK.K	96135458	174578293	210472596	137771377	76889934	45848705	214720976	185804379	241326763	52740153	72591368	35546845	54039305	P62282	Rps11	Ribosome	Manual Assigned Name:40S ribosomal protein S11 HPRD>01599_1>Ribosomal protein S11 SwissPROT>D3ZE37_RAT>Uncharacterized protein OS=Rattus norvegicus GN=Rps11 SwissPROT>RS11_RAT>40S ribosomal protein S11 OS=Rattus norvegicus GN=Rps11 IPI>P62282>40S ribosomal protein S11 IPI>D3ZE37>Uncharacterized protein NCBI>54039305>40S ribosomal protein S11 NCBI>34849855>Ribosomal protein S11 [Rattus norvegicus]…
373	40S ribosomal protein S11	R.DYLHYIR.K	41643851	68704013	54776416	52481928	42596952	45277702	55656833	68173691	46755640	57102003	41131434	21401923	54039305	P62282	Rps11	Ribosome	Manual Assigned Name:40S ribosomal protein S11 HPRD>01599_1>Ribosomal protein S11 SwissPROT>D3ZE37_RAT>Uncharacterized protein OS=Rattus norvegicus GN=Rps11 SwissPROT>RS11_RAT>40S ribosomal protein S11 OS=Rattus norvegicus GN=Rps11 IPI>P62282>40S ribosomal protein S11 IPI>D3ZE37>Uncharacterized protein NCBI>54039305>40S ribosomal protein S11 NCBI>34849855>Ribosomal protein S11 [Rattus norvegicus]…
374	40S ribosomal protein S13	K.GLAPDLPEDLYHLIK.K	43563460	69384987	59826343	54102627	23563938	22088294	62826968	98399520	68509511	16596935	14672093	19430897	54039303	P62278	Rps13	Ribosome	Manual Assigned Name:40S ribosomal protein S13 HPRD>01604_1>Ribosomal protein S13 SwissPROT>RS13_RAT>40S ribosomal protein S13 OS=Rattus norvegicus GN=Rps13 IPI>P62278>40S ribosomal protein S13 NCBI>54039303>40S ribosomal protein S13 NCBI>149068185>rCG39658, isoform CRA_b [Rattus norvegicus] NCBI>149068184>rCG39658, isoform CRA_a [Rattus norvegicus] [MASS=16142] NCBI>39930505>ribosomal protein S1…
375	40S ribosomal protein S13	K.GLAPDLPEDLYHLIK.K	4501603	7150228	4914405	11021689	1571421	3408263	10177568	20650594	11477045	617507	7352910	2504341	54039303	P62278	Rps13	Ribosome	Manual Assigned Name:40S ribosomal protein S13 HPRD>01604_1>Ribosomal protein S13 SwissPROT>RS13_RAT>40S ribosomal protein S13 OS=Rattus norvegicus GN=Rps13 IPI>P62278>40S ribosomal protein S13 NCBI>54039303>40S ribosomal protein S13 NCBI>149068185>rCG39658, isoform CRA_b [Rattus norvegicus] NCBI>149068184>rCG39658, isoform CRA_a [Rattus norvegicus] [MASS=16142] NCBI>39930505>ribosomal protein S1…
376	40S ribosomal protein S13	K.GLSQSALPYR.R	372362992	589842025	726637299	398161245	440020389	739962026	513361433	663221040	686844866	319036310	456313909	367931793	54039303	P62278	Rps13	Ribosome	Manual Assigned Name:40S ribosomal protein S13 HPRD>01604_1>Ribosomal protein S13 SwissPROT>Q7TP70_RAT>Ab2-079 OS=Rattus norvegicus GN=Bco2 SwissPROT>RS13_RAT>40S ribosomal protein S13 OS=Rattus norvegicus GN=Rps13 IPI>P62278>40S ribosomal protein S13 IPI>F1LMB4>Uncharacterized protein (Fragment) NCBI>54039303>40S ribosomal protein S13 NCBI>33086530>Ab2-079 [Rattus norvegicus] [MASS=54424] NCBI>1…
377	40S ribosomal protein S13	K.GLTPSQIGVILR.D	160854473	282288931	191231232	136173926	136539565	132888994	174178476	196974459	177141563	91217938	93404435	79495565	54039303	P62278	Rps13	Ribosome	Manual Assigned Name:40S ribosomal protein S13 HPRD>01604_1>Ribosomal protein S13 SwissPROT>RS13_RAT>40S ribosomal protein S13 OS=Rattus norvegicus GN=Rps13 IPI>P62278>40S ribosomal protein S13 NCBI>54039303>40S ribosomal protein S13 NCBI>149068185>rCG39658, isoform CRA_b [Rattus norvegicus] NCBI>149068184>rCG39658, isoform CRA_a [Rattus norvegicus] [MASS=16142] NCBI>39930505>ribosomal protein S1…
378	40S ribosomal protein S13	K.KGLTPSQIGVILR.D	5532169	17031217	2763245	1885257	1967731	240434	7619738	19262998	5296139	3390956	1023415	675054	54039303	P62278	Rps13	Ribosome	Manual Assigned Name:40S ribosomal protein S13 HPRD>01604_1>Ribosomal protein S13 SwissPROT>RS13_RAT>40S ribosomal protein S13 OS=Rattus norvegicus GN=Rps13 IPI>P62278>40S ribosomal protein S13 NCBI>54039303>40S ribosomal protein S13 NCBI>149068185>rCG39658, isoform CRA_b [Rattus norvegicus] NCBI>149068184>rCG39658, isoform CRA_a [Rattus norvegicus] [MASS=16142] NCBI>39930505>ribosomal protein S1…
379	40S ribosomal protein S13	R.LILIESR.I	97571215	190235662	204205589	196380595	221021117	167670697	242825990	217919651	229686842	127554037	138362048	100198766	54039303	P62278	Rps13	Ribosome	Manual Assigned Name:40S ribosomal protein S13 HPRD>01604_1>Ribosomal protein S13 SwissPROT>RS13_RAT>40S ribosomal protein S13 OS=Rattus norvegicus GN=Rps13 IPI>P62278>40S ribosomal protein S13 NCBI>54039303>40S ribosomal protein S13 NCBI>149068185>rCG39658, isoform CRA_b [Rattus norvegicus] NCBI>149068184>rCG39658, isoform CRA_a [Rattus norvegicus] [MASS=16142] NCBI>39930505>ribosomal protein S1…
380	40S ribosomal protein S15	R.GVDLDQLLDMSYEQLMQLYSAR.Q	97205	317393	292544	567131	1132703	100580	310642	327204	347920	300552	244847	174154	51338619	P62845	Rps15	Ribosome	Manual Assigned Name:40S ribosomal protein S15 HPRD>01613_1>Ribosomal protein S15 SwissPROT>D3ZAK6_RAT>Uncharacterized protein OS=Rattus norvegicus GN=LOC100360484 SwissPROT>RS15_RAT>40S ribosomal protein S15 OS=Rattus norvegicus GN=Rps15 IPI>P62845>40S ribosomal protein S15 IPI>D3ZAK6>Uncharacterized protein NCBI>51338619>40S ribosomal protein S15 (RIG protein) NCBI>40287237>S15 ribosomal protei…
381	40S ribosomal protein S15	R.GVDLDQLLDMSYEQLMQLYSAR.Q	202188	471698	456829	685491	133588	56231	83721	181857	64582	55075	51842	27444	51338619	P62845	Rps15	Ribosome	Manual Assigned Name:40S ribosomal protein S15 HPRD>01613_1>Ribosomal protein S15 SwissPROT>D3ZAK6_RAT>Uncharacterized protein OS=Rattus norvegicus GN=LOC100360484 SwissPROT>RS15_RAT>40S ribosomal protein S15 OS=Rattus norvegicus GN=Rps15 IPI>P62845>40S ribosomal protein S15 IPI>D3ZAK6>Uncharacterized protein NCBI>51338619>40S ribosomal protein S15 (RIG protein) NCBI>40287237>S15 ribosomal protei…
382	40S ribosomal protein S16	K.ALVAYYQK.Y	23742272	41643990	27598818	31998612	20157187	6302992	48513687	53355243	38303370	23072681	13124901	12052759	54039370	P62250	Rps16	Ribosome	Manual Assigned Name:40S ribosomal protein S16 HPRD>04724_1>Ribosomal protein S16 SwissPROT>RS16_RAT>40S ribosomal protein S16 OS=Rattus norvegicus GN=Rps16 IPI>P62250>40S ribosomal protein S16 IPI>F8WFW6>Uncharacterized protein (Fragment) NCBI>54039370>40S ribosomal protein S16 NCBI>166796835>Rps16 protein [Rattus norvegicus] [MASS=17971] NCBI>54261550>Rps16 protein [Rattus norvegicus] [MASS=179…
383	40S ribosomal protein S16	K.GGGHVAQIYAIR.Q	54908946	118614943	70152555	109068521	92641418	61343418	113850714	116587120	87697894	50526305	70840273	29603829	54039370	P62250	Rps16	Ribosome	Manual Assigned Name:40S ribosomal protein S16 HPRD>04724_1>Ribosomal protein S16 SwissPROT>RS16_RAT>40S ribosomal protein S16 OS=Rattus norvegicus GN=Rps16 IPI>P62250>40S ribosomal protein S16 IPI>F8WFW6>Uncharacterized protein (Fragment) NCBI>54039370>40S ribosomal protein S16 NCBI>166796835>Rps16 protein [Rattus norvegicus] [MASS=17971] NCBI>54261550>Rps16 protein [Rattus norvegicus] [MASS=179…
384	40S ribosomal protein S16	K.GGGHVAQIYAIR.Q	5883520	16641849	10150907	15335999	24684422	20471870	20498642	11667781	18506999	10444552	13300431	6160176	54039370	P62250	Rps16	Ribosome	Manual Assigned Name:40S ribosomal protein S16 HPRD>04724_1>Ribosomal protein S16 SwissPROT>RS16_RAT>40S ribosomal protein S16 OS=Rattus norvegicus GN=Rps16 IPI>P62250>40S ribosomal protein S16 IPI>F8WFW6>Uncharacterized protein (Fragment) NCBI>54039370>40S ribosomal protein S16 NCBI>166796835>Rps16 protein [Rattus norvegicus] [MASS=17971] NCBI>54261550>Rps16 protein [Rattus norvegicus] [MASS=179…
385	40S ribosomal protein S16	K.GPLQSVQVFGR.K	124701447	201525490	184163908	153235079	148253454	93744201	381638820	220695444	118606604	95999885	305443733	75604243	54039370	P62250	Rps16	Ribosome	Manual Assigned Name:40S ribosomal protein S16 HPRD>04724_1>Ribosomal protein S16 SwissPROT>RS16_RAT>40S ribosomal protein S16 OS=Rattus norvegicus GN=Rps16 IPI>P62250>40S ribosomal protein S16 IPI>F8WFW6>Uncharacterized protein (Fragment) NCBI>54039370>40S ribosomal protein S16 NCBI>166796835>Rps16 protein [Rattus norvegicus] [MASS=17971] NCBI>54261550>Rps16 protein [Rattus norvegicus] [MASS=179…
386	40S ribosomal protein S16	K.LLEPVLLLGK.E	202305894	370231209	284134000	231832571	162442855	176756911	344339682	420584709	316484389	120604226	139563996	111449004	54039370	P62250	Rps16	Ribosome	Manual Assigned Name:40S ribosomal protein S16 HPRD>04724_1>Ribosomal protein S16 SwissPROT>RS16_RAT>40S ribosomal protein S16 OS=Rattus norvegicus GN=Rps16 IPI>P62250>40S ribosomal protein S16 IPI>F8WFW6>Uncharacterized protein (Fragment) NCBI>54039370>40S ribosomal protein S16 NCBI>166796835>Rps16 protein [Rattus norvegicus] [MASS=17971] NCBI>54261550>Rps16 protein [Rattus norvegicus] [MASS=179…
387	40S ribosomal protein S17	K.LLDFGSLSNLQVTQPTVGM#NFK.T	100914037	115006526	189090242	170162029	192290333	416154399	213029023	152737205	203989621	43267326	178318366	200915125	54041951	P04644	Rps17	Ribosome	Manual Assigned Name:40S ribosomal protein S17 HPRD>01600_1>Ribosomal protein S17 HPRD>18936_1>Similar to 40S ribosomal protein S17 SwissPROT>D3ZFA8_RAT>Uncharacterized protein OS=Rattus norvegicus GN=LOC100362366 SwissPROT>RS17_RAT>40S ribosomal protein S17 OS=Rattus norvegicus GN=Rps17 IPI>P04644>40S ribosomal protein S17 IPI>D3ZFA8>Uncharacterized protein IPI>F1M5B1>Uncharacterized protein (Fr…
388	40S ribosomal protein S17	K.LLDFGSLSNLQVTQPTVGM#NFK.T	6523005	6346386	9185196	30100023	14339458	21538757	13655176	12664735	14031562	4776297	12871186	14398189	54041951	P04644	Rps17	Ribosome	Manual Assigned Name:40S ribosomal protein S17 HPRD>01600_1>Ribosomal protein S17 HPRD>18936_1>Similar to 40S ribosomal protein S17 SwissPROT>D3ZFA8_RAT>Uncharacterized protein OS=Rattus norvegicus GN=LOC100362366 SwissPROT>RS17_RAT>40S ribosomal protein S17 OS=Rattus norvegicus GN=Rps17 IPI>P04644>40S ribosomal protein S17 IPI>D3ZFA8>Uncharacterized protein IPI>F1M5B1>Uncharacterized protein (Fr…
389	40S ribosomal protein S17	K.LLDFGSLSNLQVTQPTVGMNFK.T	114439985	160980625	325661581	408837518	14066812	182289120	124469233	176901526	255835389	11136892	3976955	76216122	54041951	P04644	Rps17	Ribosome	Manual Assigned Name:40S ribosomal protein S17 HPRD>01600_1>Ribosomal protein S17 HPRD>18936_1>Similar to 40S ribosomal protein S17 SwissPROT>D3ZFA8_RAT>Uncharacterized protein OS=Rattus norvegicus GN=LOC100362366 SwissPROT>RS17_RAT>40S ribosomal protein S17 OS=Rattus norvegicus GN=Rps17 IPI>P04644>40S ribosomal protein S17 IPI>D3ZFA8>Uncharacterized protein IPI>F1M5B1>Uncharacterized protein (Fr…
390	40S ribosomal protein S17	K.LLDFGSLSNLQVTQPTVGMNFK.T	7076083	19559614	16282400	44131719	2658366	22153306	9071116	10109332	22545478	1586869	1248002	5255941	54041951	P04644	Rps17	Ribosome	Manual Assigned Name:40S ribosomal protein S17 HPRD>01600_1>Ribosomal protein S17 HPRD>18936_1>Similar to 40S ribosomal protein S17 SwissPROT>D3ZFA8_RAT>Uncharacterized protein OS=Rattus norvegicus GN=LOC100362366 SwissPROT>RS17_RAT>40S ribosomal protein S17 OS=Rattus norvegicus GN=Rps17 IPI>P04644>40S ribosomal protein S17 IPI>D3ZFA8>Uncharacterized protein IPI>F1M5B1>Uncharacterized protein (Fr…
391	40S ribosomal protein S18	K.IPDWFLNR.Q	207803646	357902397	275581239	192749617	147128922	162515106	327549667	344994151	264315490	123212451	114997469	103367781	50403620	P62271	Rps18	Ribosome	Manual Assigned Name:40S ribosomal protein S18 HPRD>01601_1>Ribosomal protein S18 HPRD>19253_1>Similar to ribosomal protein S18 SwissPROT>D3ZAU6_RAT>Uncharacterized protein OS=Rattus norvegicus GN=RGD1561919 SwissPROT>D3ZM33_RAT>Uncharacterized protein OS=Rattus norvegicus GN=LOC100362298 SwissPROT>RS18_RAT>40S ribosomal protein S18 OS=Rattus norvegicus GN=Rps18 IPI>P62271>40S ribosomal protein S…
392	40S ribosomal protein S18	R.AGELTEDEVER.V	11913000	16541745	16256727	14532005	78719997	45237074	15119630	20959858	44481496	11511346	31431637	11230301	50403620	P62271	Rps18	Ribosome	Manual Assigned Name:40S ribosomal protein S18 HPRD>01601_1>Ribosomal protein S18 SwissPROT>D3ZAU6_RAT>Uncharacterized protein OS=Rattus norvegicus GN=RGD1561919 SwissPROT>D3ZII2_RAT>Uncharacterized protein OS=Rattus norvegicus GN=RGD1562404 SwissPROT>D3ZM33_RAT>Uncharacterized protein OS=Rattus norvegicus GN=LOC100362298 SwissPROT>RS18_RAT>40S ribosomal protein S18 OS=Rattus norvegicus GN=Rps18 …
393	40S ribosomal protein S18	R.VITIM#QNPR.Q	29802				1987428	1193621	847426	1447653	461468	260445	1690900	111169	50403620	P62271	Rps18	Ribosome	Manual Assigned Name:40S ribosomal protein S18 HPRD>01601_1>Ribosomal protein S18 HPRD>19253_1>Similar to ribosomal protein S18 SwissPROT>D3ZAU6_RAT>Uncharacterized protein OS=Rattus norvegicus GN=RGD1561919 SwissPROT>D3ZII2_RAT>Uncharacterized protein OS=Rattus norvegicus GN=RGD1562404 SwissPROT>D3ZM33_RAT>Uncharacterized protein OS=Rattus norvegicus GN=LOC100362298 SwissPROT>D4AA93_RAT>Uncharac…
394	40S ribosomal protein S18	R.VITIMQNPR.Q	27024170	37374946	20879314	41010046	73307125	29781211	112010995	85253623	20668893	19285187	35633937	20964079	50403620	P62271	Rps18	Ribosome	Manual Assigned Name:40S ribosomal protein S18 HPRD>01601_1>Ribosomal protein S18 HPRD>19253_1>Similar to ribosomal protein S18 SwissPROT>D3ZAU6_RAT>Uncharacterized protein OS=Rattus norvegicus GN=RGD1561919 SwissPROT>D3ZII2_RAT>Uncharacterized protein OS=Rattus norvegicus GN=RGD1562404 SwissPROT>D3ZM33_RAT>Uncharacterized protein OS=Rattus norvegicus GN=LOC100362298 SwissPROT>D4AA93_RAT>Uncharac…
395	40S ribosomal protein S18	R.YAHVVLR.K	18264559	39641978	34869255	82776457	56818045	12737535	37892765	28453065	49695410	9800538	15856447	7229098	50403620	P62271	Rps18	Ribosome	Manual Assigned Name:40S ribosomal protein S18 HPRD>01601_1>Ribosomal protein S18 HPRD>19253_1>Similar to ribosomal protein S18 SwissPROT>D3ZAU6_RAT>Uncharacterized protein OS=Rattus norvegicus GN=RGD1561919 SwissPROT>D3ZII2_RAT>Uncharacterized protein OS=Rattus norvegicus GN=RGD1562404 SwissPROT>D3ZM33_RAT>Uncharacterized protein OS=Rattus norvegicus GN=LOC100362298 SwissPROT>D4AA93_RAT>Uncharac…
396	40S ribosomal protein S19	K.ELAPYDENWFYTR.A	33357872	79651400	67615596	63106486	48629593	40927587	55005940	64934555	47328164	26299826	22559795	22608961	133857	P17074	Rps19	Ribosome	Manual Assigned Name:40S ribosomal protein S19 HPRD>04591_1>Ribosomal protein S19 SwissPROT>D3ZGN8_RAT>Uncharacterized protein OS=Rattus norvegicus SwissPROT>D4A6G6_RAT>Uncharacterized protein OS=Rattus norvegicus GN=LOC100362339 SwissPROT>RS19_RAT>40S ribosomal protein S19 OS=Rattus norvegicus GN=Rps19 IPI>P17074>40S ribosomal protein S19 IPI>D3ZGN8>Uncharacterized protein IPI>D4A6G6>Uncharacter…
397	40S ribosomal protein S19	R.IAGQVAAANK.K	16305657	43136830	54568566	46442133	34066691	29261198	73111855	40192298	62728903	18729293	13157052	30873464	133857	P17074	Rps19	Ribosome	Manual Assigned Name:40S ribosomal protein S19 HPRD>04591_1>Ribosomal protein S19 SwissPROT>D3ZSH6_RAT>Uncharacterized protein OS=Rattus norvegicus GN=LOC100360843 SwissPROT>D3ZUD7_RAT>Uncharacterized protein OS=Rattus norvegicus GN=LOC687298 SwissPROT>D4A6G6_RAT>Uncharacterized protein OS=Rattus norvegicus GN=LOC100362339 SwissPROT>RS19_RAT>40S ribosomal protein S19 OS=Rattus norvegicus GN=Rps19…
398	40S ribosomal protein S19	R.KLTPQGQR.D	423696	644892	419294	155579	106863	131316	530853	5570432	229509	107882	233713	59661	133857	P17074	Rps19	Ribosome	Manual Assigned Name:40S ribosomal protein S19 HPRD>04591_1>Ribosomal protein S19 SwissPROT>D3ZSH6_RAT>Uncharacterized protein OS=Rattus norvegicus GN=LOC100360843 SwissPROT>D3ZUD7_RAT>Uncharacterized protein OS=Rattus norvegicus GN=LOC687298 SwissPROT>D4A6G6_RAT>Uncharacterized protein OS=Rattus norvegicus GN=LOC100362339 SwissPROT>RS19_RAT>40S ribosomal protein S19 OS=Rattus norvegicus GN=Rps19…
399	40S ribosomal protein S19	R.VLQALEGLK.M	229666016	267918231	196822730	237006847	194076189	173979956	217270016	351612708	284809847	129130112	130513388	72218221	133857	P17074	Rps19	Ribosome	Manual Assigned Name:40S ribosomal protein S19 HPRD>04591_1>Ribosomal protein S19 SwissPROT>D3ZGN8_RAT>Uncharacterized protein OS=Rattus norvegicus SwissPROT>D3ZSH6_RAT>Uncharacterized protein OS=Rattus norvegicus GN=LOC100360843 SwissPROT>D4A6G6_RAT>Uncharacterized protein OS=Rattus norvegicus GN=LOC100362339 SwissPROT>D4A8B9_RAT>Uncharacterized protein OS=Rattus norvegicus SwissPROT>RS19_RAT>40…
400	40S ribosomal protein S20	K.TPVEPEVAIHR.I	41596158	94864208	96327177	243449992	339648997	200697999	123698583	105656194	173233864	131716168	191319318	77823077	46397701	P60868	Rps20	Ribosome	Manual Assigned Name:40S ribosomal protein S20 HPRD>04728_1>Ribosomal protein S20 SwissPROT>D3ZZK1_RAT>Uncharacterized protein OS=Rattus norvegicus GN=LOC100359563 SwissPROT>RS20_RAT>40S ribosomal protein S20 OS=Rattus norvegicus GN=Rps20 IPI>P60868>40S ribosomal protein S20 IPI>D3ZZK1>Uncharacterized protein NCBI>46397701>40S ribosomal protein S20 NCBI>149060999>rCG30449, isoform CRA_a [Rattus n…
401	40S ribosomal protein S20	K.TPVEPEVAIHR.I	3182933	3663760	6843901	24509920	41964410	22803347	6863438	7877172	15476507	13929711	21226846	9022358	46397701	P60868	Rps20	Ribosome	Manual Assigned Name:40S ribosomal protein S20 HPRD>04728_1>Ribosomal protein S20 SwissPROT>D3ZZK1_RAT>Uncharacterized protein OS=Rattus norvegicus GN=LOC100359563 SwissPROT>RS20_RAT>40S ribosomal protein S20 OS=Rattus norvegicus GN=Rps20 IPI>P60868>40S ribosomal protein S20 IPI>D3ZZK1>Uncharacterized protein NCBI>46397701>40S ribosomal protein S20 NCBI>149060999>rCG30449, isoform CRA_a [Rattus n…
402	40S ribosomal protein S20	R.LIDLHSPSEIVK.Q	341186173	576010504	520983990	409545588	291180055	272619605	569287638	561284123	470668199	224565598	214865647	148665700	46397701	P60868	Rps20	Ribosome	Manual Assigned Name:40S ribosomal protein S20 HPRD>04728_1>Ribosomal protein S20 SwissPROT>D3ZZK1_RAT>Uncharacterized protein OS=Rattus norvegicus GN=LOC100359563 SwissPROT>RS20_RAT>40S ribosomal protein S20 OS=Rattus norvegicus GN=Rps20 IPI>P60868>40S ribosomal protein S20 IPI>D3ZZK1>Uncharacterized protein NCBI>46397701>40S ribosomal protein S20 NCBI>149061002>rCG30449, isoform CRA_c [Rattus n…
403	40S ribosomal protein S21	K.DHASIQM#NVAEVDR.S	99459736	134049444	137505004	158934349	183620269	150930163	210437515	209073208	163094744	72770976	89793181	50221388	133879	D3ZRI8	LOC100360154	Ribosome	Manual Assigned Name:40S ribosomal protein S21 SwissPROT>D3ZRI8_RAT>Uncharacterized protein OS=Rattus norvegicus SwissPROT>D4A442_RAT>Uncharacterized protein OS=Rattus norvegicus GN=LOC100359505 SwissPROT>RS21_RAT>40S ribosomal protein S21 OS=Rattus norvegicus GN=Rps21 IPI>D3ZRI8>40S ribosomal protein S21 IPI>D4A442>40S ribosomal protein S21 IPI>P05765>40S ribosomal protein S21 NCBI>133879>40S RI…
404	40S ribosomal protein S21	K.DHASIQM#NVAEVDR.S	6508211	7336995	7357289	17001115	16807441	21512940	8809977	12493408	12882831	27443809	24826380	5003757	133879	D3ZRI8	LOC100360154	Ribosome	Manual Assigned Name:40S ribosomal protein S21 SwissPROT>D3ZRI8_RAT>Uncharacterized protein OS=Rattus norvegicus SwissPROT>D4A442_RAT>Uncharacterized protein OS=Rattus norvegicus GN=LOC100359505 SwissPROT>RS21_RAT>40S ribosomal protein S21 OS=Rattus norvegicus GN=Rps21 IPI>D3ZRI8>40S ribosomal protein S21 IPI>D4A442>40S ribosomal protein S21 IPI>P05765>40S ribosomal protein S21 NCBI>133879>40S RI…
405	40S ribosomal protein S21	R.MGESDDSILR.L	1485827			13926473	53204515	15342521	433329	135825457	119221636	2792722	13015522	2005577	133879	D3ZSE0	LOC100363012	Ribosome	Manual Assigned Name:40S ribosomal protein S21 HPRD>01605_1>Ribosomal protein S21 SwissPROT>D3ZSE0_RAT>Uncharacterized protein OS=Rattus norvegicus GN=LOC100363012 SwissPROT>D4A442_RAT>Uncharacterized protein OS=Rattus norvegicus GN=LOC100359505 SwissPROT>RS21_RAT>40S ribosomal protein S21 OS=Rattus norvegicus GN=Rps21 IPI>D3ZSE0>40S ribosomal protein S21 IPI>D4A442>40S ribosomal protein S21 IPI>…
406	40S ribosomal protein S23	K.VANVSLLALYK.G	36823907	69631148	42920612	31509525	33633063	23091561	50307776	70794895	42108915	18199449	18786472	12999874	50403678	P62268	Rps23	Ribosome	Manual Assigned Name:40S ribosomal protein S23 HPRD>04729_1>Ribosomal protein S23 SwissPROT>D4A9Q3_RAT>Uncharacterized protein OS=Rattus norvegicus GN=RGD1563570 SwissPROT>RS23_RAT>40S ribosomal protein S23 OS=Rattus norvegicus GN=Rps23 IPI>P62268>40S ribosomal protein S23 IPI>D4A9Q3>Uncharacterized protein NCBI>50403678>40S ribosomal protein S23 NCBI>37194790>Ribosomal protein S23 [Rattus norveg…
407	40S ribosomal protein S24	K.TTGFGM#IYDSLDYAK.K	32242305	63615537	83868286	42490480	32119989	12740400	77931027	80636706	70434011	16935340	41024881	33290466	51338620	D4A6H5	Rps24	Ribosome	Manual Assigned Name:40S ribosomal protein S24 HPRD>03877_1>Ribosomal protein S24 HPRD>03877_2>Ribosomal protein S24 SwissPROT>D4A6H5_RAT>40S ribosomal protein S24 OS=Rattus norvegicus GN=Rps24 SwissPROT>D4ACJ1_RAT>40S ribosomal protein S24 OS=Rattus norvegicus GN=LOC100363469 SwissPROT>RS24_RAT>Isoform 3 of 40S ribosomal protein S24 OS=Rattus norvegicus GN=Rps24 IPI>D4A6H5>40S ribosomal protein …
408	40S ribosomal protein S25	K.LITPAVVSER.L	27262130	66092271	80947011	118880560	194731781	142950774	108019948	209194007	226623124	86012043	110224796	61332212	51338621	P62853	Rps25	Ribosome	Manual Assigned Name:40S ribosomal protein S25 HPRD>01593_1>Ribosomal protein S25 HPRD>19327_1>hCG1640785 SwissPROT>D3ZWX8_RAT>Uncharacterized protein OS=Rattus norvegicus GN=LOC685085 SwissPROT>RS25_RAT>40S ribosomal protein S25 OS=Rattus norvegicus GN=Rps25 IPI>P62853>40S ribosomal protein S25 IPI>D3ZWX8>Uncharacterized protein IPI>F1M6F4>Uncharacterized protein (Fragment) NCBI>51338621>40S rib…
409	40S ribosomal protein S25	K.LNNLVLFDK.A	40090358	86928488	79374012	35590985	17463052	8081558	50434103	75139672	44357710	21710002	54394287	20061530	51338621	P62853	Rps25	Ribosome	Manual Assigned Name:40S ribosomal protein S25 HPRD>01593_1>Ribosomal protein S25 HPRD>19327_1>hCG1640785 SwissPROT>D3ZCH5_RAT>Uncharacterized protein OS=Rattus norvegicus GN=LOC100359763 SwissPROT>D4AE10_RAT>Uncharacterized protein OS=Rattus norvegicus GN=RGD1563613 SwissPROT>RS25_RAT>40S ribosomal protein S25 OS=Rattus norvegicus GN=Rps25 IPI>P62853>40S ribosomal protein S25 IPI>D3ZCH5>Uncharac…
410	40S ribosomal protein S25	R.AALQELLSK.G	163251621	132318277	119759569	153056040	110289844	138763107	128292499	244560913	228076279	82012742	90097310	76016692	51338621	P62853	Rps25	Ribosome	Manual Assigned Name:40S ribosomal protein S25 HPRD>01593_1>Ribosomal protein S25 HPRD>19327_1>hCG1640785 SwissPROT>D3ZWX8_RAT>Uncharacterized protein OS=Rattus norvegicus GN=LOC685085 SwissPROT>D4AE10_RAT>Uncharacterized protein OS=Rattus norvegicus GN=RGD1563613 SwissPROT>RS25_RAT>40S ribosomal protein S25 OS=Rattus norvegicus GN=Rps25 IPI>P62853>40S ribosomal protein S25 IPI>D3ZWX8>Uncharacter…
411	40S ribosomal protein S25	R.AQVIYTR.N	30049826	43353674	54245091	18089098	17576023	8451712	78444551	36986824	72204118	16553470	12137723	8752426	51338621	P62853	Rps25	Ribosome	Manual Assigned Name:40S ribosomal protein S25 HPRD>01593_1>Ribosomal protein S25 HPRD>19327_1>hCG1640785 SwissPROT>D3ZCH5_RAT>Uncharacterized protein OS=Rattus norvegicus GN=LOC100359763 SwissPROT>D3ZWX8_RAT>Uncharacterized protein OS=Rattus norvegicus GN=LOC685085 SwissPROT>D4AE10_RAT>Uncharacterized protein OS=Rattus norvegicus GN=RGD1563613 SwissPROT>RS25_RAT>40S ribosomal protein S25 OS=Ratt…
412	40S ribosomal protein S26	R.DISEASVFDAYVLPK.L	20178897	50765374	81623252	67743266	49471343	50075001	55637072	78069377	60243833	6371369	20992000	12539049	51338622	P62856	Rps26	Ribosome	Manual Assigned Name:40S ribosomal protein S26 HPRD>04743_1>Ribosomal protein S26 HPRD>19237_1>HCG2033311 HPRD>19246_1>Similar to 40S ribosomal protein S26 SwissPROT>D3Z8D7_RAT>Uncharacterized protein OS=Rattus norvegicus GN=LOC100361854 SwissPROT>D3ZJ54_RAT>Uncharacterized protein OS=Rattus norvegicus GN=RGD1565117 SwissPROT>RS26_RAT>40S ribosomal protein S26 OS=Rattus norvegicus GN=Rps26 IPI>P6…
413	40S ribosomal protein S26	R.FRPAGAAPRPPPKPM#.-	33906966	58286981	51294172	229558198	276630198	151576492	54941452	100716296	110251223	96069876	189458008	72336355		P62856	Rps26		Manual Assigned Name:40S ribosomal protein S26 HPRD>04743_1>Ribosomal protein S26 HPRD>19237_1>HCG2033311 HPRD>19246_1>Similar to 40S ribosomal protein S26 IPI>P62856>40S ribosomal protein S26 IPI>D3Z8D7>Uncharacterized protein IPI>D4AAJ9>Uncharacterized protein IPI>D4AEB9>Uncharacterized protein IPI>F1M3V7>Uncharacterized protein (Fragment) IPI>F1M6H7>Uncharacterized protein (Fragment)
414	40S ribosomal protein S26	R.NIVEAAAVR.D	128674821	197573721	301985133	167130362	159728800	108337882	492660242	335872764	411638379	93706150	134337917	58626393	51338622	P62856	Rps26	Ribosome	Manual Assigned Name:40S ribosomal protein S26 HPRD>04743_1>Ribosomal protein S26 HPRD>19246_1>Similar to 40S ribosomal protein S26 SwissPROT>D3Z8D7_RAT>Uncharacterized protein OS=Rattus norvegicus GN=LOC100361854 SwissPROT>D4AAJ9_RAT>Uncharacterized protein OS=Rattus norvegicus GN=LOC688948 SwissPROT>RS26_RAT>40S ribosomal protein S26 OS=Rattus norvegicus GN=Rps26 IPI>P62856>40S ribosomal protei…
415	40S ribosomal protein S28	R.EGDVLTLLESER.E	333303673	587915841	550609343	436260159	495862209	484406871	526889056	508060556	420517197	326011293	324787428	309493767	51338623	P62859	Rps28	Ribosome	Manual Assigned Name:40S ribosomal protein S28 HPRD>04731_1>Ribosomal protein S28 SwissPROT>RS28_RAT>40S ribosomal protein S28 OS=Rattus norvegicus GN=Rps28 IPI>P62859>40S ribosomal protein S28 NCBI>51338623>40S ribosomal protein S28 NCBI>157787127>ribosomal protein S28 [Rattus norvegicus] NCBI>149031655>rCG37553 [Rattus norvegicus]
416	40S ribosomal protein S28	R.EGDVLTLLESER.E	13672221	26610146	34788911	17822541	14927078	15421966	16681441	17794427	13951537	17659095	12044522	14221029	51338623	P62859	Rps28	Ribosome	Manual Assigned Name:40S ribosomal protein S28 HPRD>04731_1>Ribosomal protein S28 SwissPROT>RS28_RAT>40S ribosomal protein S28 OS=Rattus norvegicus GN=Rps28 IPI>P62859>40S ribosomal protein S28 NCBI>51338623>40S ribosomal protein S28 NCBI>157787127>ribosomal protein S28 [Rattus norvegicus] NCBI>149031655>rCG37553 [Rattus norvegicus]
417	40S ribosomal protein S28	R.VEFM#DDTSR.S	11489	5556	20989	37708	377790	2972	7066	273137	1066958	18963	152753	372676	51338623	P62859	Rps28	Ribosome	Manual Assigned Name:40S ribosomal protein S28 HPRD>04731_1>Ribosomal protein S28 SwissPROT>D3ZWJ5_RAT>Uncharacterized protein OS=Rattus norvegicus GN=LOC100359503 SwissPROT>RS28_RAT>40S ribosomal protein S28 OS=Rattus norvegicus GN=Rps28 IPI>P62859>40S ribosomal protein S28 IPI>D3ZWJ5>Uncharacterized protein NCBI>51338623>40S ribosomal protein S28 NCBI>157787127>ribosomal protein S28 [Rattus nor…
418	40S ribosomal protein S28	R.VEFMDDTSR.S	2956105	2072314	3386005	6326543	38873125	18269447	3982495	15062160	15334089	3624089	7810649	2119536	51338623	P62859	Rps28	Ribosome	Manual Assigned Name:40S ribosomal protein S28 HPRD>04731_1>Ribosomal protein S28 SwissPROT>D3ZWJ5_RAT>Uncharacterized protein OS=Rattus norvegicus GN=LOC100359503 SwissPROT>RS28_RAT>40S ribosomal protein S28 OS=Rattus norvegicus GN=Rps28 IPI>P62859>40S ribosomal protein S28 IPI>D3ZWJ5>Uncharacterized protein NCBI>51338623>40S ribosomal protein S28 NCBI>157787127>ribosomal protein S28 [Rattus nor…
419	40S ribosomal protein S3	K.AELNEFLTR.E	279089905	393847294	280798725	272612318	254432873	246420054	307643867	387560046	279420843	195177843	190112972	154367222	51703302	P62909	Rps3	Ribosome	Manual Assigned Name:40S ribosomal protein S3 HPRD>10941_1>Ribosomal protein S3 SwissPROT>D3ZVH2_RAT>Uncharacterized protein OS=Rattus norvegicus GN=RGD1560831 SwissPROT>RS3_RAT>40S ribosomal protein S3 OS=Rattus norvegicus GN=Rps3 IPI>P62909>40S ribosomal protein S3 IPI>D3ZVH2>Uncharacterized protein NCBI>51703302>40S ribosomal protein S3 NCBI>56970487>Ribosomal protein S3 [Rattus norvegicus] NC…
420	40S ribosomal protein S3	K.DEILPTTPISEQK.G	183964290	335414747	324438597	376647338	263861290	250376327	304898465	373219406	246309427	115477642	143010075	103056994	51703302	P62909	Rps3	Ribosome	Manual Assigned Name:40S ribosomal protein S3 HPRD>10941_1>Ribosomal protein S3 SwissPROT>D3ZVH2_RAT>Uncharacterized protein OS=Rattus norvegicus GN=RGD1560831 SwissPROT>RS3_RAT>40S ribosomal protein S3 OS=Rattus norvegicus GN=Rps3 IPI>P62909>40S ribosomal protein S3 IPI>D3ZVH2>Uncharacterized protein NCBI>51703302>40S ribosomal protein S3 NCBI>56970487>Ribosomal protein S3 [Rattus norvegicus] NC…
421	40S ribosomal protein S3	K.FVDGLMIHSGDPVNYYVDTAVR.H	18101447	43675601	22065610	29325893	19230961	12604404	33741620	20135157	24784558	19786113	15706222	10224127	51703302	P62909	Rps3	Ribosome	Manual Assigned Name:40S ribosomal protein S3 HPRD>10941_1>Ribosomal protein S3 SwissPROT>D3ZVH2_RAT>Uncharacterized protein OS=Rattus norvegicus GN=RGD1560831 SwissPROT>RS3_RAT>40S ribosomal protein S3 OS=Rattus norvegicus GN=Rps3 IPI>P62909>40S ribosomal protein S3 IPI>D3ZVH2>Uncharacterized protein NCBI>51703302>40S ribosomal protein S3 NCBI>56970487>Ribosomal protein S3 [Rattus norvegicus] NC…
422	40S ribosomal protein S3	K.GGKPEPPAM#PQPVPTA.-	45445342	13919372	3887894	56548437	81023003	66117655	17361414	65794395	73777146	34575550	48666690	13363150	51703302	P62909	Rps3	Ribosome	Manual Assigned Name:40S ribosomal protein S3 HPRD>10941_1>Ribosomal protein S3 SwissPROT>RS3_RAT>40S ribosomal protein S3 OS=Rattus norvegicus GN=Rps3 IPI>P62909>40S ribosomal protein S3 NCBI>51703302>40S ribosomal protein S3 NCBI>56970487>Ribosomal protein S3 [Rattus norvegicus] NCBI>149068850>rCG40478, isoform CRA_l [Rattus norvegicus] [MASS=26674] NCBI>149068840>rCG40478, isoform CRA_b [Rattu…
423	40S ribosomal protein S3	K.GGKPEPPAMPQPVPTA.-	141452264	255607766	176370832	154952828	130594765	98621859	150365561	213685098	114759869	69040533	82541020	39719554	51703302	P62909	Rps3	Ribosome	Manual Assigned Name:40S ribosomal protein S3 HPRD>10941_1>Ribosomal protein S3 SwissPROT>RS3_RAT>40S ribosomal protein S3 OS=Rattus norvegicus GN=Rps3 IPI>P62909>40S ribosomal protein S3 NCBI>51703302>40S ribosomal protein S3 NCBI>56970487>Ribosomal protein S3 [Rattus norvegicus] NCBI>149068850>rCG40478, isoform CRA_l [Rattus norvegicus] [MASS=26674] NCBI>149068840>rCG40478, isoform CRA_b [Rattu…
424	40S ribosomal protein S3	K.IMLPWDPSGK.I	72638690	167090728	138606190	150622891	114203220	122569169	114639212	143550479	99154886	91578544	66134473	111587183	51703302	P62909	Rps3	Ribosome	Manual Assigned Name:40S ribosomal protein S3 SwissPROT>D3ZVH2_RAT>Uncharacterized protein OS=Rattus norvegicus GN=RGD1560831 SwissPROT>RS3_RAT>40S ribosomal protein S3 OS=Rattus norvegicus GN=Rps3 IPI>P62909>40S ribosomal protein S3 IPI>D3ZVH2>Uncharacterized protein NCBI>51703302>40S ribosomal protein S3 NCBI>56970487>Ribosomal protein S3 [Rattus norvegicus] NCBI>149068850>rCG40478, isoform CRA…
425	40S ribosomal protein S3	K.KPLPDHVSIVEPK.D	161004036	391406466	334815251	366293143	255812012	203157177	329423825	410594895	354047959	151930021	141249619	79651582	51703302	P62909	Rps3	Ribosome	Manual Assigned Name:40S ribosomal protein S3 HPRD>10941_1>Ribosomal protein S3 SwissPROT>D3ZVH2_RAT>Uncharacterized protein OS=Rattus norvegicus GN=RGD1560831 SwissPROT>RS3_RAT>40S ribosomal protein S3 OS=Rattus norvegicus GN=Rps3 IPI>P62909>40S ribosomal protein S3 IPI>D3ZVH2>Uncharacterized protein NCBI>51703302>40S ribosomal protein S3 NCBI>56970487>Ribosomal protein S3 [Rattus norvegicus] NC…
426	40S ribosomal protein S3	K.KPLPDHVSIVEPK.D	741885	1850079	1705970	18820988	5403748	3790815	3149287	11680968	5203542	647679	829606	289978	51703302	P62909	Rps3	Ribosome	Manual Assigned Name:40S ribosomal protein S3 HPRD>10941_1>Ribosomal protein S3 SwissPROT>D3ZVH2_RAT>Uncharacterized protein OS=Rattus norvegicus GN=RGD1560831 SwissPROT>RS3_RAT>40S ribosomal protein S3 OS=Rattus norvegicus GN=Rps3 IPI>P62909>40S ribosomal protein S3 IPI>D3ZVH2>Uncharacterized protein NCBI>51703302>40S ribosomal protein S3 NCBI>56970487>Ribosomal protein S3 [Rattus norvegicus] NC…
427	40S ribosomal protein S3	R.ELAEDGYSGVEVR.V	144099909	235410332	274384335	201244599	135487932	199839309	209602146	190981206	156942733	108549887	97404974	85480833	51703302	P62909	Rps3	Ribosome	Manual Assigned Name:40S ribosomal protein S3 HPRD>10941_1>Ribosomal protein S3 SwissPROT>RS3_RAT>40S ribosomal protein S3 OS=Rattus norvegicus GN=Rps3 IPI>P62909>40S ribosomal protein S3 NCBI>51703302>40S ribosomal protein S3 NCBI>56970487>Ribosomal protein S3 [Rattus norvegicus] NCBI>149068851>rCG40478, isoform CRA_m [Rattus norvegicus] [MASS=11009] NCBI>149068850>rCG40478, isoform CRA_l [Rattu…
428	40S ribosomal protein S3	R.ELTAVVQK.R	57733663	134584371	140584250	91877361	39219161	35389597	223081751	68564226	159851960	33837768	32213437	29834057	51703302	P62909	Rps3	Ribosome	Manual Assigned Name:40S ribosomal protein S3 HPRD>10941_1>Ribosomal protein S3 SwissPROT>D3ZVH2_RAT>Uncharacterized protein OS=Rattus norvegicus GN=RGD1560831 SwissPROT>RS3_RAT>40S ribosomal protein S3 OS=Rattus norvegicus GN=Rps3 IPI>P62909>40S ribosomal protein S3 IPI>D3ZVH2>Uncharacterized protein NCBI>51703302>40S ribosomal protein S3 NCBI>56970487>Ribosomal protein S3 [Rattus norvegicus] NC…
429	40S ribosomal protein S3	R.FGFPEGSVELYAEK.V	54270261	75329645	62159727	60159111	56152777	62078251	67680670	88649264	58421087	55403646	48821484	40711071	51703302	P62909	Rps3	Ribosome	Manual Assigned Name:40S ribosomal protein S3 HPRD>10941_1>Ribosomal protein S3 SwissPROT>RS3_RAT>40S ribosomal protein S3 OS=Rattus norvegicus GN=Rps3 IPI>P62909>40S ribosomal protein S3 NCBI>51703302>40S ribosomal protein S3 NCBI>56970487>Ribosomal protein S3 [Rattus norvegicus] NCBI>149068850>rCG40478, isoform CRA_l [Rattus norvegicus] [MASS=26674] NCBI>149068849>rCG40478, isoform CRA_k [Rattu…
430	40S ribosomal protein S3	R.TEIIILATR.T	84697912	315518636	49817901	129633090	129512036	95030166	249695281	440976502	441508271	62940196	163560551	95747200	51703302	P62909	Rps3	Ribosome	Manual Assigned Name:40S ribosomal protein S3 HPRD>10941_1>Ribosomal protein S3 SwissPROT>RS3_RAT>40S ribosomal protein S3 OS=Rattus norvegicus GN=Rps3 IPI>P62909>40S ribosomal protein S3 NCBI>51703302>40S ribosomal protein S3 NCBI>56970487>Ribosomal protein S3 [Rattus norvegicus] NCBI>149068851>rCG40478, isoform CRA_m [Rattus norvegicus] [MASS=11009] NCBI>149068850>rCG40478, isoform CRA_l [Rattu…
431	40S ribosomal protein S30	R.FVNVVPTFGK.K	204618129	311323331	195947991	243450064	136691649	91399563	180576223	264503743	164635737	106919435	105598680	87404341	51338625	P62864	Fau	Ribosome	Manual Assigned Name:40S ribosomal protein S30 HPRD>00002_1>FAU SwissPROT>Q5BJN7_RAT>Finkel-Biskis-Reilly murine sarcoma virus (FBR-MuSV) ubiquitously expressed OS=Rattus norvegicus GN=Fau SwissPROT>RS30_RAT>40S ribosomal protein S30 OS=Rattus norvegicus GN=Fau IPI>P62864>40S ribosomal protein S30 IPI>Q5BJN7>Finkel-Biskis-Reilly murine sarcoma virus (FBR-MuSV) ubiquitously expressed NCBI>51338625…
432	40S ribosomal protein S3a	K.LMELHGEGGSSGK.T	101459832	289935949	238698640	216429176	133167663	76732036	340498616	235226027	259922950	79159939	92643644	50301648	1350987	P49242	Rps3a	Ribosome	Manual Assigned Name:40S ribosomal protein S3a SwissPROT>RS3A_RAT>40S ribosomal protein S3a OS=Rattus norvegicus GN=Rps3a IPI>P49242>40S ribosomal protein S3a NCBI>1350987>40S RIBOSOMAL PROTEIN S3A (V-FOS TRANSFORMATION EFFECTOR PROTEIN) NCBI>37231726>Ribosomal protein S3a [Rattus norvegicus] NCBI>495140>rat ribosomal protein S3a [Rattus norvegicus] NCBI>207649>v-fos transformation effector prote…
433	40S ribosomal protein S3a	K.LMELHGEGGSSGK.T	6522357	21458072	16380614	19251425	9852572	7535026	23941425	19124724	21353391	8515436	6438574	3366790	1350987	P49242	Rps3a	Ribosome	Manual Assigned Name:40S ribosomal protein S3a SwissPROT>RS3A_RAT>40S ribosomal protein S3a OS=Rattus norvegicus GN=Rps3a IPI>P49242>40S ribosomal protein S3a NCBI>1350987>40S RIBOSOMAL PROTEIN S3A (V-FOS TRANSFORMATION EFFECTOR PROTEIN) NCBI>37231726>Ribosomal protein S3a [Rattus norvegicus] NCBI>495140>rat ribosomal protein S3a [Rattus norvegicus] NCBI>207649>v-fos transformation effector prote…
434	40S ribosomal protein S3a	K.TTGDETGAK.V	1735616	2822894	2569613	2632752	2032822	1024384	2684244	2151229	2613683	1588710	4766674	3530141	1350987	P49242	Rps3a	Ribosome	Manual Assigned Name:40S ribosomal protein S3a SwissPROT>D3ZFW0_RAT>Uncharacterized protein OS=Rattus norvegicus SwissPROT>RS3A_RAT>40S ribosomal protein S3a OS=Rattus norvegicus GN=Rps3a IPI>P49242>40S ribosomal protein S3a IPI>D3ZFW0>Uncharacterized protein NCBI>1350987>40S RIBOSOMAL PROTEIN S3A (V-FOS TRANSFORMATION EFFECTOR PROTEIN) NCBI>37231726>Ribosomal protein S3a [Rattus norvegicus] NCBI…
435	40S ribosomal protein S3a	R.KTSYAQHQQVR.Q	132432	163148	162268	430053	315847	111724	329751	223211	337760	338979	282038	151894	1350987	P49242	Rps3a	Ribosome	Manual Assigned Name:40S ribosomal protein S3a HPRD>01606_1>Ribosomal protein S3a SwissPROT>RS3A_RAT>40S ribosomal protein S3a OS=Rattus norvegicus GN=Rps3a IPI>P49242>40S ribosomal protein S3a NCBI>1350987>40S RIBOSOMAL PROTEIN S3A (V-FOS TRANSFORMATION EFFECTOR PROTEIN) NCBI>37231726>Ribosomal protein S3a [Rattus norvegicus] NCBI>495140>rat ribosomal protein S3a [Rattus norvegicus] NCBI>207649>…
436	40S ribosomal protein S3a	R.VFEVSLADLQNDEVAFR.K	10477634	30001233	19418687	47274973	19545060	22423686	35091288	21960881	25376125	9770544	13793238	8652350	1350987	P49242	Rps3a	Ribosome	Manual Assigned Name:40S ribosomal protein S3a HPRD>01606_1>Ribosomal protein S3a SwissPROT>RS3A_RAT>40S ribosomal protein S3a OS=Rattus norvegicus GN=Rps3a IPI>P49242>40S ribosomal protein S3a NCBI>1350987>40S RIBOSOMAL PROTEIN S3A (V-FOS TRANSFORMATION EFFECTOR PROTEIN) NCBI>37231726>Ribosomal protein S3a [Rattus norvegicus] NCBI>495140>rat ribosomal protein S3a [Rattus norvegicus] NCBI>207649>…
437	40S ribosomal protein S3a	R.VFEVSLADLQNDEVAFR.K	143271	385217	274792	372152	363154	170750	430420	357897	303973	226451	161111	187094	1350987	P49242	Rps3a	Ribosome	Manual Assigned Name:40S ribosomal protein S3a HPRD>01606_1>Ribosomal protein S3a SwissPROT>RS3A_RAT>40S ribosomal protein S3a OS=Rattus norvegicus GN=Rps3a IPI>P49242>40S ribosomal protein S3a NCBI>1350987>40S RIBOSOMAL PROTEIN S3A (V-FOS TRANSFORMATION EFFECTOR PROTEIN) NCBI>37231726>Ribosomal protein S3a [Rattus norvegicus] NCBI>495140>rat ribosomal protein S3a [Rattus norvegicus] NCBI>207649>…
438	40S ribosomal protein S4, X isoform	R.TDITYPAGFM#DVISIDK.T	32942473	87741766	72682544	51542352	32750315	38185831	72689350	27991918	28611623	51074197	41939235	23106602	50403621	P62703	Rps4x	Ribosome	Manual Assigned Name:40S ribosomal protein S4, X isoform HPRD>02427_1>Ribosomal protein S4 X linked SwissPROT>RS4X_RAT>"40S ribosomal protein S4, X isoform OS=Rattus norvegicus GN=Rps4x" IPI>P62703>40S ribosomal protein S4, X isoform NCBI>50403621>40S ribosomal protein S4, X isoform NCBI>55824731>Ribosomal protein S4, X-linked [Rattus norvegicus] NCBI>149042162>rCG36441 [Rattus norvegicus] NCBI>5…
439	40S ribosomal protein S4, X isoform	R.TDITYPAGFMDVISIDK.T	54291361	85072912	86074446	81698741	69949890	67461624	79364255	95480729	68961898	25495872	44102186	28959731	50403621	P62703	Rps4x	Ribosome	Manual Assigned Name:40S ribosomal protein S4, X isoform HPRD>02427_1>Ribosomal protein S4 X linked SwissPROT>RS4X_RAT>"40S ribosomal protein S4, X isoform OS=Rattus norvegicus GN=Rps4x" IPI>P62703>40S ribosomal protein S4, X isoform NCBI>50403621>40S ribosomal protein S4, X isoform NCBI>55824731>Ribosomal protein S4, X-linked [Rattus norvegicus] NCBI>149042162>rCG36441 [Rattus norvegicus] NCBI>5…
440	40S ribosomal protein S5	R.QAVDVSPLR.R	12164109	68960812	44869711	33581971	72424619	26250273	63064803	37132870	19446856	15845172	29702439	9195967	133972	P24050	Rps5	Ribosome	Manual Assigned Name:40S ribosomal protein S5 HPRD>04695_1>Ribosomal protein S5 SwissPROT>B0BN81_RAT>"Ribosomal protein S5, isoform CRA_b OS=Rattus norvegicus GN=Rps5" SwissPROT>RS5_RAT>40S ribosomal protein S5 OS=Rattus norvegicus GN=Rps5 IPI>P24050>40S ribosomal protein S5 IPI>B0BN81>Ribosomal protein S5, isoform CRA_b NCBI>133972>40S RIBOSOMAL PROTEIN S5 NCBI>165970894>Rps5 protein [Rattus nor…
441	40S ribosomal protein S6	K.DIPGLTDTTVPR.R	94624000	225591984	235585732	153277174	182555950	158896433	165114077	225493159	121970140	111773941	112933750	97492945	51338614	D3Z9H5		Insulin signaling pathway mTOR signaling pathway Ribosome	Manual Assigned Name:40S ribosomal protein S6 HPRD>01592_1>Ribosomal protein S6 SwissPROT>D3Z9H5_RAT>Uncharacterized protein OS=Rattus norvegicus SwissPROT>RS6_RAT>40S ribosomal protein S6 OS=Rattus norvegicus GN=Rps6 IPI>D3Z9H5>40S ribosomal protein S6 IPI>P62755>40S ribosomal protein S6 NCBI>51338614>40S ribosomal protein S6 NCBI>37194798>Ribosomal protein S6 [Rattus norvegicus] NCBI>206747>rib…
442	40S ribosomal protein S6	R.M#ATEVAADALGEEWK.G	47767046	77810356	93005297	91039562	67147882	85361577	86891434	74551470	86258818	37923519	43700905	45277044	51338614	P62755	Rps6	Insulin signaling pathway mTOR signaling pathway Ribosome	Manual Assigned Name:40S ribosomal protein S6 HPRD>01592_1>Ribosomal protein S6 SwissPROT>RS6_RAT>40S ribosomal protein S6 OS=Rattus norvegicus GN=Rps6 IPI>P62755>40S ribosomal protein S6 NCBI>51338614>40S ribosomal protein S6 NCBI>37194798>Ribosomal protein S6 [Rattus norvegicus] NCBI>206747>ribosomal protein S6 NCBI>149016895>rCG23030, isoform CRA_i [Rattus norvegicus] [MASS=24968] NCBI>1490168…
443	40S ribosomal protein S6	R.MATEVAADALGEEWK.G	35520076	72461721	61371031	51113168	38042475	24807553	58808103	58780938	40883809	17443334	15329816	12256935	51338614	P62755	Rps6	Insulin signaling pathway mTOR signaling pathway Ribosome	Manual Assigned Name:40S ribosomal protein S6 HPRD>01592_1>Ribosomal protein S6 SwissPROT>RS6_RAT>40S ribosomal protein S6 OS=Rattus norvegicus GN=Rps6 IPI>P62755>40S ribosomal protein S6 NCBI>51338614>40S ribosomal protein S6 NCBI>37194798>Ribosomal protein S6 [Rattus norvegicus] NCBI>206747>ribosomal protein S6 NCBI>149016895>rCG23030, isoform CRA_i [Rattus norvegicus] [MASS=24968] NCBI>1490168…
444	40S ribosomal protein S8	K.ELEFYLR.K	7637743	30087867	59234679	24611568	17171411	18461791	30426958	18996065	11314040	14895143	9475714	9661998	54039527	B2RYR8	Rps8	Ribosome	Manual Assigned Name:40S ribosomal protein S8 HPRD>15969_1>Ribosomal protein S8 SwissPROT>B2RYR8_RAT>40S ribosomal protein S8 OS=Rattus norvegicus GN=Rps8 SwissPROT>D3ZIE1_RAT>40S ribosomal protein S8 OS=Rattus norvegicus GN=RGD1566369 SwissPROT>RS8_RAT>40S ribosomal protein S8 OS=Rattus norvegicus GN=Rps8 IPI>B2RYR8> IPI>D3ZIE1>40S ribosomal protein S8 IPI>P62243>40S ribosomal protein S8 NCBI>54…
445	40S ribosomal protein S8	K.ISSLLEEQFQQGK.L	51390459	95839585	78277655	87193292	65354248	115584721	89123661	111386996	79281973	28976398	36793013	54396881	54039527	B2RYR8	Rps8	Ribosome	Manual Assigned Name:40S ribosomal protein S8 HPRD>15969_1>Ribosomal protein S8 SwissPROT>B2RYR8_RAT>40S ribosomal protein S8 OS=Rattus norvegicus GN=Rps8 SwissPROT>D3ZIE1_RAT>40S ribosomal protein S8 OS=Rattus norvegicus GN=RGD1566369 SwissPROT>D3ZT31_RAT>40S ribosomal protein S8 OS=Rattus norvegicus SwissPROT>Q6TXJ0_RAT>40S ribosomal protein S8 OS=Rattus norvegicus GN=LOC297756 SwissPROT>RS8_RA…
446	40S ribosomal protein S8	K.LTPEEEEILNK.K	69836734	120623517	77871383	65157705	104102456	69893757	62415751	118108962	60278608	54254074	59006841	34867018	54039527	B2RYR8	Rps8	Ribosome	Manual Assigned Name:40S ribosomal protein S8 HPRD>15969_1>Ribosomal protein S8 SwissPROT>B2RYR8_RAT>40S ribosomal protein S8 OS=Rattus norvegicus GN=Rps8 SwissPROT>D3ZIE1_RAT>40S ribosomal protein S8 OS=Rattus norvegicus GN=RGD1566369 SwissPROT>Q6TXJ0_RAT>40S ribosomal protein S8 OS=Rattus norvegicus GN=LOC297756 SwissPROT>RS8_RAT>40S ribosomal protein S8 OS=Rattus norvegicus GN=Rps8 IPI>B2RYR8>…
447	40S ribosomal protein S8	R.IIDVVYNASNNELVR.T	29025109	54229374	58135226	50433301	40664264	45693223	62052896	58396098	50621754	29144275	37950129	32440691	54039527	B2RYR8	Rps8	Ribosome	Manual Assigned Name:40S ribosomal protein S8 HPRD>15969_1>Ribosomal protein S8 SwissPROT>B2RYR8_RAT>40S ribosomal protein S8 OS=Rattus norvegicus GN=Rps8 SwissPROT>RS8_RAT>40S ribosomal protein S8 OS=Rattus norvegicus GN=Rps8 IPI>B2RYR8> IPI>P62243>40S ribosomal protein S8 NCBI>54039527>40S ribosomal protein S8 NCBI>187469493>Ribosomal protein S8 [Rattus norvegicus] NCBI>149035543>rCG50492, isof…
448	40S ribosomal protein S8	R.QWYESHYALPLGR.K	58545522	26802341	45294667	64640331	23544706	27221715	75951826	54501762	87035743	67629029	25989622	49642676	54039527	B2RYR8	Rps8	Ribosome	Manual Assigned Name:40S ribosomal protein S8 HPRD>15969_1>Ribosomal protein S8 SwissPROT>B2RYR8_RAT>40S ribosomal protein S8 OS=Rattus norvegicus GN=Rps8 SwissPROT>D3ZIE1_RAT>40S ribosomal protein S8 OS=Rattus norvegicus GN=RGD1566369 SwissPROT>Q6TXJ0_RAT>40S ribosomal protein S8 OS=Rattus norvegicus GN=LOC297756 SwissPROT>RS8_RAT>40S ribosomal protein S8 OS=Rattus norvegicus GN=Rps8 IPI>B2RYR8>…
449	40S ribosomal protein S9	K.HIDFSLR.S	100161327	212588182	208414598	196873086	158421619	132248107	243629632	206871879	210420072	104654524	102333725	89814114	52788199	P29314	Rps9	Ribosome	Manual Assigned Name:40S ribosomal protein S9 HPRD>04696_1>Ribosomal protein S9 SwissPROT>D3ZV50_RAT>Uncharacterized protein OS=Rattus norvegicus GN=RGD1566136 SwissPROT>RS9_RAT>40S ribosomal protein S9 OS=Rattus norvegicus GN=Rps9 IPI>P29314>40S ribosomal protein S9 IPI>D3ZV50>Uncharacterized protein IPI>F1LY44>Uncharacterized protein (Fragment) NCBI>52788199>40S ribosomal protein S9 NCBI>149029…
450	40S ribosomal protein S9	K.IEDFLER.R	134363465	166664304	117889643	95107874	171752866	132029707	72493668	150772945	170938504	91199040	96194153	62032563	52788199	P29314	Rps9	Ribosome	Manual Assigned Name:40S ribosomal protein S9 HPRD>04696_1>Ribosomal protein S9 SwissPROT>D3ZF87_RAT>Uncharacterized protein OS=Rattus norvegicus GN=Rps9 SwissPROT>D3ZGL8_RAT>Uncharacterized protein OS=Rattus norvegicus SwissPROT>D3ZV50_RAT>Uncharacterized protein OS=Rattus norvegicus GN=RGD1566136 SwissPROT>RS9_RAT>40S ribosomal protein S9 OS=Rattus norvegicus GN=Rps9 IPI>P29314>40S ribosomal pr…
451	40S ribosomal protein S9	K.KGQGGAGAGDDEEED.-	523503	1981093	1222334	484929	378545	709250	478126	442257	552638	197132	229879	237175	52788199	P29314	Rps9	Ribosome	Manual Assigned Name:40S ribosomal protein S9 HPRD>04696_1>Ribosomal protein S9 SwissPROT>D3ZV50_RAT>Uncharacterized protein OS=Rattus norvegicus GN=RGD1566136 SwissPROT>RS9_RAT>40S ribosomal protein S9 OS=Rattus norvegicus GN=Rps9 IPI>P29314>40S ribosomal protein S9 IPI>D3ZV50>Uncharacterized protein NCBI>52788199>40S ribosomal protein S9 NCBI>57143>ribosomal protein S9 [Rattus norvegicus] NCBI>…
452	40S ribosomal protein S9	K.LDYILGLK.I	100569860	162261492	138488636	118521445	84074407	80441609	184990213	180225241	160488419	53489739	52620923	44597939	52788199	P29314	Rps9	Ribosome	Manual Assigned Name:40S ribosomal protein S9 HPRD>04696_1>Ribosomal protein S9 SwissPROT>D3ZF87_RAT>Uncharacterized protein OS=Rattus norvegicus GN=Rps9 SwissPROT>D3ZTT5_RAT>Uncharacterized protein OS=Rattus norvegicus GN=LOC365692 SwissPROT>D3ZV50_RAT>Uncharacterized protein OS=Rattus norvegicus GN=RGD1566136 SwissPROT>RS9_RAT>40S ribosomal protein S9 OS=Rattus norvegicus GN=Rps9 IPI>P29314>40S…
453	40S ribosomal protein S9	K.LIGEYGLR.N	55556185	55352763	57105929	86587243	134112756	85847634	50843719	124066223	135275298	67909028	73507477	43575622	52788199	P29314	Rps9	Ribosome	Manual Assigned Name:40S ribosomal protein S9 HPRD>04696_1>Ribosomal protein S9 SwissPROT>D3ZF87_RAT>Uncharacterized protein OS=Rattus norvegicus GN=Rps9 SwissPROT>D3ZV50_RAT>Uncharacterized protein OS=Rattus norvegicus GN=RGD1566136 SwissPROT>RS9_RAT>40S ribosomal protein S9 OS=Rattus norvegicus GN=Rps9 IPI>P29314>40S ribosomal protein S9 IPI>D3ZF87>Uncharacterized protein IPI>D3ZV50>Uncharacter…
454	40S ribosomal protein S9	K.QVVNIPSFIVR.L	169338258	393839051	337048138	160803444	132453604	135948201	199807549	219625441	197750820	102411384	105763447	94425246	52788199	P29314	Rps9	Ribosome	Manual Assigned Name:40S ribosomal protein S9 HPRD>04696_1>Ribosomal protein S9 SwissPROT>RS9_RAT>40S ribosomal protein S9 OS=Rattus norvegicus GN=Rps9 IPI>P29314>40S ribosomal protein S9 NCBI>52788199>40S ribosomal protein S9 NCBI>57143>ribosomal protein S9 [Rattus norvegicus] NCBI>149029793>rCG56820 [Rattus norvegicus] NCBI>110347598>ribosomal protein S9 [Rattus norvegicus] NCBI>293342473>PREDI…
455	40S ribosomal protein S9	R.ELLTLDEK.D	38169458	51563809	56419231	74212032	76322156	89671232	67546666	71346039	106643068	44047026	44941532	39820369	52788199	P29314	Rps9	Ribosome	Manual Assigned Name:40S ribosomal protein S9 HPRD>04696_1>Ribosomal protein S9 SwissPROT>D3ZF87_RAT>Uncharacterized protein OS=Rattus norvegicus GN=Rps9 SwissPROT>D3ZGL8_RAT>Uncharacterized protein OS=Rattus norvegicus SwissPROT>D3ZV50_RAT>Uncharacterized protein OS=Rattus norvegicus GN=RGD1566136 SwissPROT>RS9_RAT>40S ribosomal protein S9 OS=Rattus norvegicus GN=Rps9 IPI>P29314>40S ribosomal pr…
456	40S ribosomal protein S9	R.ELLTLDEKDPR.R	65027363	93878732	47510159	66893725	73502076	49301570	54204706	95291159	53920583	41313244	51601431	19117361	52788199	P29314	Rps9	Ribosome	Manual Assigned Name:40S ribosomal protein S9 HPRD>04696_1>Ribosomal protein S9 SwissPROT>D3ZF87_RAT>Uncharacterized protein OS=Rattus norvegicus GN=Rps9 SwissPROT>D3ZV50_RAT>Uncharacterized protein OS=Rattus norvegicus GN=RGD1566136 SwissPROT>RS9_RAT>40S ribosomal protein S9 OS=Rattus norvegicus GN=Rps9 IPI>P29314>40S ribosomal protein S9 IPI>D3ZF87>Uncharacterized protein IPI>D3ZV50>Uncharacter…
457	40S ribosomal protein S9	R.KQVVNIPSFIVR.L	21542980	43030644	14650982	45284010	20560389	22776756	49272774	63615861	27070710	19220846	55267133	42384275	52788199	P29314	Rps9	Ribosome	Manual Assigned Name:40S ribosomal protein S9 HPRD>04696_1>Ribosomal protein S9 SwissPROT>RS9_RAT>40S ribosomal protein S9 OS=Rattus norvegicus GN=Rps9 IPI>P29314>40S ribosomal protein S9 NCBI>52788199>40S ribosomal protein S9 NCBI>149029793>rCG56820 [Rattus norvegicus] NCBI>110347598>ribosomal protein S9 [Rattus norvegicus] NCBI>38014582>Unknown (protein for MGC:72792) [Rattus norvegicus]
458	40S ribosomal protein S9	R.KQVVNIPSFIVR.L	11549516	18676728	6957572	13691745	9784049	7507932	7820926	21685802	5746163	5319281	8259192	2719019	52788199	P29314	Rps9	Ribosome	Manual Assigned Name:40S ribosomal protein S9 HPRD>04696_1>Ribosomal protein S9 SwissPROT>RS9_RAT>40S ribosomal protein S9 OS=Rattus norvegicus GN=Rps9 IPI>P29314>40S ribosomal protein S9 NCBI>52788199>40S ribosomal protein S9 NCBI>149029793>rCG56820 [Rattus norvegicus] NCBI>110347598>ribosomal protein S9 [Rattus norvegicus] NCBI>38014582>Unknown (protein for MGC:72792) [Rattus norvegicus]
459	40S ribosomal protein S9	R.LFEGNALLR.R	211083501	279488339	200546274	258852148	193992000	160633660	310435242	374023720	269910924	152086131	158140976	105733832	52788199	P29314	Rps9	Ribosome	Manual Assigned Name:40S ribosomal protein S9 HPRD>04696_1>Ribosomal protein S9 SwissPROT>D3ZF87_RAT>Uncharacterized protein OS=Rattus norvegicus GN=Rps9 SwissPROT>D3ZGL8_RAT>Uncharacterized protein OS=Rattus norvegicus SwissPROT>D3ZV50_RAT>Uncharacterized protein OS=Rattus norvegicus GN=RGD1566136 SwissPROT>RS9_RAT>40S ribosomal protein S9 OS=Rattus norvegicus GN=Rps9 IPI>P29314>40S ribosomal pr…
460	40S ribosomal protein SA	K.FAAATGATPIAGR.F	13849879	22053780	29390351	73347290	127812602	50841850	51110947	28709719	48200678	23739496	47682901	28082102	730681	P38983	Rpsa	Ribosome	Manual Assigned Name:40S ribosomal protein SA HPRD>01038_1>Laminin receptor 1 HPRD>01038_2>Laminin receptor 1 HPRD>14203_1>Similar to Laminin receptor 1 SwissPROT>RSSA_RAT>40S ribosomal protein SA OS=Rattus norvegicus GN=Rpsa IPI>P38983>40S ribosomal protein SA NCBI>730681>40S RIBOSOMAL PROTEIN SA (P40) (34/67 KD LAMININ RECEPTOR) NCBI>211939941>laminin receptor [Rattus norvegicus] [MASS=32720] N…
461	40S ribosomal protein SA	R.AIVAIENPADVSVISSR.N	167519791	275697427	306318529	277160784	248192139	288095319	257436943	237643783	221210177	167558966	230165532	189803619	730681	P38983	Rpsa	Ribosome	Manual Assigned Name:40S ribosomal protein SA HPRD>01038_1>Laminin receptor 1 HPRD>01038_2>Laminin receptor 1 HPRD>14203_1>Similar to Laminin receptor 1 HPRD>19291_1>hCG1984468 SwissPROT>RSSA_RAT>40S ribosomal protein SA OS=Rattus norvegicus GN=Rpsa IPI>P38983>40S ribosomal protein SA NCBI>730681>40S RIBOSOMAL PROTEIN SA (P40) (34/67 KD LAMININ RECEPTOR) NCBI>211939941>laminin receptor [Rattus no…
462	40S ribosomal protein SA	R.AIVAIENPADVSVISSR.N	24240046	64190022	54680631	48843613	52141596	39876830	38723830	35194977	33066518	31029045	33710319	28548376	730681	P38983	Rpsa	Ribosome	Manual Assigned Name:40S ribosomal protein SA HPRD>01038_1>Laminin receptor 1 HPRD>01038_2>Laminin receptor 1 HPRD>14203_1>Similar to Laminin receptor 1 HPRD>19291_1>hCG1984468 SwissPROT>RSSA_RAT>40S ribosomal protein SA OS=Rattus norvegicus GN=Rpsa IPI>P38983>40S ribosomal protein SA NCBI>730681>40S RIBOSOMAL PROTEIN SA (P40) (34/67 KD LAMININ RECEPTOR) NCBI>211939941>laminin receptor [Rattus no…
463	40S ribosomal protein SA	R.DPEEIEKEEQAAAEK.A	158674299	316233131	320342160	171958145	146349980	151143925	163806764	221286775	162679719	89172364	111610413	87791479	730681	P38983	Rpsa	Ribosome	Manual Assigned Name:40S ribosomal protein SA HPRD>01038_1>Laminin receptor 1 HPRD>01038_2>Laminin receptor 1 HPRD>14203_1>Similar to Laminin receptor 1 SwissPROT>RSSA_RAT>40S ribosomal protein SA OS=Rattus norvegicus GN=Rpsa IPI>P38983>40S ribosomal protein SA NCBI>730681>40S RIBOSOMAL PROTEIN SA (P40) (34/67 KD LAMININ RECEPTOR) NCBI>211939941>laminin receptor [Rattus norvegicus] [MASS=32720] N…
464	40S ribosomal protein SA	R.DPEEIEKEEQAAAEK.A	44892646	69095802	61605456	44356087	36565000	38572896	34438485	54665730	41994506	26473457	32518621	20767019	730681	P38983	Rpsa	Ribosome	Manual Assigned Name:40S ribosomal protein SA HPRD>01038_1>Laminin receptor 1 HPRD>01038_2>Laminin receptor 1 HPRD>14203_1>Similar to Laminin receptor 1 SwissPROT>RSSA_RAT>40S ribosomal protein SA OS=Rattus norvegicus GN=Rpsa IPI>P38983>40S ribosomal protein SA NCBI>730681>40S RIBOSOMAL PROTEIN SA (P40) (34/67 KD LAMININ RECEPTOR) NCBI>211939941>laminin receptor [Rattus norvegicus] [MASS=32720] N…
465	40S ribosomal protein SA	R.EHPWEVM#PDLYFYR.D	20040933	10953902	95035582	30352771	15092966	35835054	23611428	14698164	28477455	19330894	5477027	11683827	730681	P38983	Rpsa	Ribosome	Manual Assigned Name:40S ribosomal protein SA HPRD>01038_1>Laminin receptor 1 HPRD>01038_2>Laminin receptor 1 HPRD>14203_1>Similar to Laminin receptor 1 SwissPROT>RSSA_RAT>40S ribosomal protein SA OS=Rattus norvegicus GN=Rpsa IPI>P38983>40S ribosomal protein SA IPI>F1LVE0>Uncharacterized protein (Fragment) NCBI>730681>40S RIBOSOMAL PROTEIN SA (P40) (34/67 KD LAMININ RECEPTOR) NCBI>211939941>lamin…
466	40S ribosomal protein SA	R.EHPWEVM#PDLYFYR.D	7794523	10595380	9519128	18550315	15097926	11143423	24208920	28543681	12428825	1705352	2536388	2621255	730681	P38983	Rpsa	Ribosome	Manual Assigned Name:40S ribosomal protein SA HPRD>01038_1>Laminin receptor 1 HPRD>01038_2>Laminin receptor 1 HPRD>14203_1>Similar to Laminin receptor 1 SwissPROT>RSSA_RAT>40S ribosomal protein SA OS=Rattus norvegicus GN=Rpsa IPI>P38983>40S ribosomal protein SA IPI>F1LVE0>Uncharacterized protein (Fragment) NCBI>730681>40S RIBOSOMAL PROTEIN SA (P40) (34/67 KD LAMININ RECEPTOR) NCBI>211939941>lamin…
467	40S ribosomal protein SA	R.EHPWEVMPDLYFYR.D	16017208	45475401	40689227	34055643	21869265	18313690	28342012	38654330	26118501	15486205	11948613	13904558	730681	P38983	Rpsa	Ribosome	Manual Assigned Name:40S ribosomal protein SA HPRD>01038_1>Laminin receptor 1 HPRD>01038_2>Laminin receptor 1 HPRD>14203_1>Similar to Laminin receptor 1 SwissPROT>RSSA_RAT>40S ribosomal protein SA OS=Rattus norvegicus GN=Rpsa IPI>P38983>40S ribosomal protein SA IPI>F1LVE0>Uncharacterized protein (Fragment) NCBI>730681>40S RIBOSOMAL PROTEIN SA (P40) (34/67 KD LAMININ RECEPTOR) NCBI>211939941>lamin…
468	40S ribosomal protein SA	R.EHPWEVMPDLYFYR.D	3885330	12606533	8941052	2338364	1382154	44699339	2569559	8204350	4415896	1427476	1996434	1064746	730681	P38983	Rpsa	Ribosome	Manual Assigned Name:40S ribosomal protein SA HPRD>01038_1>Laminin receptor 1 HPRD>01038_2>Laminin receptor 1 HPRD>14203_1>Similar to Laminin receptor 1 SwissPROT>RSSA_RAT>40S ribosomal protein SA OS=Rattus norvegicus GN=Rpsa IPI>P38983>40S ribosomal protein SA IPI>F1LVE0>Uncharacterized protein (Fragment) NCBI>730681>40S RIBOSOMAL PROTEIN SA (P40) (34/67 KD LAMININ RECEPTOR) NCBI>211939941>lamin…
469	40S ribosomal protein SA	R.FTPGTFTNQIQAAFR.E	94839737	143239163	66212388	173233089	117861857	83064343	122368515	149676703	91537086	79042718	95752456	62012665	730681	P38983	Rpsa	Ribosome	Manual Assigned Name:40S ribosomal protein SA HPRD>01038_1>Laminin receptor 1 HPRD>01038_2>Laminin receptor 1 SwissPROT>RSSA_RAT>40S ribosomal protein SA OS=Rattus norvegicus GN=Rpsa IPI>P38983>40S ribosomal protein SA NCBI>730681>40S RIBOSOMAL PROTEIN SA (P40) (34/67 KD LAMININ RECEPTOR) NCBI>211939941>laminin receptor [Rattus norvegicus] [MASS=32720] NCBI>38014840>Laminin receptor 1 [Rattus nor…
470	40S ribosomal protein SA	R.FTPGTFTNQIQAAFR.E	34993287	75941492	22527646	119349700	45566772	3509960	107281354	111782806	96098158	30582576	27331979	16827092	730681	P38983	Rpsa	Ribosome	Manual Assigned Name:40S ribosomal protein SA HPRD>01038_1>Laminin receptor 1 HPRD>01038_2>Laminin receptor 1 SwissPROT>RSSA_RAT>40S ribosomal protein SA OS=Rattus norvegicus GN=Rpsa IPI>P38983>40S ribosomal protein SA NCBI>730681>40S RIBOSOMAL PROTEIN SA (P40) (34/67 KD LAMININ RECEPTOR) NCBI>211939941>laminin receptor [Rattus norvegicus] [MASS=32720] NCBI>38014840>Laminin receptor 1 [Rattus nor…
471	40S ribosomal protein SA	R.KSDGIYIINLK.R	6418619	14560756	8824692	8486698	5737504	2193033	9328435	15431804	2610262	1192004	926142	2903732	730681	P38983	Rpsa	Ribosome	Manual Assigned Name:40S ribosomal protein SA HPRD>01038_1>Laminin receptor 1 HPRD>01038_2>Laminin receptor 1 HPRD>14203_1>Similar to Laminin receptor 1 HPRD>19291_1>hCG1984468 SwissPROT>RSSA_RAT>40S ribosomal protein SA OS=Rattus norvegicus GN=Rpsa IPI>P38983>40S ribosomal protein SA NCBI>730681>40S RIBOSOMAL PROTEIN SA (P40) (34/67 KD LAMININ RECEPTOR) NCBI>211939941>laminin receptor [Rattus no…
472	40S ribosomal protein SA	R.KSDGIYIINLK.R	11905318	19486308	20356385	13002383	7443894	5426895	24896738	30599797	16066511	4129790	6376810	2473616	730681	P38983	Rpsa	Ribosome	Manual Assigned Name:40S ribosomal protein SA HPRD>01038_1>Laminin receptor 1 HPRD>01038_2>Laminin receptor 1 HPRD>14203_1>Similar to Laminin receptor 1 HPRD>19291_1>hCG1984468 SwissPROT>RSSA_RAT>40S ribosomal protein SA OS=Rattus norvegicus GN=Rpsa IPI>P38983>40S ribosomal protein SA NCBI>730681>40S RIBOSOMAL PROTEIN SA (P40) (34/67 KD LAMININ RECEPTOR) NCBI>211939941>laminin receptor [Rattus no…
473	4-aminobutyrate aminotransferase, mitochondrial	K.IDIPSFDWPIAPFPR.L	958647	2451851	2287719	964690	685399	867325	941750	1442811	910797	223045	547657	401303	122065191	P50554	Abat	Butanoate metabolism Propanoate metabolism Valine, leucine and isoleucine degradation beta-Alanine metabolism Alanine, aspartate and glutamate metabolism	Manual Assigned Name:4-aminobutyrate aminotransferase, mitochondrial HPRD>00661_1>Gamma Aminobutyrate Transaminase HPRD>00661_2>Gamma Aminobutyrate Transaminase SwissPROT>D3ZL20_RAT>Uncharacterized protein OS=Rattus norvegicus GN=Abat SwissPROT>GABT_RAT>"4-aminobutyrate aminotransferase, mitochondrial OS=Rattus norvegicus GN=Abat" IPI>P50554>4-aminobutyrate aminotransferase, mitochondrial IPI>D3Z…
474	4-aminobutyrate aminotransferase, mitochondrial	K.NLLLAEVINIIK.R	1089490	2157266	2848779	854109	482213	659515	807661	961401	810545	133087	179712	219017	122065191	P50554	Abat	Butanoate metabolism Propanoate metabolism Valine, leucine and isoleucine degradation beta-Alanine metabolism Alanine, aspartate and glutamate metabolism	Manual Assigned Name:4-aminobutyrate aminotransferase, mitochondrial HPRD>00661_1>Gamma Aminobutyrate Transaminase HPRD>00661_2>Gamma Aminobutyrate Transaminase SwissPROT>D3ZL20_RAT>Uncharacterized protein OS=Rattus norvegicus GN=Abat SwissPROT>GABT_RAT>"4-aminobutyrate aminotransferase, mitochondrial OS=Rattus norvegicus GN=Abat" IPI>P50554>4-aminobutyrate aminotransferase, mitochondrial IPI>D3Z…
475	4-aminobutyrate aminotransferase, mitochondrial	K.REDLLNNVAHAGK.T	4947733	11873318	14721495	36071706	35678196	80211748	47493530	18779945	30126711	54851479	25283814	15777664	122065191	P50554	Abat	Butanoate metabolism Propanoate metabolism Valine, leucine and isoleucine degradation beta-Alanine metabolism Alanine, aspartate and glutamate metabolism	Manual Assigned Name:4-aminobutyrate aminotransferase, mitochondrial SwissPROT>D3ZL20_RAT>Uncharacterized protein OS=Rattus norvegicus GN=Abat SwissPROT>GABT_RAT>"4-aminobutyrate aminotransferase, mitochondrial OS=Rattus norvegicus GN=Abat" IPI>P50554>4-aminobutyrate aminotransferase, mitochondrial IPI>D3ZL20>Uncharacterized protein NCBI>122065191>4-aminobutyrate aminotransferase, mitochondrial p…
476	4-aminobutyrate aminotransferase, mitochondrial	K.TLLTGLLDLQAQYPQFVSR.V	910575	1887144	8347028	609267	400341	610339	506268	694834	403658	220976	166021	275092	122065191	P50554	Abat	Butanoate metabolism Propanoate metabolism Valine, leucine and isoleucine degradation beta-Alanine metabolism Alanine, aspartate and glutamate metabolism	Manual Assigned Name:4-aminobutyrate aminotransferase, mitochondrial SwissPROT>D3ZL20_RAT>Uncharacterized protein OS=Rattus norvegicus GN=Abat SwissPROT>GABT_RAT>"4-aminobutyrate aminotransferase, mitochondrial OS=Rattus norvegicus GN=Abat" IPI>P50554>4-aminobutyrate aminotransferase, mitochondrial IPI>D3ZL20>Uncharacterized protein NCBI>122065191>4-aminobutyrate aminotransferase, mitochondrial p…
477	4-aminobutyrate aminotransferase, mitochondrial	K.TLLTGLLDLQAQYPQFVSR.V	917640	1760442	4953623	656004	239789	452892	324518	373033	218378	154463	139804	150809	122065191	P50554	Abat	Butanoate metabolism Propanoate metabolism Valine, leucine and isoleucine degradation beta-Alanine metabolism Alanine, aspartate and glutamate metabolism	Manual Assigned Name:4-aminobutyrate aminotransferase, mitochondrial SwissPROT>D3ZL20_RAT>Uncharacterized protein OS=Rattus norvegicus GN=Abat SwissPROT>GABT_RAT>"4-aminobutyrate aminotransferase, mitochondrial OS=Rattus norvegicus GN=Abat" IPI>P50554>4-aminobutyrate aminotransferase, mitochondrial IPI>D3ZL20>Uncharacterized protein NCBI>122065191>4-aminobutyrate aminotransferase, mitochondrial p…
478	4-aminobutyrate aminotransferase, mitochondrial	R.FRPTLVFR.D	75490050	154122681	136479967	41306772	32542835	38220222	61629954	72724932	62532000	17201120	21606822	23281615	122065191	P50554	Abat	Butanoate metabolism Propanoate metabolism Valine, leucine and isoleucine degradation beta-Alanine metabolism Alanine, aspartate and glutamate metabolism	Manual Assigned Name:4-aminobutyrate aminotransferase, mitochondrial HPRD>00661_1>Gamma Aminobutyrate Transaminase HPRD>00661_2>Gamma Aminobutyrate Transaminase SwissPROT>D3ZL20_RAT>Uncharacterized protein OS=Rattus norvegicus GN=Abat SwissPROT>GABT_RAT>"4-aminobutyrate aminotransferase, mitochondrial OS=Rattus norvegicus GN=Abat" IPI>P50554>4-aminobutyrate aminotransferase, mitochondrial IPI>D3Z…
479	4-aminobutyrate aminotransferase, mitochondrial	R.IFNTWLGDPSK.N	333411156	756422598	465082938	316207839	225396070	92952083	364189092	409075212	306737830	359689219	390686928	383257707	122065191	P50554	Abat	Butanoate metabolism Propanoate metabolism Valine, leucine and isoleucine degradation beta-Alanine metabolism Alanine, aspartate and glutamate metabolism	Manual Assigned Name:4-aminobutyrate aminotransferase, mitochondrial HPRD>00661_1>Gamma Aminobutyrate Transaminase HPRD>00661_2>Gamma Aminobutyrate Transaminase SwissPROT>D3ZL20_RAT>Uncharacterized protein OS=Rattus norvegicus GN=Abat SwissPROT>GABT_RAT>"4-aminobutyrate aminotransferase, mitochondrial OS=Rattus norvegicus GN=Abat" IPI>P50554>4-aminobutyrate aminotransferase, mitochondrial IPI>D3Z…
480	4-aminobutyrate aminotransferase, mitochondrial	R.M#LDLYSQISSVPIGYNHPALAK.L	9396511	21604677	26863033	16739651	6584218	6261831	13314593	20222425	11612431	5851974	7729472	2087514	122065191	P50554	Abat	Butanoate metabolism Propanoate metabolism Valine, leucine and isoleucine degradation beta-Alanine metabolism Alanine, aspartate and glutamate metabolism	Manual Assigned Name:4-aminobutyrate aminotransferase, mitochondrial SwissPROT>D3ZL20_RAT>Uncharacterized protein OS=Rattus norvegicus GN=Abat SwissPROT>D3ZMR8_RAT>Uncharacterized protein OS=Rattus norvegicus GN=Abat SwissPROT>GABT_RAT>"4-aminobutyrate aminotransferase, mitochondrial OS=Rattus norvegicus GN=Abat" IPI>P50554>4-aminobutyrate aminotransferase, mitochondrial IPI>D3ZL20>Uncharacterize…
481	4-aminobutyrate aminotransferase, mitochondrial	R.MLDLYSQISSVPIGYNHPALAK.L	39119009	64379323	52568112	48059638	57869559	94671205	43393366	44941533	56639149	74721922	24240089	70391074	122065191	P50554	Abat	Butanoate metabolism Propanoate metabolism Valine, leucine and isoleucine degradation beta-Alanine metabolism Alanine, aspartate and glutamate metabolism	Manual Assigned Name:4-aminobutyrate aminotransferase, mitochondrial SwissPROT>D3ZL20_RAT>Uncharacterized protein OS=Rattus norvegicus GN=Abat SwissPROT>D3ZMR8_RAT>Uncharacterized protein OS=Rattus norvegicus GN=Abat SwissPROT>GABT_RAT>"4-aminobutyrate aminotransferase, mitochondrial OS=Rattus norvegicus GN=Abat" IPI>P50554>4-aminobutyrate aminotransferase, mitochondrial IPI>D3ZL20>Uncharacterize…
482	4-aminobutyrate aminotransferase, mitochondrial	R.TVAGIIVEPIQSEGGDNHASDDFFR.K	20191747	42254048	55513591	22047748	18251997	28280691	20546624	24798580	15373863	4481543	10549450	8843391	122065191	P50554	Abat	Butanoate metabolism Propanoate metabolism Valine, leucine and isoleucine degradation beta-Alanine metabolism Alanine, aspartate and glutamate metabolism	Manual Assigned Name:4-aminobutyrate aminotransferase, mitochondrial HPRD>00661_1>Gamma Aminobutyrate Transaminase HPRD>00661_2>Gamma Aminobutyrate Transaminase SwissPROT>D3ZL20_RAT>Uncharacterized protein OS=Rattus norvegicus GN=Abat SwissPROT>GABT_RAT>"4-aminobutyrate aminotransferase, mitochondrial OS=Rattus norvegicus GN=Abat" IPI>P50554>4-aminobutyrate aminotransferase, mitochondrial IPI>D3Z…
483	4F2 cell-surface antigen heavy chain	R.IGDLQAFVGPEAR.G	26420533	89621730	60860102	42753299	21981803	18294025	37298364	51484309	27985382	11477590	9434798	3890077	81885889	Q794F9	Slc3a2		Manual Assigned Name:4F2 cell-surface antigen heavy chain SwissPROT>4F2_RAT>4F2 cell-surface antigen heavy chain OS=Rattus norvegicus GN=Slc3a2 IPI>Q794F9>4F2 cell-surface antigen heavy chain NCBI>81885889>4F2 cell-surface antigen heavy chain (4F2hc) NCBI>38303937>Slc3a2 protein [Rattus norvegicus] NCBI>3582138>4F2 heavy chain (4F2hc) [Rattus norvegicus] NCBI>1389839>type II membrane glycoprotein…
484	4-hydroxyphenylpyruvate dioxygenase	K.AFEEEQALR.G	99730694	299977266	171156205	225187248	166384273	112595278	218702258	278177265	252847623	119158103	257126936	139251252	83303639	P32755	Hpd	Tyrosine metabolism Phenylalanine metabolism Ubiquinone and other terpenoid-quinone biosynthesis	Manual Assigned Name:4-hydroxyphenylpyruvate dioxygenase SwissPROT>HPPD_RAT>4-hydroxyphenylpyruvate dioxygenase OS=Rattus norvegicus GN=Hpd IPI>P32755>4-hydroxyphenylpyruvate dioxygenase IPI>F1LNW9>Uncharacterized protein (Fragment) NCBI>83303639>4-hydroxyphenylpyruvate dioxygenase (4-hydroxyphenylpyruvic acid oxidase) (HPPDase) (4HPPD) (HPD) (F Alloantigen) (F protein) NCBI>51980500>4-hydroxyphe…
485	4-hydroxyphenylpyruvate dioxygenase	K.ENM#DVLEELK.I	112020389	168913993	167937804	71411866	69683681	69783973	183199673	138481647	113892662	86656872	133891435	103356194	83303639	P32755	Hpd	Tyrosine metabolism Phenylalanine metabolism Ubiquinone and other terpenoid-quinone biosynthesis	Manual Assigned Name:4-hydroxyphenylpyruvate dioxygenase SwissPROT>HPPD_RAT>4-hydroxyphenylpyruvate dioxygenase OS=Rattus norvegicus GN=Hpd IPI>P32755>4-hydroxyphenylpyruvate dioxygenase IPI>F1LNW9>Uncharacterized protein (Fragment) NCBI>83303639>4-hydroxyphenylpyruvate dioxygenase (4-hydroxyphenylpyruvic acid oxidase) (HPPDase) (4HPPD) (HPD) (F Alloantigen) (F protein) NCBI>51980500>4-hydroxyphe…
486	4-hydroxyphenylpyruvate dioxygenase	K.ENMDVLEELK.I	132036345	308604662	297666079	117240655	66078590	64835203	142678614	163959772	119930150	112340437	138122836	107757069	83303639	P32755	Hpd	Tyrosine metabolism Phenylalanine metabolism Ubiquinone and other terpenoid-quinone biosynthesis	Manual Assigned Name:4-hydroxyphenylpyruvate dioxygenase SwissPROT>HPPD_RAT>4-hydroxyphenylpyruvate dioxygenase OS=Rattus norvegicus GN=Hpd IPI>P32755>4-hydroxyphenylpyruvate dioxygenase IPI>F1LNW9>Uncharacterized protein (Fragment) NCBI>83303639>4-hydroxyphenylpyruvate dioxygenase (4-hydroxyphenylpyruvic acid oxidase) (HPPDase) (4HPPD) (HPD) (F Alloantigen) (F protein) NCBI>51980500>4-hydroxyphe…
487	4-hydroxyphenylpyruvate dioxygenase	K.FAVLQTYGDTTHTLVEK.I	278723720	619246171	673070955	216728459	124560719	148774037	261735060	372613715	297131613	209316750	301592174	234147084	83303639	P32755	Hpd	Tyrosine metabolism Phenylalanine metabolism Ubiquinone and other terpenoid-quinone biosynthesis	Manual Assigned Name:4-hydroxyphenylpyruvate dioxygenase HPRD>02041_1>4-hydroxyphenylpyruvate dioxygenase SwissPROT>HPPD_RAT>4-hydroxyphenylpyruvate dioxygenase OS=Rattus norvegicus GN=Hpd IPI>P32755>4-hydroxyphenylpyruvate dioxygenase IPI>F1LNW9>Uncharacterized protein (Fragment) NCBI>83303639>4-hydroxyphenylpyruvate dioxygenase (4-hydroxyphenylpyruvic acid oxidase) (HPPDase) (4HPPD) (HPD) (F Al…
488	4-hydroxyphenylpyruvate dioxygenase	K.FAVLQTYGDTTHTLVEK.I	45582206	107711238	90720432	29565195	9465919	16196382	47979331	59394778	50233028	18793723	42459751	27256618	83303639	P32755	Hpd	Tyrosine metabolism Phenylalanine metabolism Ubiquinone and other terpenoid-quinone biosynthesis	Manual Assigned Name:4-hydroxyphenylpyruvate dioxygenase HPRD>02041_1>4-hydroxyphenylpyruvate dioxygenase SwissPROT>HPPD_RAT>4-hydroxyphenylpyruvate dioxygenase OS=Rattus norvegicus GN=Hpd IPI>P32755>4-hydroxyphenylpyruvate dioxygenase IPI>F1LNW9>Uncharacterized protein (Fragment) NCBI>83303639>4-hydroxyphenylpyruvate dioxygenase (4-hydroxyphenylpyruvic acid oxidase) (HPPDase) (4HPPD) (HPD) (F Al…
489	4-hydroxyphenylpyruvate dioxygenase	K.ILVDYDEK.G	89410394	195903118	211093893	135263102	107559844	111118869	119207476	137073748	150717746	147142034	218644115	175743498	83303639	P32755	Hpd	Tyrosine metabolism Phenylalanine metabolism Ubiquinone and other terpenoid-quinone biosynthesis	Manual Assigned Name:4-hydroxyphenylpyruvate dioxygenase HPRD>02041_1>4-hydroxyphenylpyruvate dioxygenase SwissPROT>HPPD_RAT>4-hydroxyphenylpyruvate dioxygenase OS=Rattus norvegicus GN=Hpd IPI>P32755>4-hydroxyphenylpyruvate dioxygenase IPI>F1LNW9>Uncharacterized protein (Fragment) NCBI>83303639>4-hydroxyphenylpyruvate dioxygenase (4-hydroxyphenylpyruvic acid oxidase) (HPPDase) (4HPPD) (HPD) (F Al…
490	4-hydroxyphenylpyruvate dioxygenase	K.M#PINEPAPGR.K	72732	1146264	205108	92895	1577583	372957	197948	1475114	1540454	418768	2512211	1591133	83303639	P32755	Hpd	Tyrosine metabolism Phenylalanine metabolism Ubiquinone and other terpenoid-quinone biosynthesis	Manual Assigned Name:4-hydroxyphenylpyruvate dioxygenase SwissPROT>HPPD_RAT>4-hydroxyphenylpyruvate dioxygenase OS=Rattus norvegicus GN=Hpd IPI>P32755>4-hydroxyphenylpyruvate dioxygenase IPI>F1LNW9>Uncharacterized protein (Fragment) NCBI>83303639>4-hydroxyphenylpyruvate dioxygenase (4-hydroxyphenylpyruvic acid oxidase) (HPPDase) (4HPPD) (HPD) (F Alloantigen) (F protein) NCBI>51980500>4-hydroxyphe…
491	4-hydroxyphenylpyruvate dioxygenase	K.MGFEPLAYK.G	336689050	541133910	221771606	74450238	47555481	68137534	83836362	210733066	83390627	138844476	216656957	138017673	83303639	P32755	Hpd	Tyrosine metabolism Phenylalanine metabolism Ubiquinone and other terpenoid-quinone biosynthesis	Manual Assigned Name:4-hydroxyphenylpyruvate dioxygenase SwissPROT>HPPD_RAT>4-hydroxyphenylpyruvate dioxygenase OS=Rattus norvegicus GN=Hpd IPI>P32755>4-hydroxyphenylpyruvate dioxygenase IPI>F1LNW9>Uncharacterized protein (Fragment) NCBI>83303639>4-hydroxyphenylpyruvate dioxygenase (4-hydroxyphenylpyruvic acid oxidase) (HPPDase) (4HPPD) (HPD) (F Alloantigen) (F protein) NCBI>51980500>4-hydroxyphe…
492	4-hydroxyphenylpyruvate dioxygenase	K.MPINEPAPGR.K	150118	135086	109711	311943	6831823	573726	406015	14044283	471674	142611	4142588	822132	83303639	P32755	Hpd	Tyrosine metabolism Phenylalanine metabolism Ubiquinone and other terpenoid-quinone biosynthesis	Manual Assigned Name:4-hydroxyphenylpyruvate dioxygenase SwissPROT>HPPD_RAT>4-hydroxyphenylpyruvate dioxygenase OS=Rattus norvegicus GN=Hpd IPI>P32755>4-hydroxyphenylpyruvate dioxygenase IPI>F1LNW9>Uncharacterized protein (Fragment) NCBI>83303639>4-hydroxyphenylpyruvate dioxygenase (4-hydroxyphenylpyruvic acid oxidase) (HPPDase) (4HPPD) (HPD) (F Alloantigen) (F protein) NCBI>51980500>4-hydroxyphe…
493	4-hydroxyphenylpyruvate dioxygenase	R.EPWVEEDKFGK.V	146954648	141993983	85007463	264873025	112040690	65871180	326574621	219789743	314519611	68483260	80551771	41268566	83303639	P32755	Hpd	Tyrosine metabolism Phenylalanine metabolism Ubiquinone and other terpenoid-quinone biosynthesis	Manual Assigned Name:4-hydroxyphenylpyruvate dioxygenase SwissPROT>HPPD_RAT>4-hydroxyphenylpyruvate dioxygenase OS=Rattus norvegicus GN=Hpd IPI>P32755>4-hydroxyphenylpyruvate dioxygenase IPI>F1LNW9>Uncharacterized protein (Fragment) NCBI>83303639>4-hydroxyphenylpyruvate dioxygenase (4-hydroxyphenylpyruvic acid oxidase) (HPPDase) (4HPPD) (HPD) (F Alloantigen) (F protein) NCBI>51980500>4-hydroxyphe…
494	4-hydroxyphenylpyruvate dioxygenase	R.EPWVEEDKFGK.V	70983761	76764982	90485054	121094031	45995461	170432233	132837340	125936587	40750280	26556625	43381746	19161554	83303639	P32755	Hpd	Tyrosine metabolism Phenylalanine metabolism Ubiquinone and other terpenoid-quinone biosynthesis	Manual Assigned Name:4-hydroxyphenylpyruvate dioxygenase SwissPROT>HPPD_RAT>4-hydroxyphenylpyruvate dioxygenase OS=Rattus norvegicus GN=Hpd IPI>P32755>4-hydroxyphenylpyruvate dioxygenase IPI>F1LNW9>Uncharacterized protein (Fragment) NCBI>83303639>4-hydroxyphenylpyruvate dioxygenase (4-hydroxyphenylpyruvic acid oxidase) (HPPDase) (4HPPD) (HPD) (F Alloantigen) (F protein) NCBI>51980500>4-hydroxyphe…
495	4-hydroxyphenylpyruvate dioxygenase	R.FLPGFEAPTYK.D	776928542	1518498954	1369429603	384569099	243745251	305370712	573146799	801253143	571146367	555831619	765462409	611840286	83303639	P32755	Hpd	Tyrosine metabolism Phenylalanine metabolism Ubiquinone and other terpenoid-quinone biosynthesis	Manual Assigned Name:4-hydroxyphenylpyruvate dioxygenase SwissPROT>HPPD_RAT>4-hydroxyphenylpyruvate dioxygenase OS=Rattus norvegicus GN=Hpd IPI>P32755>4-hydroxyphenylpyruvate dioxygenase IPI>F1LNW9>Uncharacterized protein (Fragment) NCBI>83303639>4-hydroxyphenylpyruvate dioxygenase (4-hydroxyphenylpyruvic acid oxidase) (HPPDase) (4HPPD) (HPD) (F Alloantigen) (F protein) NCBI>51980500>4-hydroxyphe…
496	4-hydroxyphenylpyruvate dioxygenase	R.FWSVDDTQVHTEYSSLR.S	238555718	388358854	518942186	148081368	98324648	122944994	178532821	179794580	170119735	192436946	154666050	206761501	83303639	P32755	Hpd	Tyrosine metabolism Phenylalanine metabolism Ubiquinone and other terpenoid-quinone biosynthesis	Manual Assigned Name:4-hydroxyphenylpyruvate dioxygenase HPRD>02041_1>4-hydroxyphenylpyruvate dioxygenase SwissPROT>HPPD_RAT>4-hydroxyphenylpyruvate dioxygenase OS=Rattus norvegicus GN=Hpd IPI>P32755>4-hydroxyphenylpyruvate dioxygenase IPI>F1LNW9>Uncharacterized protein (Fragment) NCBI>83303639>4-hydroxyphenylpyruvate dioxygenase (4-hydroxyphenylpyruvic acid oxidase) (HPPDase) (4HPPD) (HPD) (F Al…
497	4-hydroxyphenylpyruvate dioxygenase	R.FWSVDDTQVHTEYSSLR.S	34052538	66533651	60587751	15194504	7336180	14224373	34471630	39443199	27805154	14864407	28922780	21437075	83303639	P32755	Hpd	Tyrosine metabolism Phenylalanine metabolism Ubiquinone and other terpenoid-quinone biosynthesis	Manual Assigned Name:4-hydroxyphenylpyruvate dioxygenase HPRD>02041_1>4-hydroxyphenylpyruvate dioxygenase SwissPROT>HPPD_RAT>4-hydroxyphenylpyruvate dioxygenase OS=Rattus norvegicus GN=Hpd IPI>P32755>4-hydroxyphenylpyruvate dioxygenase IPI>F1LNW9>Uncharacterized protein (Fragment) NCBI>83303639>4-hydroxyphenylpyruvate dioxygenase (4-hydroxyphenylpyruvic acid oxidase) (HPPDase) (4HPPD) (HPD) (F Al…
498	4-hydroxyphenylpyruvate dioxygenase	R.GM#EFLAVPSSYYR.L	136305298	226797706	267693022	119790395	90930840	123193739	122277038	150385260	129199224	170222361	254128954	213480813	83303639	P32755	Hpd	Tyrosine metabolism Phenylalanine metabolism Ubiquinone and other terpenoid-quinone biosynthesis	Manual Assigned Name:4-hydroxyphenylpyruvate dioxygenase SwissPROT>HPPD_RAT>4-hydroxyphenylpyruvate dioxygenase OS=Rattus norvegicus GN=Hpd IPI>P32755>4-hydroxyphenylpyruvate dioxygenase IPI>F1LNW9>Uncharacterized protein (Fragment) NCBI>83303639>4-hydroxyphenylpyruvate dioxygenase (4-hydroxyphenylpyruvic acid oxidase) (HPPDase) (4HPPD) (HPD) (F Alloantigen) (F protein) NCBI>51980500>4-hydroxyphe…
499	4-hydroxyphenylpyruvate dioxygenase	R.GMEFLAVPSSYYR.L	225232411	536458034	397844532	160763485	127037669	114694988	154865325	225425522	129278521	235843841	320867096	225688789	83303639	P32755	Hpd	Tyrosine metabolism Phenylalanine metabolism Ubiquinone and other terpenoid-quinone biosynthesis	Manual Assigned Name:4-hydroxyphenylpyruvate dioxygenase SwissPROT>HPPD_RAT>4-hydroxyphenylpyruvate dioxygenase OS=Rattus norvegicus GN=Hpd IPI>P32755>4-hydroxyphenylpyruvate dioxygenase IPI>F1LNW9>Uncharacterized protein (Fragment) NCBI>83303639>4-hydroxyphenylpyruvate dioxygenase (4-hydroxyphenylpyruvic acid oxidase) (HPPDase) (4HPPD) (HPD) (F Alloantigen) (F protein) NCBI>51980500>4-hydroxyphe…
500	4-hydroxyphenylpyruvate dioxygenase	R.HNHQGFGAGNFNSLFK.A	8252179	27159241	17333973	813969		516646	3712403	6183228	1976514	1522217		338091	83303639	P32755	Hpd	Tyrosine metabolism Phenylalanine metabolism Ubiquinone and other terpenoid-quinone biosynthesis	Manual Assigned Name:4-hydroxyphenylpyruvate dioxygenase HPRD>02041_1>4-hydroxyphenylpyruvate dioxygenase SwissPROT>HPPD_RAT>4-hydroxyphenylpyruvate dioxygenase OS=Rattus norvegicus GN=Hpd IPI>P32755>4-hydroxyphenylpyruvate dioxygenase IPI>F1LNW9>Uncharacterized protein (Fragment) NCBI>83303639>4-hydroxyphenylpyruvate dioxygenase (4-hydroxyphenylpyruvic acid oxidase) (HPPDase) (4HPPD) (HPD) (F Al…
501	4-hydroxyphenylpyruvate dioxygenase	R.SIVVANYEESIK.M	291684820	620941777	601554732	94276637	72322503	72197344	175023248	231365128	195052593	154797221	249308509	134495149	83303639	P32755	Hpd	Tyrosine metabolism Phenylalanine metabolism Ubiquinone and other terpenoid-quinone biosynthesis	Manual Assigned Name:4-hydroxyphenylpyruvate dioxygenase HPRD>02041_1>4-hydroxyphenylpyruvate dioxygenase SwissPROT>HPPD_RAT>4-hydroxyphenylpyruvate dioxygenase OS=Rattus norvegicus GN=Hpd IPI>P32755>4-hydroxyphenylpyruvate dioxygenase IPI>F1LNW9>Uncharacterized protein (Fragment) NCBI>83303639>4-hydroxyphenylpyruvate dioxygenase (4-hydroxyphenylpyruvic acid oxidase) (HPPDase) (4HPPD) (HPD) (F Al…
502	4-hydroxyphenylpyruvate dioxygenase	R.TEDIITTIR.H	886455900	1418814326	1307185094	533650305	576670867	586381460	584013960	810449527	710534501	1027094928	1554377241	743751513	83303639	P32755	Hpd	Tyrosine metabolism Phenylalanine metabolism Ubiquinone and other terpenoid-quinone biosynthesis	Manual Assigned Name:4-hydroxyphenylpyruvate dioxygenase SwissPROT>HPPD_RAT>4-hydroxyphenylpyruvate dioxygenase OS=Rattus norvegicus GN=Hpd IPI>P32755>4-hydroxyphenylpyruvate dioxygenase IPI>F1LNW9>Uncharacterized protein (Fragment) NCBI>83303639>4-hydroxyphenylpyruvate dioxygenase (4-hydroxyphenylpyruvic acid oxidase) (HPPDase) (4HPPD) (HPD) (F Alloantigen) (F protein) NCBI>51980500>4-hydroxyphe…
503	4-nitrophenylphosphatase domain and non-neuronal SNAP25-like protein homolog 1 (C. elegans), isoform CRA_b	K.EYLEFR.K	31721929	39866751	39763249	80453016	75502381	68624584	44744816	82416578	73800863	28302641	34938324	23365120	209969744	G3V728	Nipsnap1	Fatty acid metabolism Caprolactam degradation Butanoate metabolism Propanoate metabolism Valine, leucine and isoleucine degradation Geraniol degradation Lysine degradation Tryptophan metabolism Benzoate degradation via CoA ligation Limonene and pinene degradation beta-Alanine metabolism	Manual Assigned Name:4-nitrophenylphosphatase domain and non-neuronal SNAP25-like protein homolog 1 (C. elegans), isoform CRA_b HPRD>10342_1>NipSnap1 SwissPROT>D4A867_RAT>Uncharacterized protein OS=Rattus norvegicus GN=Nipsnap1 SwissPROT>Q5EBA4_RAT>Nipsnap1 protein (Fragment) OS=Rattus norvegicus GN=Nipsnap1 IPI>G3V728> IPI>D4A867>Uncharacterized protein NCBI>209969744>4-nitrophenylphosphatase do…
504	4-nitrophenylphosphatase domain and non-neuronal SNAP25-like protein homolog 1 (C. elegans), isoform CRA_b	K.LKPGTMIEWGNNWAR.A	4777923	14450039	9269050	15497466	10271565	22205827	9550161	9637068	12381255	4545325	1633382	4293216	209969744	G3V728	Nipsnap1		Manual Assigned Name:4-nitrophenylphosphatase domain and non-neuronal SNAP25-like protein homolog 1 (C. elegans), isoform CRA_b HPRD>10342_1>NipSnap1 SwissPROT>D4A867_RAT>Uncharacterized protein OS=Rattus norvegicus GN=Nipsnap1 SwissPROT>Q5EBA4_RAT>Nipsnap1 protein (Fragment) OS=Rattus norvegicus GN=Nipsnap1 IPI>G3V728> IPI>D4A867>Uncharacterized protein NCBI>209969744>4-nitrophenylphosphatase do…
505	4-nitrophenylphosphatase domain and non-neuronal SNAP25-like protein homolog 1 (C. elegans), isoform CRA_b	R.AGPNIYELR.T	57330139	53474578	117701277	227892801	353154751	290084591	139446770	258079926	298974637	131784934	180689232	95107787	209969744	G3V728	Nipsnap1		Manual Assigned Name:4-nitrophenylphosphatase domain and non-neuronal SNAP25-like protein homolog 1 (C. elegans), isoform CRA_b SwissPROT>D4A867_RAT>Uncharacterized protein OS=Rattus norvegicus GN=Nipsnap1 SwissPROT>Q5EBA4_RAT>Nipsnap1 protein (Fragment) OS=Rattus norvegicus GN=Nipsnap1 IPI>G3V728> IPI>D4A867>Uncharacterized protein NCBI>209969744>4-nitrophenylphosphatase domain and non-neuronal …
506	4-nitrophenylphosphatase domain and non-neuronal SNAP25-like protein homolog 1 (C. elegans), isoform CRA_b	R.GWDENVYYTVPLVR.H	77980533	150781605	159258630	100088178	84672978	93951820	122836621	142098980	104389654	47897112	56397221	46867213	209969744	G3V728	Nipsnap1		Manual Assigned Name:4-nitrophenylphosphatase domain and non-neuronal SNAP25-like protein homolog 1 (C. elegans), isoform CRA_b HPRD>10342_1>NipSnap1 SwissPROT>D4A867_RAT>Uncharacterized protein OS=Rattus norvegicus GN=Nipsnap1 SwissPROT>Q5EBA4_RAT>Nipsnap1 protein (Fragment) OS=Rattus norvegicus GN=Nipsnap1 IPI>G3V728> IPI>D4A867>Uncharacterized protein NCBI>209969744>4-nitrophenylphosphatase do…
507	4-trimethylaminobutyraldehyde dehydrogenase	K.AFEPATGR.E	14068434	26269279	23770129	49538842	44231227	22450881	27002248	23872666	29857706	24914303	34191204	13822313	78099320	Q9JLJ3	Aldh9a1	Glycolysis / Gluconeogenesis Fatty acid metabolism 3-Chloroacrylic acid degradation Glycerolipid metabolism Butanoate metabolism Pyruvate metabolism Ascorbate and aldarate metabolism Histidine metabolism Propanoate metabolism Valine, leucine and isoleucine degradation Lysine degradation Tryptophan metabolism 1,2-Dichloroethane degradation Limonene and pinene degradation Arginine and proline metab…	Manual Assigned Name:4-trimethylaminobutyraldehyde dehydrogenase HPRD>04109_1>Aldehyde dehydrogenase 9 SwissPROT>AL9A1_RAT>4-trimethylaminobutyraldehyde dehydrogenase OS=Rattus norvegicus GN=Aldh9a1 IPI>Q9JLJ3>4-trimethylaminobutyraldehyde dehydrogenase IPI>G3V6J0> NCBI>78099320>4-trimethylaminobutyraldehyde dehydrogenase (TMABADH) (Aldehyde dehydrogenase family 9 member A1) NCBI>7248632>4-trimet…
508	4-trimethylaminobutyraldehyde dehydrogenase	K.EEIFGPVM#SILTFETEAEVLER.A	255537	110737	224683	441667	276597	388458	154584	238380	170967	88486	125919	140575	78099320	Q9JLJ3	Aldh9a1	Glycolysis / Gluconeogenesis Fatty acid metabolism 3-Chloroacrylic acid degradation Glycerolipid metabolism Butanoate metabolism Pyruvate metabolism Ascorbate and aldarate metabolism Histidine metabolism Propanoate metabolism Valine, leucine and isoleucine degradation Lysine degradation Tryptophan metabolism 1,2-Dichloroethane degradation Limonene and pinene degradation Arginine and proline metab…	Manual Assigned Name:4-trimethylaminobutyraldehyde dehydrogenase SwissPROT>AL9A1_RAT>4-trimethylaminobutyraldehyde dehydrogenase OS=Rattus norvegicus GN=Aldh9a1 IPI>Q9JLJ3>4-trimethylaminobutyraldehyde dehydrogenase IPI>G3V6J0> NCBI>78099320>4-trimethylaminobutyraldehyde dehydrogenase (TMABADH) (Aldehyde dehydrogenase family 9 member A1) NCBI>7248632>4-trimethylaminobutyraldehyde dehydrogenase [R…
509	4-trimethylaminobutyraldehyde dehydrogenase	K.EEIFGPVMSILTFETEAEVLER.A	405601	377689	910345	298606	391422	452817	422035	511356	418814	267251	213185	188534	78099320	Q9JLJ3	Aldh9a1	Glycolysis / Gluconeogenesis Fatty acid metabolism 3-Chloroacrylic acid degradation Glycerolipid metabolism Butanoate metabolism Pyruvate metabolism Ascorbate and aldarate metabolism Histidine metabolism Propanoate metabolism Valine, leucine and isoleucine degradation Lysine degradation Tryptophan metabolism 1,2-Dichloroethane degradation Limonene and pinene degradation Arginine and proline metab…	Manual Assigned Name:4-trimethylaminobutyraldehyde dehydrogenase SwissPROT>AL9A1_RAT>4-trimethylaminobutyraldehyde dehydrogenase OS=Rattus norvegicus GN=Aldh9a1 IPI>Q9JLJ3>4-trimethylaminobutyraldehyde dehydrogenase IPI>G3V6J0> NCBI>78099320>4-trimethylaminobutyraldehyde dehydrogenase (TMABADH) (Aldehyde dehydrogenase family 9 member A1) NCBI>7248632>4-trimethylaminobutyraldehyde dehydrogenase [R…
510	4-trimethylaminobutyraldehyde dehydrogenase	K.EEIFGPVMSILTFETEAEVLER.A	247365	409587	232681	183304	452605	62870	254356	410117	274828	159674	451150	43426	78099320	Q9JLJ3	Aldh9a1	Glycolysis / Gluconeogenesis Fatty acid metabolism 3-Chloroacrylic acid degradation Glycerolipid metabolism Butanoate metabolism Pyruvate metabolism Ascorbate and aldarate metabolism Histidine metabolism Propanoate metabolism Valine, leucine and isoleucine degradation Lysine degradation Tryptophan metabolism 1,2-Dichloroethane degradation Limonene and pinene degradation Arginine and proline metab…	Manual Assigned Name:4-trimethylaminobutyraldehyde dehydrogenase SwissPROT>AL9A1_RAT>4-trimethylaminobutyraldehyde dehydrogenase OS=Rattus norvegicus GN=Aldh9a1 IPI>Q9JLJ3>4-trimethylaminobutyraldehyde dehydrogenase IPI>G3V6J0> NCBI>78099320>4-trimethylaminobutyraldehyde dehydrogenase (TMABADH) (Aldehyde dehydrogenase family 9 member A1) NCBI>7248632>4-trimethylaminobutyraldehyde dehydrogenase [R…
511	4-trimethylaminobutyraldehyde dehydrogenase	K.EVNLAVENAK.A	88827730	254237942	294254633	124962375	53517994	38208966	234873599	101978091	189677987	24914814	38810038	23243443	78099320	Q9JLJ3	Aldh9a1	Glycolysis / Gluconeogenesis Fatty acid metabolism 3-Chloroacrylic acid degradation Glycerolipid metabolism Butanoate metabolism Pyruvate metabolism Ascorbate and aldarate metabolism Histidine metabolism Propanoate metabolism Valine, leucine and isoleucine degradation Lysine degradation Tryptophan metabolism 1,2-Dichloroethane degradation Limonene and pinene degradation Arginine and proline metab…	Manual Assigned Name:4-trimethylaminobutyraldehyde dehydrogenase SwissPROT>AL9A1_RAT>4-trimethylaminobutyraldehyde dehydrogenase OS=Rattus norvegicus GN=Aldh9a1 IPI>Q9JLJ3>4-trimethylaminobutyraldehyde dehydrogenase IPI>G3V6J0> NCBI>78099320>4-trimethylaminobutyraldehyde dehydrogenase (TMABADH) (Aldehyde dehydrogenase family 9 member A1) NCBI>7248632>4-trimethylaminobutyraldehyde dehydrogenase [R…
512	4-trimethylaminobutyraldehyde dehydrogenase	K.GIKPITLELGGK.S	637022742	1355722436	1221935226	565373310	306855305	259365484	928843601	998175573	804719602	197026374	288516078	138579612	78099320	Q9JLJ3	Aldh9a1	Glycolysis / Gluconeogenesis Fatty acid metabolism 3-Chloroacrylic acid degradation Glycerolipid metabolism Butanoate metabolism Pyruvate metabolism Ascorbate and aldarate metabolism Histidine metabolism Propanoate metabolism Valine, leucine and isoleucine degradation Lysine degradation Tryptophan metabolism 1,2-Dichloroethane degradation Limonene and pinene degradation Arginine and proline metab…	Manual Assigned Name:4-trimethylaminobutyraldehyde dehydrogenase SwissPROT>AL9A1_RAT>4-trimethylaminobutyraldehyde dehydrogenase OS=Rattus norvegicus GN=Aldh9a1 IPI>Q9JLJ3>4-trimethylaminobutyraldehyde dehydrogenase IPI>G3V6J0> NCBI>78099320>4-trimethylaminobutyraldehyde dehydrogenase (TMABADH) (Aldehyde dehydrogenase family 9 member A1) NCBI>7248632>4-trimethylaminobutyraldehyde dehydrogenase [R…
513	4-trimethylaminobutyraldehyde dehydrogenase	K.GIKPITLELGGK.S	246894072	537891366	452076149	267437109	130182264	119467609	301398714	474686862	345594697	80073090	137383537	62779883	78099320	Q9JLJ3	Aldh9a1	Glycolysis / Gluconeogenesis Fatty acid metabolism 3-Chloroacrylic acid degradation Glycerolipid metabolism Butanoate metabolism Pyruvate metabolism Ascorbate and aldarate metabolism Histidine metabolism Propanoate metabolism Valine, leucine and isoleucine degradation Lysine degradation Tryptophan metabolism 1,2-Dichloroethane degradation Limonene and pinene degradation Arginine and proline metab…	Manual Assigned Name:4-trimethylaminobutyraldehyde dehydrogenase SwissPROT>AL9A1_RAT>4-trimethylaminobutyraldehyde dehydrogenase OS=Rattus norvegicus GN=Aldh9a1 IPI>Q9JLJ3>4-trimethylaminobutyraldehyde dehydrogenase IPI>G3V6J0> NCBI>78099320>4-trimethylaminobutyraldehyde dehydrogenase (TMABADH) (Aldehyde dehydrogenase family 9 member A1) NCBI>7248632>4-trimethylaminobutyraldehyde dehydrogenase [R…
514	4-trimethylaminobutyraldehyde dehydrogenase	K.IGDPLLEDTR.M	1320059438	1708942681	801049199	773702334	950886853	906728319	687841017	1478310753	1065830546	588192529	884942292	418037879	78099320	Q9JLJ3	Aldh9a1	Glycolysis / Gluconeogenesis Fatty acid metabolism 3-Chloroacrylic acid degradation Glycerolipid metabolism Butanoate metabolism Pyruvate metabolism Ascorbate and aldarate metabolism Histidine metabolism Propanoate metabolism Valine, leucine and isoleucine degradation Lysine degradation Tryptophan metabolism 1,2-Dichloroethane degradation Limonene and pinene degradation Arginine and proline metab…	Manual Assigned Name:4-trimethylaminobutyraldehyde dehydrogenase HPRD>04109_1>Aldehyde dehydrogenase 9 SwissPROT>AL9A1_RAT>4-trimethylaminobutyraldehyde dehydrogenase OS=Rattus norvegicus GN=Aldh9a1 IPI>Q9JLJ3>4-trimethylaminobutyraldehyde dehydrogenase IPI>G3V6J0> NCBI>78099320>4-trimethylaminobutyraldehyde dehydrogenase (TMABADH) (Aldehyde dehydrogenase family 9 member A1) NCBI>7248632>4-trimet…
515	4-trimethylaminobutyraldehyde dehydrogenase	K.VSFTGSVPTGM#K.I	52474024	94984864	143653588	168815833	140215763	139054898	93371800	195425858	215048588	68441259	114864640	72874732	78099320	Q9JLJ3	Aldh9a1	Glycolysis / Gluconeogenesis Fatty acid metabolism 3-Chloroacrylic acid degradation Glycerolipid metabolism Butanoate metabolism Pyruvate metabolism Ascorbate and aldarate metabolism Histidine metabolism Propanoate metabolism Valine, leucine and isoleucine degradation Lysine degradation Tryptophan metabolism 1,2-Dichloroethane degradation Limonene and pinene degradation Arginine and proline metab…	Manual Assigned Name:4-trimethylaminobutyraldehyde dehydrogenase HPRD>04109_1>Aldehyde dehydrogenase 9 SwissPROT>AL9A1_RAT>4-trimethylaminobutyraldehyde dehydrogenase OS=Rattus norvegicus GN=Aldh9a1 IPI>Q9JLJ3>4-trimethylaminobutyraldehyde dehydrogenase IPI>G3V6J0> NCBI>78099320>4-trimethylaminobutyraldehyde dehydrogenase (TMABADH) (Aldehyde dehydrogenase family 9 member A1) NCBI>7248632>4-trimet…
516	4-trimethylaminobutyraldehyde dehydrogenase	K.VSFTGSVPTGMK.I	420669456	758366233	614527446	378886575	210959631	177497457	435554214	591251816	381374027	130376723	177565109	106924869	78099320	Q9JLJ3	Aldh9a1	Glycolysis / Gluconeogenesis Fatty acid metabolism 3-Chloroacrylic acid degradation Glycerolipid metabolism Butanoate metabolism Pyruvate metabolism Ascorbate and aldarate metabolism Histidine metabolism Propanoate metabolism Valine, leucine and isoleucine degradation Lysine degradation Tryptophan metabolism 1,2-Dichloroethane degradation Limonene and pinene degradation Arginine and proline metab…	Manual Assigned Name:4-trimethylaminobutyraldehyde dehydrogenase HPRD>04109_1>Aldehyde dehydrogenase 9 SwissPROT>AL9A1_RAT>4-trimethylaminobutyraldehyde dehydrogenase OS=Rattus norvegicus GN=Aldh9a1 IPI>Q9JLJ3>4-trimethylaminobutyraldehyde dehydrogenase IPI>G3V6J0> NCBI>78099320>4-trimethylaminobutyraldehyde dehydrogenase (TMABADH) (Aldehyde dehydrogenase family 9 member A1) NCBI>7248632>4-trimet…
517	4-trimethylaminobutyraldehyde dehydrogenase	M.STGTFVVSQPLNYR.G	19617927	40704169	37807672	40061917	95174420	132703923	35183595	39309095	32264426	12539382	90399899	84770053	7248632	Q9JLJ3	Aldh9a1		Manual Assigned Name:4-trimethylaminobutyraldehyde dehydrogenase SwissPROT>AL9A1_RAT>4-trimethylaminobutyraldehyde dehydrogenase OS=Rattus norvegicus GN=Aldh9a1 IPI>Q9JLJ3>4-trimethylaminobutyraldehyde dehydrogenase NCBI>7248632>4-trimethylaminobutyraldehyde dehydrogenase [Rattus norvegicus] NCBI>49258146>Aldh9a1 protein [Rattus norvegicus] [MASS=54050]
518	4-trimethylaminobutyraldehyde dehydrogenase	R.ANDTTFGLAAGVFTR.D	15279160	27323942	6971949	35693083	16030326	5592889	22449565	18030602	11145271	2468688	4803040	1567951	78099320	Q9JLJ3	Aldh9a1	Glycolysis / Gluconeogenesis Fatty acid metabolism 3-Chloroacrylic acid degradation Glycerolipid metabolism Butanoate metabolism Pyruvate metabolism Ascorbate and aldarate metabolism Histidine metabolism Propanoate metabolism Valine, leucine and isoleucine degradation Lysine degradation Tryptophan metabolism 1,2-Dichloroethane degradation Limonene and pinene degradation Arginine and proline metab…	Manual Assigned Name:4-trimethylaminobutyraldehyde dehydrogenase HPRD>04109_1>Aldehyde dehydrogenase 9 SwissPROT>AL9A1_RAT>4-trimethylaminobutyraldehyde dehydrogenase OS=Rattus norvegicus GN=Aldh9a1 IPI>Q9JLJ3>4-trimethylaminobutyraldehyde dehydrogenase IPI>G3V6J0> NCBI>78099320>4-trimethylaminobutyraldehyde dehydrogenase (TMABADH) (Aldehyde dehydrogenase family 9 member A1) NCBI>7248632>4-trimet…
519	4-trimethylaminobutyraldehyde dehydrogenase	R.M#GPLINAPHLER.V	768950865	909108010	1254200509	951126777	704050955	895746526	803473834	1378763570	1345440749	570187383	783281690	489666534	78099320	Q9JLJ3	Aldh9a1	Glycolysis / Gluconeogenesis Fatty acid metabolism 3-Chloroacrylic acid degradation Glycerolipid metabolism Butanoate metabolism Pyruvate metabolism Ascorbate and aldarate metabolism Histidine metabolism Propanoate metabolism Valine, leucine and isoleucine degradation Lysine degradation Tryptophan metabolism 1,2-Dichloroethane degradation Limonene and pinene degradation Arginine and proline metab…	Manual Assigned Name:4-trimethylaminobutyraldehyde dehydrogenase SwissPROT>AL9A1_RAT>4-trimethylaminobutyraldehyde dehydrogenase OS=Rattus norvegicus GN=Aldh9a1 IPI>Q9JLJ3>4-trimethylaminobutyraldehyde dehydrogenase IPI>G3V6J0> NCBI>78099320>4-trimethylaminobutyraldehyde dehydrogenase (TMABADH) (Aldehyde dehydrogenase family 9 member A1) NCBI>7248632>4-trimethylaminobutyraldehyde dehydrogenase [R…
520	4-trimethylaminobutyraldehyde dehydrogenase	R.M#GPLINAPHLER.V	58386104	112581679	97616699	59344190	48306298	78008921	65607949	92678023	82976694	119527660	74830724	94987695	78099320	Q9JLJ3	Aldh9a1	Glycolysis / Gluconeogenesis Fatty acid metabolism 3-Chloroacrylic acid degradation Glycerolipid metabolism Butanoate metabolism Pyruvate metabolism Ascorbate and aldarate metabolism Histidine metabolism Propanoate metabolism Valine, leucine and isoleucine degradation Lysine degradation Tryptophan metabolism 1,2-Dichloroethane degradation Limonene and pinene degradation Arginine and proline metab…	Manual Assigned Name:4-trimethylaminobutyraldehyde dehydrogenase SwissPROT>AL9A1_RAT>4-trimethylaminobutyraldehyde dehydrogenase OS=Rattus norvegicus GN=Aldh9a1 IPI>Q9JLJ3>4-trimethylaminobutyraldehyde dehydrogenase IPI>G3V6J0> NCBI>78099320>4-trimethylaminobutyraldehyde dehydrogenase (TMABADH) (Aldehyde dehydrogenase family 9 member A1) NCBI>7248632>4-trimethylaminobutyraldehyde dehydrogenase [R…
521	4-trimethylaminobutyraldehyde dehydrogenase	R.MGPLINAPHLER.V	1274061449	2230168174	1712879779	807324154	557692245	441247599	1103684736	1335406255	866716211	434131434	568199351	220563146	78099320	Q9JLJ3	Aldh9a1	Glycolysis / Gluconeogenesis Fatty acid metabolism 3-Chloroacrylic acid degradation Glycerolipid metabolism Butanoate metabolism Pyruvate metabolism Ascorbate and aldarate metabolism Histidine metabolism Propanoate metabolism Valine, leucine and isoleucine degradation Lysine degradation Tryptophan metabolism 1,2-Dichloroethane degradation Limonene and pinene degradation Arginine and proline metab…	Manual Assigned Name:4-trimethylaminobutyraldehyde dehydrogenase SwissPROT>AL9A1_RAT>4-trimethylaminobutyraldehyde dehydrogenase OS=Rattus norvegicus GN=Aldh9a1 IPI>Q9JLJ3>4-trimethylaminobutyraldehyde dehydrogenase IPI>G3V6J0> NCBI>78099320>4-trimethylaminobutyraldehyde dehydrogenase (TMABADH) (Aldehyde dehydrogenase family 9 member A1) NCBI>7248632>4-trimethylaminobutyraldehyde dehydrogenase [R…
522	4-trimethylaminobutyraldehyde dehydrogenase	R.MGPLINAPHLER.V	293375050	565949635	439222947	274398499	164755983	157603825	253141597	364459507	294420980	122145986	186243139	84237773	78099320	Q9JLJ3	Aldh9a1	Glycolysis / Gluconeogenesis Fatty acid metabolism 3-Chloroacrylic acid degradation Glycerolipid metabolism Butanoate metabolism Pyruvate metabolism Ascorbate and aldarate metabolism Histidine metabolism Propanoate metabolism Valine, leucine and isoleucine degradation Lysine degradation Tryptophan metabolism 1,2-Dichloroethane degradation Limonene and pinene degradation Arginine and proline metab…	Manual Assigned Name:4-trimethylaminobutyraldehyde dehydrogenase SwissPROT>AL9A1_RAT>4-trimethylaminobutyraldehyde dehydrogenase OS=Rattus norvegicus GN=Aldh9a1 IPI>Q9JLJ3>4-trimethylaminobutyraldehyde dehydrogenase IPI>G3V6J0> NCBI>78099320>4-trimethylaminobutyraldehyde dehydrogenase (TMABADH) (Aldehyde dehydrogenase family 9 member A1) NCBI>7248632>4-trimethylaminobutyraldehyde dehydrogenase [R…
523	4-trimethylaminobutyraldehyde dehydrogenase	R.VEPVDASGTEK.A	14918379	31878913	61783970	14775053	3682655	3904734	16873167	7147017	13810741	3346859	2838869	2488025	78099320	Q9JLJ3	Aldh9a1	Glycolysis / Gluconeogenesis Fatty acid metabolism 3-Chloroacrylic acid degradation Glycerolipid metabolism Butanoate metabolism Pyruvate metabolism Ascorbate and aldarate metabolism Histidine metabolism Propanoate metabolism Valine, leucine and isoleucine degradation Lysine degradation Tryptophan metabolism 1,2-Dichloroethane degradation Limonene and pinene degradation Arginine and proline metab…	Manual Assigned Name:4-trimethylaminobutyraldehyde dehydrogenase SwissPROT>AL9A1_RAT>4-trimethylaminobutyraldehyde dehydrogenase OS=Rattus norvegicus GN=Aldh9a1 IPI>Q9JLJ3>4-trimethylaminobutyraldehyde dehydrogenase IPI>G3V6J0> NCBI>78099320>4-trimethylaminobutyraldehyde dehydrogenase (TMABADH) (Aldehyde dehydrogenase family 9 member A1) NCBI>7248632>4-trimethylaminobutyraldehyde dehydrogenase [R…
524	5,10-methenyltetrahydrofolate synthetase (5-formyltetrahydrofolate cyclo-ligase)	K.TSWNIHQPGEGDVR.E	65133753	114444291	112743101	61412292	38888328	29687975	61371956	92887263	61185980	42525198	43169289	35016544	149018935	Q5M9F6	Mthfs	One carbon pool by folate	Manual Assigned Name:5,10-methenyltetrahydrofolate synthetase (5-formyltetrahydrofolate cyclo-ligase) SwissPROT>D4A6Y5_RAT>Uncharacterized protein OS=Rattus norvegicus GN=Mthfs SwissPROT>Q5M9F6_RAT>"5,10-methenyltetrahydrofolate synthetase (5-formyltetrahydrofolate cyclo-ligase) OS=Rattus norvegicus GN=Mthfs" IPI>Q5M9F6>5,10-methenyltetrahydrofolate synthetase (5-formyltetrahydrofolate cyclo-liga…
525	5,10-methenyltetrahydrofolate synthetase (5-formyltetrahydrofolate cyclo-ligase)	K.TSWNIHQPGEGDVR.E	4198229	7716112	6015934	4874192	2160273	4075685	2567634	8220701	4586921	5290323	6499115	3622568	149018935	Q5M9F6	Mthfs	One carbon pool by folate	Manual Assigned Name:5,10-methenyltetrahydrofolate synthetase (5-formyltetrahydrofolate cyclo-ligase) SwissPROT>D4A6Y5_RAT>Uncharacterized protein OS=Rattus norvegicus GN=Mthfs SwissPROT>Q5M9F6_RAT>"5,10-methenyltetrahydrofolate synthetase (5-formyltetrahydrofolate cyclo-ligase) OS=Rattus norvegicus GN=Mthfs" IPI>Q5M9F6>5,10-methenyltetrahydrofolate synthetase (5-formyltetrahydrofolate cyclo-liga…
526	5,10-methenyltetrahydrofolate synthetase (5-formyltetrahydrofolate cyclo-ligase)	R.EEALSTGGLDLIFLPGLGFDK.D	957051	1209126	844968	7365075	3059025	1695813	2022135	92909	613279	431026	558809	219127	149018935	Q5M9F6	Mthfs	One carbon pool by folate	Manual Assigned Name:5,10-methenyltetrahydrofolate synthetase (5-formyltetrahydrofolate cyclo-ligase) SwissPROT>Q5M9F6_RAT>"5,10-methenyltetrahydrofolate synthetase (5-formyltetrahydrofolate cyclo-ligase) OS=Rattus norvegicus GN=Mthfs" IPI>Q5M9F6>5,10-methenyltetrahydrofolate synthetase (5-formyltetrahydrofolate cyclo-ligase) NCBI>149018935>5,10-methenyltetrahydrofolate synthetase (5-formyltetrah…
527	5,10-methenyltetrahydrofolate synthetase (5-formyltetrahydrofolate cyclo-ligase)	R.LTAPEEVALLPK.T	70523325	126348337	131840616	76639044	47115909	53087565	94303113	125648594	85394409	59125505	67455755	58008061	149018935	Q5M9F6	Mthfs	One carbon pool by folate	Manual Assigned Name:5,10-methenyltetrahydrofolate synthetase (5-formyltetrahydrofolate cyclo-ligase) SwissPROT>D4A6Y5_RAT>Uncharacterized protein OS=Rattus norvegicus GN=Mthfs SwissPROT>Q5M9F6_RAT>"5,10-methenyltetrahydrofolate synthetase (5-formyltetrahydrofolate cyclo-ligase) OS=Rattus norvegicus GN=Mthfs" IPI>Q5M9F6>5,10-methenyltetrahydrofolate synthetase (5-formyltetrahydrofolate cyclo-liga…
528	5'-3' exoribonuclease 2 (Predicted), isoform CRA_a	R.RPVHLDQAAFR.T	9968532	24658935	17765230	22569677	24254616	20206752	25816546	14981818	17469344	22053339	39122153	18325270	157817638	D4A914	Xrn2	RNA degradation	Manual Assigned Name:5'-3' exoribonuclease 2 (Predicted), isoform CRA_a HPRD>10309_1>5`-3` exoribonuclease 2 SwissPROT>D4A914_RAT>"5'-3' exoribonuclease 2 (Predicted), isoform CRA_a OS=Rattus norvegicus GN=Xrn2" IPI>D4A914>5'-3' exoribonuclease 2 (Predicted), isoform CRA_a NCBI>157817638>5'-3' exoribonuclease 2 [Rattus norvegicus] NCBI>149041185>5'-3' exoribonuclease 2 (predicted), isoform CRA_a …
529	5'-AMP-activated protein kinase subunit beta-1	K.APPILPPHLLQVILNK.D	9790289	16249196	179742387	3963807	34883583	100782198	7284654	16839564	9432074	2495072	1680369	60620722	22096326	P80386	Prkab1	Insulin signaling pathway Adipocytokine signaling pathway Hypertrophic cardiomyopathy (HCM)	Manual Assigned Name:5'-AMP-activated protein kinase subunit beta-1 HPRD>04116_1>AMPK beta1 SwissPROT>AAKB1_RAT>5'-AMP-activated protein kinase subunit beta-1 OS=Rattus norvegicus GN=Prkab1 IPI>P80386>5'-AMP-activated protein kinase subunit beta-1 NCBI>22096326>5'-AMP-activated protein kinase, beta-1 subunit (AMPK beta-1 chain) (AMPKb) (40 kDa subunit) NCBI>38541991>AMP-activated protein kinase b…
530	5-oxoprolinase	K.GGPVTVTDANLVLGR.L	24419292	42347844	46034161	41726517	62444908	79123420	39684917	41083883	32351909	14874037	20564440	21129190	59802953	P97608	Oplah	Glutathione metabolism	Manual Assigned Name:5-oxoprolinase HPRD>14880_1>5-oxoprolinase ATP hydrolysing SwissPROT>OPLA_RAT>5-oxoprolinase OS=Rattus norvegicus GN=Oplah IPI>P97608>5-oxoprolinase NCBI>59802953>5-oxoprolinase (5-oxo-L-prolinase) (Pyroglutamase) (5-OPase) [MASS=137719] NCBI>55154549>Oplah protein [Rattus norvegicus] NCBI>1732065>5-oxo-L-prolinase [Rattus norvegicus] NCBI>149066122>5-oxoprolinase (ATP-hydrol…
531	5-oxoprolinase	K.LLSEDPANYADAPTEGIR.R	14809219	12841751	19140514	35435719	7101309	9814052	16054294	22281288	18522858	12975270	14851793	9312285	59802953	P97608	Oplah	Glutathione metabolism	Manual Assigned Name:5-oxoprolinase HPRD>14880_1>5-oxoprolinase ATP hydrolysing SwissPROT>OPLA_RAT>5-oxoprolinase OS=Rattus norvegicus GN=Oplah IPI>P97608>5-oxoprolinase NCBI>59802953>5-oxoprolinase (5-oxo-L-prolinase) (Pyroglutamase) (5-OPase) [MASS=137719] NCBI>55154549>Oplah protein [Rattus norvegicus] NCBI>149066122>5-oxoprolinase (ATP-hydrolysing), isoform CRA_a [Rattus norvegicus] [MASS=137…
532	5-oxoprolinase	K.LVQGGVFQEEAVTEALR.A	1587317	1428641	39119206	884760	40251791	51130308	1567692	1089307	1752577		2036556	720016	59802953	P97608	Oplah	Glutathione metabolism	Manual Assigned Name:5-oxoprolinase HPRD>14880_1>5-oxoprolinase ATP hydrolysing SwissPROT>OPLA_RAT>5-oxoprolinase OS=Rattus norvegicus GN=Oplah IPI>P97608>5-oxoprolinase NCBI>59802953>5-oxoprolinase (5-oxo-L-prolinase) (Pyroglutamase) (5-OPase) [MASS=137719] NCBI>55154549>Oplah protein [Rattus norvegicus] NCBI>1732065>5-oxo-L-prolinase [Rattus norvegicus] NCBI>149066122>5-oxoprolinase (ATP-hydrol…
533	5-oxoprolinase	R.AGDFGAAFVER.Y	48510640	61921433	91591052	59837936	65838608	28316229	66454337	59731498	101281333	38782572	37151188	27848640	59802953	P97608	Oplah	Glutathione metabolism	Manual Assigned Name:5-oxoprolinase HPRD>14880_1>5-oxoprolinase ATP hydrolysing SwissPROT>OPLA_RAT>5-oxoprolinase OS=Rattus norvegicus GN=Oplah IPI>P97608>5-oxoprolinase NCBI>59802953>5-oxoprolinase (5-oxo-L-prolinase) (Pyroglutamase) (5-OPase) [MASS=137719] NCBI>55154549>Oplah protein [Rattus norvegicus] NCBI>1732065>5-oxo-L-prolinase [Rattus norvegicus] NCBI>149066122>5-oxoprolinase (ATP-hydrol…
534	5-oxoprolinase	R.EEALLSVLTER.R	41453957	63156821	62088230	53234105	25300467	34802289	60779078	57544282	39611562	25129088	29141143	27923217	59802953	P97608	Oplah	Glutathione metabolism	Manual Assigned Name:5-oxoprolinase HPRD>14880_1>5-oxoprolinase ATP hydrolysing SwissPROT>OPLA_RAT>5-oxoprolinase OS=Rattus norvegicus GN=Oplah IPI>P97608>5-oxoprolinase NCBI>59802953>5-oxoprolinase (5-oxo-L-prolinase) (Pyroglutamase) (5-OPase) [MASS=137719] NCBI>55154549>Oplah protein [Rattus norvegicus] NCBI>1732065>5-oxo-L-prolinase [Rattus norvegicus] NCBI>149066122>5-oxoprolinase (ATP-hydrol…
535	5-oxoprolinase	R.ILEQEEGVLLPR.G	50782867	74613312	79273610	54564977	25930757	39838662	51539355	68169788	60062339	13895608	20660671	9690383	59802953	P97608	Oplah	Glutathione metabolism	Manual Assigned Name:5-oxoprolinase SwissPROT>OPLA_RAT>5-oxoprolinase OS=Rattus norvegicus GN=Oplah IPI>P97608>5-oxoprolinase NCBI>59802953>5-oxoprolinase (5-oxo-L-prolinase) (Pyroglutamase) (5-OPase) [MASS=137719] NCBI>55154549>Oplah protein [Rattus norvegicus] NCBI>1732065>5-oxo-L-prolinase [Rattus norvegicus] NCBI>149066122>5-oxoprolinase (ATP-hydrolysing), isoform CRA_a [Rattus norvegicus] [M…
536	5-oxoprolinase	R.ISVGAEGPSM#ADTR.L	2165265	1784647	23985504	3806571	7794571	20235346	2323972	5207985	9640618	1082633	2572520	1123438	59802953	P97608	Oplah	Glutathione metabolism	Manual Assigned Name:5-oxoprolinase SwissPROT>OPLA_RAT>5-oxoprolinase OS=Rattus norvegicus GN=Oplah IPI>P97608>5-oxoprolinase NCBI>59802953>5-oxoprolinase (5-oxo-L-prolinase) (Pyroglutamase) (5-OPase) [MASS=137719] NCBI>55154549>Oplah protein [Rattus norvegicus] NCBI>1732065>5-oxo-L-prolinase [Rattus norvegicus] NCBI>149066122>5-oxoprolinase (ATP-hydrolysing), isoform CRA_a [Rattus norvegicus] [M…
537	5-oxoprolinase	R.ISVGAEGPSMADTR.L	57205201	63434344	597638516	24715721	34535504	1260555747	29169601	46783961	35072278	42042264	31951823	13670510	59802953	P97608	Oplah	Glutathione metabolism	Manual Assigned Name:5-oxoprolinase SwissPROT>OPLA_RAT>5-oxoprolinase OS=Rattus norvegicus GN=Oplah IPI>P97608>5-oxoprolinase NCBI>59802953>5-oxoprolinase (5-oxo-L-prolinase) (Pyroglutamase) (5-OPase) [MASS=137719] NCBI>55154549>Oplah protein [Rattus norvegicus] NCBI>1732065>5-oxo-L-prolinase [Rattus norvegicus] NCBI>149066122>5-oxoprolinase (ATP-hydrolysing), isoform CRA_a [Rattus norvegicus] [M…
538	5-oxoprolinase	R.ITDPEILESR.Y	222743922	333072971	183528474	2838973348	2127829767	608667062	700889006	4680842364	4800751344	276680141	694684313	230377779	59802953	P97608	Oplah	Glutathione metabolism	Manual Assigned Name:5-oxoprolinase HPRD>14880_1>5-oxoprolinase ATP hydrolysing SwissPROT>OPLA_RAT>5-oxoprolinase OS=Rattus norvegicus GN=Oplah IPI>P97608>5-oxoprolinase NCBI>59802953>5-oxoprolinase (5-oxo-L-prolinase) (Pyroglutamase) (5-OPase) [MASS=137719] NCBI>55154549>Oplah protein [Rattus norvegicus] NCBI>1732065>5-oxo-L-prolinase [Rattus norvegicus] NCBI>149066122>5-oxoprolinase (ATP-hydrol…
539	5-oxoprolinase	R.LDPIQLSIFSHR.F	43880603	47347860	70647244	21458340	27623540	13902066	49315034	52887246	36478378	61339971	55390373	102443530	59802953	P97608	Oplah	Glutathione metabolism	Manual Assigned Name:5-oxoprolinase SwissPROT>OPLA_RAT>5-oxoprolinase OS=Rattus norvegicus GN=Oplah IPI>P97608>5-oxoprolinase NCBI>59802953>5-oxoprolinase (5-oxo-L-prolinase) (Pyroglutamase) (5-OPase) [MASS=137719] NCBI>55154549>Oplah protein [Rattus norvegicus] NCBI>1732065>5-oxo-L-prolinase [Rattus norvegicus] NCBI>149066122>5-oxoprolinase (ATP-hydrolysing), isoform CRA_a [Rattus norvegicus] [M…
540	5-oxoprolinase	R.LDPIQLSIFSHR.F	45829896	57476524	61015917	48635763	28007870	26031601	47959155	35357449	74094701	48460058	94940677	87712813	59802953	P97608	Oplah	Glutathione metabolism	Manual Assigned Name:5-oxoprolinase SwissPROT>OPLA_RAT>5-oxoprolinase OS=Rattus norvegicus GN=Oplah IPI>P97608>5-oxoprolinase NCBI>59802953>5-oxoprolinase (5-oxo-L-prolinase) (Pyroglutamase) (5-OPase) [MASS=137719] NCBI>55154549>Oplah protein [Rattus norvegicus] NCBI>1732065>5-oxo-L-prolinase [Rattus norvegicus] NCBI>149066122>5-oxoprolinase (ATP-hydrolysing), isoform CRA_a [Rattus norvegicus] [M…
541	5-oxoprolinase	R.M#GTTVATNALLER.Q	10262310	7626323	16103277	8328825	5501500	17287965	5408320	11384817	8556167	4376578	4375245	1527468	59802953	P97608	Oplah	Glutathione metabolism Arginine and proline metabolism	Manual Assigned Name:5-oxoprolinase HPRD>14880_1>5-oxoprolinase ATP hydrolysing SwissPROT>OPLA_RAT>5-oxoprolinase OS=Rattus norvegicus GN=Oplah IPI>P97608>5-oxoprolinase NCBI>59802953>5-oxoprolinase (5-oxo-L-prolinase) (Pyroglutamase) (5-OPase) [MASS=137719] NCBI>55154549>Oplah protein [Rattus norvegicus] NCBI>1732065>5-oxo-L-prolinase [Rattus norvegicus] NCBI>149066122>5-oxoprolinase (ATP-hydrol…
542	5-oxoprolinase	R.MGTTVATNALLER.Q	28751829	44709916	31952571	88380099	33231375	41549938	53724286	36596841	47482957	32192605	25645262	26970924	59802953	P97608	Oplah	Glutathione metabolism Arginine and proline metabolism	Manual Assigned Name:5-oxoprolinase HPRD>14880_1>5-oxoprolinase ATP hydrolysing SwissPROT>OPLA_RAT>5-oxoprolinase OS=Rattus norvegicus GN=Oplah IPI>P97608>5-oxoprolinase NCBI>59802953>5-oxoprolinase (5-oxo-L-prolinase) (Pyroglutamase) (5-OPase) [MASS=137719] NCBI>55154549>Oplah protein [Rattus norvegicus] NCBI>1732065>5-oxo-L-prolinase [Rattus norvegicus] NCBI>149066122>5-oxoprolinase (ATP-hydrol…
543	5-oxoprolinase	R.TGDLLEIQQPVDLEALR.G	15587117	26152959	30664074	17556227	13059111	21075356	22631842	25376119	21362528	3094711	9024846	5751854	59802953	P97608	Oplah	Glutathione metabolism	Manual Assigned Name:5-oxoprolinase SwissPROT>OPLA_RAT>5-oxoprolinase OS=Rattus norvegicus GN=Oplah IPI>P97608>5-oxoprolinase NCBI>59802953>5-oxoprolinase (5-oxo-L-prolinase) (Pyroglutamase) (5-OPase) [MASS=137719] NCBI>55154549>Oplah protein [Rattus norvegicus] NCBI>1732065>5-oxo-L-prolinase [Rattus norvegicus] NCBI>149066122>5-oxoprolinase (ATP-hydrolysing), isoform CRA_a [Rattus norvegicus] [M…
544	60 kDa heat shock protein, mitochondrial	K.APGFGDNR.K	10579360	22299535	30795105	11292795	9159408	4629223	34500643	15914256	22052601	7276117	7575437	4981512	51702230	P63039	Hspd1	RNA degradation Type I diabetes mellitus	Manual Assigned Name:60 kDa heat shock protein, mitochondrial HPRD>00318_1>Heat shock 60 KD protein 1 (chaperonin) HPRD>00318_2>Heat shock 60 KD protein 1 (chaperonin) SwissPROT>CH60_RAT>"60 kDa heat shock protein, mitochondrial OS=Rattus norvegicus GN=Hspd1" SwissPROT>D3Z9X1_RAT>Uncharacterized protein OS=Rattus norvegicus SwissPROT>D4ABH6_RAT>Uncharacterized protein OS=Rattus norvegicus IPI>P63…
545	60 kDa heat shock protein, mitochondrial	K.DIGNIISDAM#K.K	73085607	156015140	193409387	336814227	105446229	156754892	272801125	209303568	228231966	74440625	75345244	95721219	51702230	P63039	Hspd1	RNA degradation Type I diabetes mellitus	Manual Assigned Name:60 kDa heat shock protein, mitochondrial SwissPROT>CH60_RAT>"60 kDa heat shock protein, mitochondrial OS=Rattus norvegicus GN=Hspd1" SwissPROT>D3Z9X1_RAT>Uncharacterized protein OS=Rattus norvegicus SwissPROT>D4ABH6_RAT>Uncharacterized protein OS=Rattus norvegicus IPI>P63039>60 kDa heat shock protein, mitochondrial IPI>D3Z9X1>Uncharacterized protein IPI>D4ABH6>Uncharacterized…
546	60 kDa heat shock protein, mitochondrial	K.DIGNIISDAMK.K	197030170	455595508	458379151	543883073	188351330	234544620	570151227	418120307	415699111	111952896	130550131	139154216	51702230	P63039	Hspd1	RNA degradation Type I diabetes mellitus	Manual Assigned Name:60 kDa heat shock protein, mitochondrial SwissPROT>CH60_RAT>"60 kDa heat shock protein, mitochondrial OS=Rattus norvegicus GN=Hspd1" SwissPROT>D3Z9X1_RAT>Uncharacterized protein OS=Rattus norvegicus SwissPROT>D4ABH6_RAT>Uncharacterized protein OS=Rattus norvegicus IPI>P63039>60 kDa heat shock protein, mitochondrial IPI>D3Z9X1>Uncharacterized protein IPI>D4ABH6>Uncharacterized…
547	60 kDa heat shock protein, mitochondrial	K.DMAIATGGAVFGEEGLNLNLEDVQAHDLGK.V	297984	790061	382921	598276	130331	207826	584921	200520	799727	41897	57508	51165	51702230	P63039	Hspd1	RNA degradation Type I diabetes mellitus	Manual Assigned Name:60 kDa heat shock protein, mitochondrial SwissPROT>CH60_RAT>"60 kDa heat shock protein, mitochondrial OS=Rattus norvegicus GN=Hspd1" SwissPROT>D4ABH6_RAT>Uncharacterized protein OS=Rattus norvegicus IPI>P63039>60 kDa heat shock protein, mitochondrial IPI>D4ABH6>Uncharacterized protein NCBI>51702230>60 kDa heat shock protein, mitochondrial precursor (Hsp60) (60 kDa chaperonin)…
548	60 kDa heat shock protein, mitochondrial	K.ILQSSSEVGYDAM#LGDFVNMVEK.G	863396	1093149		1346044	535704	1592852	5280627	907752	760601	433092	659823		51702230	P63039	Hspd1	RNA degradation Type I diabetes mellitus	Manual Assigned Name:60 kDa heat shock protein, mitochondrial SwissPROT>CH60_RAT>"60 kDa heat shock protein, mitochondrial OS=Rattus norvegicus GN=Hspd1" SwissPROT>D3ZVX2_RAT>Uncharacterized protein OS=Rattus norvegicus GN=Hspd1 SwissPROT>D4ABH6_RAT>Uncharacterized protein OS=Rattus norvegicus IPI>P63039>60 kDa heat shock protein, mitochondrial IPI>D3ZVX2>Uncharacterized protein IPI>D4ABH6>Unchar…
549	60 kDa heat shock protein, mitochondrial	K.ILQSSSEVGYDAMLGDFVNM#VEK.G	6469785	12235104	23199833	31936163	7143079	13628145	12970618	23347462	17821175	2192988	5469979	3411257	51702230	P63039	Hspd1	RNA degradation Type I diabetes mellitus	Manual Assigned Name:60 kDa heat shock protein, mitochondrial SwissPROT>CH60_RAT>"60 kDa heat shock protein, mitochondrial OS=Rattus norvegicus GN=Hspd1" SwissPROT>D3ZVX2_RAT>Uncharacterized protein OS=Rattus norvegicus GN=Hspd1 SwissPROT>D4ABH6_RAT>Uncharacterized protein OS=Rattus norvegicus IPI>P63039>60 kDa heat shock protein, mitochondrial IPI>D3ZVX2>Uncharacterized protein IPI>D4ABH6>Unchar…
550	60 kDa heat shock protein, mitochondrial	K.ILQSSSEVGYDAMLGDFVNM#VEK.G	4239206	14849719	24709804	22690410	824797	2098060	20279613	7418358	32460773	118671	490725	603607	51702230	P63039	Hspd1	RNA degradation Type I diabetes mellitus	Manual Assigned Name:60 kDa heat shock protein, mitochondrial SwissPROT>CH60_RAT>"60 kDa heat shock protein, mitochondrial OS=Rattus norvegicus GN=Hspd1" SwissPROT>D3ZVX2_RAT>Uncharacterized protein OS=Rattus norvegicus GN=Hspd1 SwissPROT>D4ABH6_RAT>Uncharacterized protein OS=Rattus norvegicus IPI>P63039>60 kDa heat shock protein, mitochondrial IPI>D3ZVX2>Uncharacterized protein IPI>D4ABH6>Unchar…
551	60 kDa heat shock protein, mitochondrial	K.ILQSSSEVGYDAMLGDFVNMVEK.G	3281706	7661891	5368983	6941875	3505397	2507818	7435757	6415375	3837447	1262658	2177050	1469440	51702230	P63039	Hspd1	RNA degradation Type I diabetes mellitus	Manual Assigned Name:60 kDa heat shock protein, mitochondrial SwissPROT>CH60_RAT>"60 kDa heat shock protein, mitochondrial OS=Rattus norvegicus GN=Hspd1" SwissPROT>D3ZVX2_RAT>Uncharacterized protein OS=Rattus norvegicus GN=Hspd1 SwissPROT>D4ABH6_RAT>Uncharacterized protein OS=Rattus norvegicus IPI>P63039>60 kDa heat shock protein, mitochondrial IPI>D3ZVX2>Uncharacterized protein IPI>D4ABH6>Unchar…
552	60 kDa heat shock protein, mitochondrial	K.ILQSSSEVGYDAMLGDFVNMVEK.G	1933689	4635730	2510949	4504616	2813386	1949305	3125417	3063861	1469629	793197	1362651	846192	51702230	P63039	Hspd1	RNA degradation Type I diabetes mellitus	Manual Assigned Name:60 kDa heat shock protein, mitochondrial SwissPROT>CH60_RAT>"60 kDa heat shock protein, mitochondrial OS=Rattus norvegicus GN=Hspd1" SwissPROT>D3ZVX2_RAT>Uncharacterized protein OS=Rattus norvegicus GN=Hspd1 SwissPROT>D4ABH6_RAT>Uncharacterized protein OS=Rattus norvegicus IPI>P63039>60 kDa heat shock protein, mitochondrial IPI>D3ZVX2>Uncharacterized protein IPI>D4ABH6>Unchar…
553	60 kDa heat shock protein, mitochondrial	K.ISSVQSIVPALEIANAHR.K	686725537	1279469428	1140187512	1671390179	847742104	903296849	1229379645	1052828725	1182733288	487484208	542102465	544146620	51702230	P63039	Hspd1	RNA degradation Type I diabetes mellitus	Manual Assigned Name:60 kDa heat shock protein, mitochondrial SwissPROT>CH60_RAT>"60 kDa heat shock protein, mitochondrial OS=Rattus norvegicus GN=Hspd1" IPI>P63039>60 kDa heat shock protein, mitochondrial NCBI>51702230>60 kDa heat shock protein, mitochondrial precursor (Hsp60) (60 kDa chaperonin) (CPN60) (Heat shock protein 60) (HSP-60) (Mitochondrial matrix protein P1) (HSP-65) [MASS=60955] NCB…
554	60 kDa heat shock protein, mitochondrial	K.ISSVQSIVPALEIANAHR.K	87804247	165899900	143763901	224385413	83119820	114731315	196781610	231715302	181844356	42303949	98936635	66992909	51702230	P63039	Hspd1	RNA degradation Type I diabetes mellitus	Manual Assigned Name:60 kDa heat shock protein, mitochondrial SwissPROT>CH60_RAT>"60 kDa heat shock protein, mitochondrial OS=Rattus norvegicus GN=Hspd1" IPI>P63039>60 kDa heat shock protein, mitochondrial NCBI>51702230>60 kDa heat shock protein, mitochondrial precursor (Hsp60) (60 kDa chaperonin) (CPN60) (Heat shock protein 60) (HSP-60) (Mitochondrial matrix protein P1) (HSP-65) [MASS=60955] NCB…
555	60 kDa heat shock protein, mitochondrial	K.KISSVQSIVPALEIANAHR.K	55184223	130661855	183133460	61225857	60395141	82150217	61743106	56364588	102851220	47479672	77273991	98840349	51702230	P63039	Hspd1	RNA degradation Type I diabetes mellitus	Manual Assigned Name:60 kDa heat shock protein, mitochondrial SwissPROT>CH60_RAT>"60 kDa heat shock protein, mitochondrial OS=Rattus norvegicus GN=Hspd1" IPI>P63039>60 kDa heat shock protein, mitochondrial NCBI>51702230>60 kDa heat shock protein, mitochondrial precursor (Hsp60) (60 kDa chaperonin) (CPN60) (Heat shock protein 60) (HSP-60) (Mitochondrial matrix protein P1) (HSP-65) [MASS=60955] NCB…
556	60 kDa heat shock protein, mitochondrial	K.KISSVQSIVPALEIANAHR.K	19605479	22178522	5205027	30903299	18808852	2643295	22421299	45636445	11978644	7837502	15447669	2327960	51702230	P63039	Hspd1	RNA degradation Type I diabetes mellitus	Manual Assigned Name:60 kDa heat shock protein, mitochondrial SwissPROT>CH60_RAT>"60 kDa heat shock protein, mitochondrial OS=Rattus norvegicus GN=Hspd1" IPI>P63039>60 kDa heat shock protein, mitochondrial NCBI>51702230>60 kDa heat shock protein, mitochondrial precursor (Hsp60) (60 kDa chaperonin) (CPN60) (Heat shock protein 60) (HSP-60) (Mitochondrial matrix protein P1) (HSP-65) [MASS=60955] NCB…
557	60 kDa heat shock protein, mitochondrial	K.LVQDVANNTNEEAGDGTTTATVLAR.S	16213413	38972866	42362178	58705130	43966374	49317403	63881176	28879675	42115071	22483141	27530913	16544268	51702230	P63039	Hspd1	RNA degradation Type I diabetes mellitus	Manual Assigned Name:60 kDa heat shock protein, mitochondrial HPRD>00318_1>Heat shock 60 KD protein 1 (chaperonin) HPRD>00318_2>Heat shock 60 KD protein 1 (chaperonin) SwissPROT>CH60_RAT>"60 kDa heat shock protein, mitochondrial OS=Rattus norvegicus GN=Hspd1" SwissPROT>D4ABH6_RAT>Uncharacterized protein OS=Rattus norvegicus IPI>P63039>60 kDa heat shock protein, mitochondrial IPI>D4ABH6>Uncharacte…
558	60 kDa heat shock protein, mitochondrial	K.LVQDVANNTNEEAGDGTTTATVLAR.S	15583748	30816812	17511100	55413870	27578765	29569862	81987960	49685043	46061091	11233148	25861425	12260697	51702230	P63039	Hspd1	RNA degradation Type I diabetes mellitus	Manual Assigned Name:60 kDa heat shock protein, mitochondrial HPRD>00318_1>Heat shock 60 KD protein 1 (chaperonin) HPRD>00318_2>Heat shock 60 KD protein 1 (chaperonin) SwissPROT>CH60_RAT>"60 kDa heat shock protein, mitochondrial OS=Rattus norvegicus GN=Hspd1" SwissPROT>D4ABH6_RAT>Uncharacterized protein OS=Rattus norvegicus IPI>P63039>60 kDa heat shock protein, mitochondrial IPI>D4ABH6>Uncharacte…
559	60 kDa heat shock protein, mitochondrial	K.NAGVEGSLIVEK.I	204193715	310938250	402812684	269859821	105395606	160637683	508137242	195853735	318230057	111545242	110997576	104119977	51702230	P63039	Hspd1	RNA degradation Type I diabetes mellitus	Manual Assigned Name:60 kDa heat shock protein, mitochondrial HPRD>00318_1>Heat shock 60 KD protein 1 (chaperonin) HPRD>00318_2>Heat shock 60 KD protein 1 (chaperonin) SwissPROT>CH60_RAT>"60 kDa heat shock protein, mitochondrial OS=Rattus norvegicus GN=Hspd1" SwissPROT>D3ZVX2_RAT>Uncharacterized protein OS=Rattus norvegicus GN=Hspd1 SwissPROT>D4ABH6_RAT>Uncharacterized protein OS=Rattus norvegicu…
560	60 kDa heat shock protein, mitochondrial	K.TLNDELEIIEGM#K.F	243702153	169247004	250739538	464734702	277509886	273385876	335094026	450842724	290938844	196055508	109606894	202430356	51702230	P63039	Hspd1	RNA degradation Type I diabetes mellitus	Manual Assigned Name:60 kDa heat shock protein, mitochondrial HPRD>00318_1>Heat shock 60 KD protein 1 (chaperonin) HPRD>00318_2>Heat shock 60 KD protein 1 (chaperonin) SwissPROT>CH60_RAT>"60 kDa heat shock protein, mitochondrial OS=Rattus norvegicus GN=Hspd1" SwissPROT>D3Z9X1_RAT>Uncharacterized protein OS=Rattus norvegicus IPI>P63039>60 kDa heat shock protein, mitochondrial IPI>D3Z9X1>Uncharacte…
561	60 kDa heat shock protein, mitochondrial	K.TLNDELEIIEGM#K.F	877285703	1101154590	308103352	239343942	310256174	41581956	914779463	714349493	659282374	69370602	180808205	51846737	51702230	P63039	Hspd1	RNA degradation Type I diabetes mellitus	Manual Assigned Name:60 kDa heat shock protein, mitochondrial HPRD>00318_1>Heat shock 60 KD protein 1 (chaperonin) HPRD>00318_2>Heat shock 60 KD protein 1 (chaperonin) SwissPROT>CH60_RAT>"60 kDa heat shock protein, mitochondrial OS=Rattus norvegicus GN=Hspd1" SwissPROT>D3Z9X1_RAT>Uncharacterized protein OS=Rattus norvegicus IPI>P63039>60 kDa heat shock protein, mitochondrial IPI>D3Z9X1>Uncharacte…
562	60 kDa heat shock protein, mitochondrial	K.TLNDELEIIEGMK.F	224309372	521448612	453653502	721445560	279934890	310522024	644087575	535351545	431088391	177550046	218478180	195344401	51702230	P63039	Hspd1	RNA degradation Type I diabetes mellitus	Manual Assigned Name:60 kDa heat shock protein, mitochondrial HPRD>00318_1>Heat shock 60 KD protein 1 (chaperonin) HPRD>00318_2>Heat shock 60 KD protein 1 (chaperonin) SwissPROT>CH60_RAT>"60 kDa heat shock protein, mitochondrial OS=Rattus norvegicus GN=Hspd1" SwissPROT>D3Z9X1_RAT>Uncharacterized protein OS=Rattus norvegicus IPI>P63039>60 kDa heat shock protein, mitochondrial IPI>D3Z9X1>Uncharacte…
563	60 kDa heat shock protein, mitochondrial	K.TLNDELEIIEGMK.F	22209079	41373212	41819771	61658160	27087577	24237857	67854725	39405353	33034324	14641972	15476619	19442603	51702230	P63039	Hspd1	RNA degradation Type I diabetes mellitus	Manual Assigned Name:60 kDa heat shock protein, mitochondrial HPRD>00318_1>Heat shock 60 KD protein 1 (chaperonin) HPRD>00318_2>Heat shock 60 KD protein 1 (chaperonin) SwissPROT>CH60_RAT>"60 kDa heat shock protein, mitochondrial OS=Rattus norvegicus GN=Hspd1" SwissPROT>D3Z9X1_RAT>Uncharacterized protein OS=Rattus norvegicus IPI>P63039>60 kDa heat shock protein, mitochondrial IPI>D3Z9X1>Uncharacte…
564	60 kDa heat shock protein, mitochondrial	K.VGEVIVTK.D	73894268	203917507	260354742	250668553	59939213	93265081	528418111	121708970	341169126	50844218	56842926	39998162	51702230	P63039	Hspd1	RNA degradation Type I diabetes mellitus	Manual Assigned Name:60 kDa heat shock protein, mitochondrial HPRD>00318_1>Heat shock 60 KD protein 1 (chaperonin) HPRD>00318_2>Heat shock 60 KD protein 1 (chaperonin) SwissPROT>CH60_RAT>"60 kDa heat shock protein, mitochondrial OS=Rattus norvegicus GN=Hspd1" SwissPROT>D3Z9X1_RAT>Uncharacterized protein OS=Rattus norvegicus SwissPROT>D3ZVX2_RAT>Uncharacterized protein OS=Rattus norvegicus GN=Hspd…
565	60 kDa heat shock protein, mitochondrial	K.VGGTSDVEVNEK.K	75374348	70470248	52744017	113603715	332606366	95417574	137178952	78231349	129876714	417347935	45263665	26856539	51702230	P63039	Hspd1	RNA degradation Type I diabetes mellitus	Manual Assigned Name:60 kDa heat shock protein, mitochondrial HPRD>00318_1>Heat shock 60 KD protein 1 (chaperonin) HPRD>00318_2>Heat shock 60 KD protein 1 (chaperonin) SwissPROT>CH60_RAT>"60 kDa heat shock protein, mitochondrial OS=Rattus norvegicus GN=Hspd1" SwissPROT>D3ZVX2_RAT>Uncharacterized protein OS=Rattus norvegicus GN=Hspd1 IPI>P63039>60 kDa heat shock protein, mitochondrial IPI>D3ZVX2>U…
566	60 kDa heat shock protein, mitochondrial	K.VGGTSDVEVNEKK.D	10694015	32853116	26114507	57786793	11520976	10794409	55863743	35506132	42707577	6854836	8922358	5395052	51702230	P63039	Hspd1	RNA degradation Type I diabetes mellitus	Manual Assigned Name:60 kDa heat shock protein, mitochondrial HPRD>00318_1>Heat shock 60 KD protein 1 (chaperonin) HPRD>00318_2>Heat shock 60 KD protein 1 (chaperonin) SwissPROT>CH60_RAT>"60 kDa heat shock protein, mitochondrial OS=Rattus norvegicus GN=Hspd1" SwissPROT>D3ZVX2_RAT>Uncharacterized protein OS=Rattus norvegicus GN=Hspd1 IPI>P63039>60 kDa heat shock protein, mitochondrial IPI>D3ZVX2>U…
567	60 kDa heat shock protein, mitochondrial	K.VGGTSDVEVNEKK.D	815680	27367737	29922630	5304383	1433229	544892	4895735	2775608	3332552	225499	1922545	2966303	51702230	P63039	Hspd1	RNA degradation Type I diabetes mellitus	Manual Assigned Name:60 kDa heat shock protein, mitochondrial HPRD>00318_1>Heat shock 60 KD protein 1 (chaperonin) HPRD>00318_2>Heat shock 60 KD protein 1 (chaperonin) SwissPROT>CH60_RAT>"60 kDa heat shock protein, mitochondrial OS=Rattus norvegicus GN=Hspd1" SwissPROT>D3ZVX2_RAT>Uncharacterized protein OS=Rattus norvegicus GN=Hspd1 IPI>P63039>60 kDa heat shock protein, mitochondrial IPI>D3ZVX2>U…
568	60 kDa heat shock protein, mitochondrial	K.VGGTSDVEVNEKKDR.V	1551929	2735182	3186062	8502138	1706861	3677520	10770583	1983237	5163764	1317846	1493822	475489	51702230	P63039	Hspd1	RNA degradation Type I diabetes mellitus	Manual Assigned Name:60 kDa heat shock protein, mitochondrial HPRD>00318_1>Heat shock 60 KD protein 1 (chaperonin) HPRD>00318_2>Heat shock 60 KD protein 1 (chaperonin) SwissPROT>CH60_RAT>"60 kDa heat shock protein, mitochondrial OS=Rattus norvegicus GN=Hspd1" SwissPROT>D3ZVX2_RAT>Uncharacterized protein OS=Rattus norvegicus GN=Hspd1 IPI>P63039>60 kDa heat shock protein, mitochondrial IPI>D3ZVX2>U…
569	60 kDa heat shock protein, mitochondrial	K.VGGTSDVEVNEKKDR.V	218652	278422	373697	1545689	135874	515777	1498753	247236	651541	148455	190348	35073	51702230	P63039	Hspd1	RNA degradation Type I diabetes mellitus	Manual Assigned Name:60 kDa heat shock protein, mitochondrial HPRD>00318_1>Heat shock 60 KD protein 1 (chaperonin) HPRD>00318_2>Heat shock 60 KD protein 1 (chaperonin) SwissPROT>CH60_RAT>"60 kDa heat shock protein, mitochondrial OS=Rattus norvegicus GN=Hspd1" SwissPROT>D3ZVX2_RAT>Uncharacterized protein OS=Rattus norvegicus GN=Hspd1 IPI>P63039>60 kDa heat shock protein, mitochondrial IPI>D3ZVX2>U…
570	60 kDa heat shock protein, mitochondrial	K.VGLQVVAVK.A	969326016	2106692512	2241528852	2320742837	1303378692	1312179638	3033389943	2288584856	2476470585	919529640	1273121638	1046467181	51702230	P63039	Hspd1	RNA degradation Type I diabetes mellitus	Manual Assigned Name:60 kDa heat shock protein, mitochondrial HPRD>00318_1>Heat shock 60 KD protein 1 (chaperonin) HPRD>00318_2>Heat shock 60 KD protein 1 (chaperonin) SwissPROT>CH60_RAT>"60 kDa heat shock protein, mitochondrial OS=Rattus norvegicus GN=Hspd1" SwissPROT>D4ABH6_RAT>Uncharacterized protein OS=Rattus norvegicus IPI>P63039>60 kDa heat shock protein, mitochondrial IPI>D4ABH6>Uncharacte…
571	60 kDa heat shock protein, mitochondrial	R.ALM#LQGVDLLADAVAVTM#GPK.G	2554633	3332404	63084964	11910219	5550390	10413218	3734202	6061394	3950436	4043732	5613697	6485676	51702230	P63039	Hspd1	RNA degradation Type I diabetes mellitus	Manual Assigned Name:60 kDa heat shock protein, mitochondrial HPRD>00318_1>Heat shock 60 KD protein 1 (chaperonin) HPRD>00318_2>Heat shock 60 KD protein 1 (chaperonin) SwissPROT>CH60_RAT>"60 kDa heat shock protein, mitochondrial OS=Rattus norvegicus GN=Hspd1" SwissPROT>D4ABH6_RAT>Uncharacterized protein OS=Rattus norvegicus IPI>P63039>60 kDa heat shock protein, mitochondrial IPI>D4ABH6>Uncharacte…
572	60 kDa heat shock protein, mitochondrial	R.ALM#LQGVDLLADAVAVTM#GPK.G	2747915	3145748	30786735	11624245	4714082	9548891	3712387	5475116	4339992	3280725	7098635	5843482	51702230	P63039	Hspd1	RNA degradation Type I diabetes mellitus	Manual Assigned Name:60 kDa heat shock protein, mitochondrial HPRD>00318_1>Heat shock 60 KD protein 1 (chaperonin) HPRD>00318_2>Heat shock 60 KD protein 1 (chaperonin) SwissPROT>CH60_RAT>"60 kDa heat shock protein, mitochondrial OS=Rattus norvegicus GN=Hspd1" SwissPROT>D4ABH6_RAT>Uncharacterized protein OS=Rattus norvegicus IPI>P63039>60 kDa heat shock protein, mitochondrial IPI>D4ABH6>Uncharacte…
573	60 kDa heat shock protein, mitochondrial	R.ALM#LQGVDLLADAVAVTMGPK.G	252310	8888459	6657726	939221	415802	414356	633579	767699	33512263	1117994	1301486	1088321	51702230	P63039	Hspd1	RNA degradation Type I diabetes mellitus	Manual Assigned Name:60 kDa heat shock protein, mitochondrial HPRD>00318_1>Heat shock 60 KD protein 1 (chaperonin) HPRD>00318_2>Heat shock 60 KD protein 1 (chaperonin) SwissPROT>CH60_RAT>"60 kDa heat shock protein, mitochondrial OS=Rattus norvegicus GN=Hspd1" SwissPROT>D4ABH6_RAT>Uncharacterized protein OS=Rattus norvegicus IPI>P63039>60 kDa heat shock protein, mitochondrial IPI>D4ABH6>Uncharacte…
574	60 kDa heat shock protein, mitochondrial	R.ALM#LQGVDLLADAVAVTMGPK.G	3106330	4702709	2527628	4409699	5111664	572687	2459726	2434312	1644517	1201090	2319186	731918	51702230	P63039	Hspd1	RNA degradation Type I diabetes mellitus	Manual Assigned Name:60 kDa heat shock protein, mitochondrial HPRD>00318_1>Heat shock 60 KD protein 1 (chaperonin) HPRD>00318_2>Heat shock 60 KD protein 1 (chaperonin) SwissPROT>CH60_RAT>"60 kDa heat shock protein, mitochondrial OS=Rattus norvegicus GN=Hspd1" SwissPROT>D4ABH6_RAT>Uncharacterized protein OS=Rattus norvegicus IPI>P63039>60 kDa heat shock protein, mitochondrial IPI>D4ABH6>Uncharacte…
575	60 kDa heat shock protein, mitochondrial	R.ALMLQGVDLLADAVAVTM#GPK.G	4760819	7510353	15830165	11928084	7470916	11250848	7589294	9254899	6990771	6217683	7172691	6707818	51702230	P63039	Hspd1	RNA degradation Type I diabetes mellitus	Manual Assigned Name:60 kDa heat shock protein, mitochondrial HPRD>00318_1>Heat shock 60 KD protein 1 (chaperonin) HPRD>00318_2>Heat shock 60 KD protein 1 (chaperonin) SwissPROT>CH60_RAT>"60 kDa heat shock protein, mitochondrial OS=Rattus norvegicus GN=Hspd1" SwissPROT>D4ABH6_RAT>Uncharacterized protein OS=Rattus norvegicus IPI>P63039>60 kDa heat shock protein, mitochondrial IPI>D4ABH6>Uncharacte…
576	60 kDa heat shock protein, mitochondrial	R.ALMLQGVDLLADAVAVTMGPK.G	372830	1376065	1426071	1028925	508843	414090	614637	418524	767459	515207	374502	2741273	51702230	P63039	Hspd1	RNA degradation Type I diabetes mellitus	Manual Assigned Name:60 kDa heat shock protein, mitochondrial HPRD>00318_1>Heat shock 60 KD protein 1 (chaperonin) HPRD>00318_2>Heat shock 60 KD protein 1 (chaperonin) SwissPROT>CH60_RAT>"60 kDa heat shock protein, mitochondrial OS=Rattus norvegicus GN=Hspd1" SwissPROT>D4ABH6_RAT>Uncharacterized protein OS=Rattus norvegicus IPI>P63039>60 kDa heat shock protein, mitochondrial IPI>D4ABH6>Uncharacte…
577	60 kDa heat shock protein, mitochondrial	R.ALMLQGVDLLADAVAVTMGPK.G	2227567	3730404	7182469	11866630	3199901	3241445	5240361	2565817	3630609	1624346	3174649	2551230	51702230	P63039	Hspd1	RNA degradation Type I diabetes mellitus	Manual Assigned Name:60 kDa heat shock protein, mitochondrial HPRD>00318_1>Heat shock 60 KD protein 1 (chaperonin) HPRD>00318_2>Heat shock 60 KD protein 1 (chaperonin) SwissPROT>CH60_RAT>"60 kDa heat shock protein, mitochondrial OS=Rattus norvegicus GN=Hspd1" SwissPROT>D4ABH6_RAT>Uncharacterized protein OS=Rattus norvegicus IPI>P63039>60 kDa heat shock protein, mitochondrial IPI>D4ABH6>Uncharacte…
578	60 kDa heat shock protein, mitochondrial	R.GVM#LAVDAVIAELK.K	45312920	120314432	89573722	57839913	44128372	75015653	54849157	41953695	69395162	9124097	18008662	35129768	51702230	P63039	Hspd1	RNA degradation Type I diabetes mellitus	Manual Assigned Name:60 kDa heat shock protein, mitochondrial HPRD>00318_1>Heat shock 60 KD protein 1 (chaperonin) HPRD>00318_2>Heat shock 60 KD protein 1 (chaperonin) SwissPROT>CH60_RAT>"60 kDa heat shock protein, mitochondrial OS=Rattus norvegicus GN=Hspd1" SwissPROT>D4ABH6_RAT>Uncharacterized protein OS=Rattus norvegicus IPI>P63039>60 kDa heat shock protein, mitochondrial IPI>D4ABH6>Uncharacte…
579	60 kDa heat shock protein, mitochondrial	R.GVM#LAVDAVIAELK.K	17743392	6142431	40006679	24086798	10209808	13061811	18987276	1935274	13562563	352868	1863482	391811	51702230	P63039	Hspd1	RNA degradation Type I diabetes mellitus	Manual Assigned Name:60 kDa heat shock protein, mitochondrial HPRD>00318_1>Heat shock 60 KD protein 1 (chaperonin) HPRD>00318_2>Heat shock 60 KD protein 1 (chaperonin) SwissPROT>CH60_RAT>"60 kDa heat shock protein, mitochondrial OS=Rattus norvegicus GN=Hspd1" SwissPROT>D4ABH6_RAT>Uncharacterized protein OS=Rattus norvegicus IPI>P63039>60 kDa heat shock protein, mitochondrial IPI>D4ABH6>Uncharacte…
580	60 kDa heat shock protein, mitochondrial	R.GVM#LAVDAVIAELKK.Q	18560111	8127746	1607966	9730226	10777999	1413181	28308359	13235642	3193498	4966425	2645330	794239	51702230	P63039	Hspd1	RNA degradation Type I diabetes mellitus	Manual Assigned Name:60 kDa heat shock protein, mitochondrial HPRD>00318_1>Heat shock 60 KD protein 1 (chaperonin) HPRD>00318_2>Heat shock 60 KD protein 1 (chaperonin) SwissPROT>CH60_RAT>"60 kDa heat shock protein, mitochondrial OS=Rattus norvegicus GN=Hspd1" SwissPROT>D4ABH6_RAT>Uncharacterized protein OS=Rattus norvegicus IPI>P63039>60 kDa heat shock protein, mitochondrial IPI>D4ABH6>Uncharacte…
581	60 kDa heat shock protein, mitochondrial	R.GVMLAVDAVIAELK.K	884493	731562	3775750	3076946	2437781	7166711	407489	2051788	726675	369935	1543594	1892203	51702230	P63039	Hspd1	RNA degradation Type I diabetes mellitus	Manual Assigned Name:60 kDa heat shock protein, mitochondrial HPRD>00318_1>Heat shock 60 KD protein 1 (chaperonin) HPRD>00318_2>Heat shock 60 KD protein 1 (chaperonin) SwissPROT>CH60_RAT>"60 kDa heat shock protein, mitochondrial OS=Rattus norvegicus GN=Hspd1" SwissPROT>D4ABH6_RAT>Uncharacterized protein OS=Rattus norvegicus IPI>P63039>60 kDa heat shock protein, mitochondrial IPI>D4ABH6>Uncharacte…
582	60 kDa heat shock protein, mitochondrial	R.GVMLAVDAVIAELK.K	349538	918908	706016	941865	946347	281644	1193136	1075038	672579	546890	518790	567732	51702230	P63039	Hspd1	RNA degradation Type I diabetes mellitus	Manual Assigned Name:60 kDa heat shock protein, mitochondrial HPRD>00318_1>Heat shock 60 KD protein 1 (chaperonin) HPRD>00318_2>Heat shock 60 KD protein 1 (chaperonin) SwissPROT>CH60_RAT>"60 kDa heat shock protein, mitochondrial OS=Rattus norvegicus GN=Hspd1" SwissPROT>D4ABH6_RAT>Uncharacterized protein OS=Rattus norvegicus IPI>P63039>60 kDa heat shock protein, mitochondrial IPI>D4ABH6>Uncharacte…
583	60 kDa heat shock protein, mitochondrial	R.GVMLAVDAVIAELKK.Q	25081422	29416162	8026933	10420591	2284493	3539583	4693691	18684409	6981837	103412	585718	725519	51702230	P63039	Hspd1	RNA degradation Type I diabetes mellitus	Manual Assigned Name:60 kDa heat shock protein, mitochondrial HPRD>00318_1>Heat shock 60 KD protein 1 (chaperonin) HPRD>00318_2>Heat shock 60 KD protein 1 (chaperonin) SwissPROT>CH60_RAT>"60 kDa heat shock protein, mitochondrial OS=Rattus norvegicus GN=Hspd1" SwissPROT>D4ABH6_RAT>Uncharacterized protein OS=Rattus norvegicus IPI>P63039>60 kDa heat shock protein, mitochondrial IPI>D4ABH6>Uncharacte…
584	60 kDa heat shock protein, mitochondrial	R.GYISPYFINTSK.G	129298709	295763658	152432222	100444856	122792944	69629407	164905292	342236859	292585011	34755382	259084467	80474113	51702230	P63039	Hspd1	RNA degradation Type I diabetes mellitus	Manual Assigned Name:60 kDa heat shock protein, mitochondrial HPRD>00318_1>Heat shock 60 KD protein 1 (chaperonin) HPRD>00318_2>Heat shock 60 KD protein 1 (chaperonin) SwissPROT>CH60_RAT>"60 kDa heat shock protein, mitochondrial OS=Rattus norvegicus GN=Hspd1" SwissPROT>D4ABH6_RAT>Uncharacterized protein OS=Rattus norvegicus IPI>P63039>60 kDa heat shock protein, mitochondrial IPI>D4ABH6>Uncharacte…
585	60 kDa heat shock protein, mitochondrial	R.IQEITEQLDITTSEYEK.E	141760	426162	178863	2574037	486961	538035	762628	1507092	1368866	109537	88303	116707	51702230	P63039	Hspd1	RNA degradation Type I diabetes mellitus	Manual Assigned Name:60 kDa heat shock protein, mitochondrial SwissPROT>CH60_RAT>"60 kDa heat shock protein, mitochondrial OS=Rattus norvegicus GN=Hspd1" SwissPROT>D3ZVX2_RAT>Uncharacterized protein OS=Rattus norvegicus GN=Hspd1 SwissPROT>D4ABH6_RAT>Uncharacterized protein OS=Rattus norvegicus IPI>P63039>60 kDa heat shock protein, mitochondrial IPI>D3ZVX2>Uncharacterized protein IPI>D4ABH6>Unchar…
586	60 kDa heat shock protein, mitochondrial	R.KGVITVKDGK.T	7215	30755	12012	131175	28832	22705	230326	167619	85982	11607	18327	6320	51702230	P63039	Hspd1	RNA degradation Type I diabetes mellitus	Manual Assigned Name:60 kDa heat shock protein, mitochondrial HPRD>00318_1>Heat shock 60 KD protein 1 (chaperonin) HPRD>00318_2>Heat shock 60 KD protein 1 (chaperonin) SwissPROT>CH60_RAT>"60 kDa heat shock protein, mitochondrial OS=Rattus norvegicus GN=Hspd1" SwissPROT>D4ABH6_RAT>Uncharacterized protein OS=Rattus norvegicus IPI>P63039>60 kDa heat shock protein, mitochondrial IPI>D4ABH6>Uncharacte…
587	60 kDa heat shock protein, mitochondrial	R.KPLVIIAEDVDGEALSTLVLNR.L	67177	335100	414407	152468	42091	90764	343361	212467	130699	35966	35844	22516	51702230	P63039	Hspd1	RNA degradation Type I diabetes mellitus	Manual Assigned Name:60 kDa heat shock protein, mitochondrial HPRD>00318_1>Heat shock 60 KD protein 1 (chaperonin) HPRD>00318_2>Heat shock 60 KD protein 1 (chaperonin) SwissPROT>CH60_RAT>"60 kDa heat shock protein, mitochondrial OS=Rattus norvegicus GN=Hspd1" SwissPROT>D4ABH6_RAT>Uncharacterized protein OS=Rattus norvegicus IPI>P63039>60 kDa heat shock protein, mitochondrial IPI>D4ABH6>Uncharacte…
588	60 kDa heat shock protein, mitochondrial	R.TALLDAAGVASLLTTAEAVVTEIPK.E	433268	1867575	557090	1242190	14605556	24941756	1424707	773943	790351	8024068	5385729	9810920	51702230	P63039	Hspd1	RNA degradation Type I diabetes mellitus	Manual Assigned Name:60 kDa heat shock protein, mitochondrial SwissPROT>CH60_RAT>"60 kDa heat shock protein, mitochondrial OS=Rattus norvegicus GN=Hspd1" SwissPROT>D3ZVX2_RAT>Uncharacterized protein OS=Rattus norvegicus GN=Hspd1 SwissPROT>D4ABH6_RAT>Uncharacterized protein OS=Rattus norvegicus IPI>P63039>60 kDa heat shock protein, mitochondrial IPI>D3ZVX2>Uncharacterized protein IPI>D4ABH6>Unchar…
589	60 kDa heat shock protein, mitochondrial	R.TALLDAAGVASLLTTAEAVVTEIPK.E	11354737	19743602	33605476	31848720	7129106	12312843	33986816	18183664	30521493	3551819	2822211	5908968	51702230	P63039	Hspd1	RNA degradation Type I diabetes mellitus	Manual Assigned Name:60 kDa heat shock protein, mitochondrial SwissPROT>CH60_RAT>"60 kDa heat shock protein, mitochondrial OS=Rattus norvegicus GN=Hspd1" SwissPROT>D3ZVX2_RAT>Uncharacterized protein OS=Rattus norvegicus GN=Hspd1 SwissPROT>D4ABH6_RAT>Uncharacterized protein OS=Rattus norvegicus IPI>P63039>60 kDa heat shock protein, mitochondrial IPI>D3ZVX2>Uncharacterized protein IPI>D4ABH6>Unchar…
590	60 kDa heat shock protein, mitochondrial	R.TALLDAAGVASLLTTAEAVVTEIPK.E	4466439	8811370	28618405	9217067	891087	3494329	5795445	4942668	6680236	451616	403626	892803	51702230	P63039	Hspd1	RNA degradation Type I diabetes mellitus	Manual Assigned Name:60 kDa heat shock protein, mitochondrial SwissPROT>CH60_RAT>"60 kDa heat shock protein, mitochondrial OS=Rattus norvegicus GN=Hspd1" SwissPROT>D3ZVX2_RAT>Uncharacterized protein OS=Rattus norvegicus GN=Hspd1 SwissPROT>D4ABH6_RAT>Uncharacterized protein OS=Rattus norvegicus IPI>P63039>60 kDa heat shock protein, mitochondrial IPI>D3ZVX2>Uncharacterized protein IPI>D4ABH6>Unchar…
591	60 kDa heat shock protein, mitochondrial	R.TALLDAAGVASLLTTAEAVVTEIPKEEK.D	25589378	52190556	33588274	44344240	11223615	8359244	30109282	25034811	26563565	4509537	7440924	3734376	51702230	P63039	Hspd1	RNA degradation Type I diabetes mellitus	Manual Assigned Name:60 kDa heat shock protein, mitochondrial SwissPROT>CH60_RAT>"60 kDa heat shock protein, mitochondrial OS=Rattus norvegicus GN=Hspd1" SwissPROT>D3ZVX2_RAT>Uncharacterized protein OS=Rattus norvegicus GN=Hspd1 SwissPROT>D4ABH6_RAT>Uncharacterized protein OS=Rattus norvegicus IPI>P63039>60 kDa heat shock protein, mitochondrial IPI>D3ZVX2>Uncharacterized protein IPI>D4ABH6>Unchar…
592	60 kDa heat shock protein, mitochondrial	R.TALLDAAGVASLLTTAEAVVTEIPKEEK.D	11560916	27331327	20317233	27217567	7470871	5883084	16690072	20478012	12788251	2716046	5318850	2885813	51702230	P63039	Hspd1	RNA degradation Type I diabetes mellitus	Manual Assigned Name:60 kDa heat shock protein, mitochondrial SwissPROT>CH60_RAT>"60 kDa heat shock protein, mitochondrial OS=Rattus norvegicus GN=Hspd1" SwissPROT>D3ZVX2_RAT>Uncharacterized protein OS=Rattus norvegicus GN=Hspd1 SwissPROT>D4ABH6_RAT>Uncharacterized protein OS=Rattus norvegicus IPI>P63039>60 kDa heat shock protein, mitochondrial IPI>D3ZVX2>Uncharacterized protein IPI>D4ABH6>Unchar…
593	60 kDa heat shock protein, mitochondrial	R.TALLDAAGVASLLTTAEAVVTEIPKEEK.D	806199	983448	1113849	3144817	809830	309290	2047120	2301301	1466807	229631	762095	169915	51702230	P63039	Hspd1	RNA degradation Type I diabetes mellitus	Manual Assigned Name:60 kDa heat shock protein, mitochondrial SwissPROT>CH60_RAT>"60 kDa heat shock protein, mitochondrial OS=Rattus norvegicus GN=Hspd1" SwissPROT>D3ZVX2_RAT>Uncharacterized protein OS=Rattus norvegicus GN=Hspd1 SwissPROT>D4ABH6_RAT>Uncharacterized protein OS=Rattus norvegicus IPI>P63039>60 kDa heat shock protein, mitochondrial IPI>D3ZVX2>Uncharacterized protein IPI>D4ABH6>Unchar…
594	60 kDa heat shock protein, mitochondrial	R.TALLDAAGVASLLTTAEAVVTEIPKEEK.D	123929	330907	214700	364035	53781	7058	156543	104922	109924	10907	34629	46702	51702230	P63039	Hspd1	RNA degradation Type I diabetes mellitus	Manual Assigned Name:60 kDa heat shock protein, mitochondrial SwissPROT>CH60_RAT>"60 kDa heat shock protein, mitochondrial OS=Rattus norvegicus GN=Hspd1" SwissPROT>D3ZVX2_RAT>Uncharacterized protein OS=Rattus norvegicus GN=Hspd1 SwissPROT>D4ABH6_RAT>Uncharacterized protein OS=Rattus norvegicus IPI>P63039>60 kDa heat shock protein, mitochondrial IPI>D3ZVX2>Uncharacterized protein IPI>D4ABH6>Unchar…
595	60 kDa heat shock protein, mitochondrial	R.TALLDAAGVASLLTTAEAVVTEIPKEEKDPGM#GAM#GGMGGGM#GGGMF.-	1891053	2665329	460886	485926	780862	28925	778588	874439	379107	281302	210108	42377	51702230	P63039	Hspd1	RNA degradation Type I diabetes mellitus	Manual Assigned Name:60 kDa heat shock protein, mitochondrial SwissPROT>CH60_RAT>"60 kDa heat shock protein, mitochondrial OS=Rattus norvegicus GN=Hspd1" SwissPROT>D3ZVX2_RAT>Uncharacterized protein OS=Rattus norvegicus GN=Hspd1 SwissPROT>D4ABH6_RAT>Uncharacterized protein OS=Rattus norvegicus IPI>P63039>60 kDa heat shock protein, mitochondrial IPI>D3ZVX2>Uncharacterized protein IPI>D4ABH6>Unchar…
596	60 kDa heat shock protein, mitochondrial	R.TALLDAAGVASLLTTAEAVVTEIPKEEKDPGM#GAMGGM#GGGMGGGM#F.-	727064	3153237	1551067	956897	976802	391610	899248	719597	103018	630937	488172	43042	51702230	P63039	Hspd1	RNA degradation Type I diabetes mellitus	Manual Assigned Name:60 kDa heat shock protein, mitochondrial SwissPROT>CH60_RAT>"60 kDa heat shock protein, mitochondrial OS=Rattus norvegicus GN=Hspd1" SwissPROT>D3ZVX2_RAT>Uncharacterized protein OS=Rattus norvegicus GN=Hspd1 SwissPROT>D4ABH6_RAT>Uncharacterized protein OS=Rattus norvegicus IPI>P63039>60 kDa heat shock protein, mitochondrial IPI>D3ZVX2>Uncharacterized protein IPI>D4ABH6>Unchar…
597	60 kDa heat shock protein, mitochondrial	R.TALLDAAGVASLLTTAEAVVTEIPKEEKDPGM#GAMGGMGGGM#GGGM#F.-	989652	2902933	1146180	915640	866840	104164	195983	431436	73862	621543	344293	56019	51702230	P63039	Hspd1	RNA degradation Type I diabetes mellitus	Manual Assigned Name:60 kDa heat shock protein, mitochondrial SwissPROT>CH60_RAT>"60 kDa heat shock protein, mitochondrial OS=Rattus norvegicus GN=Hspd1" SwissPROT>D3ZVX2_RAT>Uncharacterized protein OS=Rattus norvegicus GN=Hspd1 SwissPROT>D4ABH6_RAT>Uncharacterized protein OS=Rattus norvegicus IPI>P63039>60 kDa heat shock protein, mitochondrial IPI>D3ZVX2>Uncharacterized protein IPI>D4ABH6>Unchar…
598	60 kDa heat shock protein, mitochondrial	R.TVIIEQSWGSPK.V	691431293	1550939853	1549342931	1141402676	696659723	908893728	1262572862	880823230	1359079369	430406629	618466459	502142781	51702230	P63039	Hspd1	RNA degradation Type I diabetes mellitus	Manual Assigned Name:60 kDa heat shock protein, mitochondrial HPRD>00318_1>Heat shock 60 KD protein 1 (chaperonin) HPRD>00318_2>Heat shock 60 KD protein 1 (chaperonin) SwissPROT>CH60_RAT>"60 kDa heat shock protein, mitochondrial OS=Rattus norvegicus GN=Hspd1" SwissPROT>D3Z9X1_RAT>Uncharacterized protein OS=Rattus norvegicus IPI>P63039>60 kDa heat shock protein, mitochondrial IPI>D3Z9X1>Uncharacte…
599	60 kDa heat shock protein, mitochondrial	R.VTDALNATR.A	20608095	40521366	42773257	47706665	19748612	16543386	79098462	33563935	50909572	19674238	11604624	11845477	51702230	P63039	Hspd1	RNA degradation Type I diabetes mellitus	Manual Assigned Name:60 kDa heat shock protein, mitochondrial HPRD>00318_1>Heat shock 60 KD protein 1 (chaperonin) HPRD>00318_2>Heat shock 60 KD protein 1 (chaperonin) SwissPROT>CH60_RAT>"60 kDa heat shock protein, mitochondrial OS=Rattus norvegicus GN=Hspd1" SwissPROT>D3Z9X1_RAT>Uncharacterized protein OS=Rattus norvegicus SwissPROT>D3ZVX2_RAT>Uncharacterized protein OS=Rattus norvegicus GN=Hspd…
600	60 kDa lysophospholipase	K.LSYVLGQPGLSLSDR.K	11720938	23540425	26145454	4527490	5472928	4834278	13094417	17749735	6908886	395731	47702709	357227	24637995	O88202	Aspg		Manual Assigned Name:60 kDa lysophospholipase SwissPROT>LPP60_RAT>60 kDa lysophospholipase OS=Rattus norvegicus GN=Aspg IPI>O88202>60 kDa lysophospholipase NCBI>24637995>60 kDa lysophospholipase [Includes: L-asparaginase (L-asparagine amidohydrolase); Platelet-activating factor acetylhydrolase (PAF acetylhydrolase)] NCBI>71051323>Lysophospholipase [Rattus norvegicus] NCBI>3273307>Lysophospholipas…
601	60S acidic ribosomal protein P0	K.AFLADPSAFAAAAPVAAATTAAPAAAAAPAK.V	28146676	53006380	79989565	30354982	24072998	47200576	39970770	40026862	27027405	13235972	13153812	13828544	730581	P19945	Rplp0	Ribosome	Manual Assigned Name:60S acidic ribosomal protein P0 SwissPROT>RLA0_RAT>60S acidic ribosomal protein P0 OS=Rattus norvegicus GN=Rplp0 IPI>P19945>60S acidic ribosomal protein P0 NCBI>730581>60S ACIDIC RIBOSOMAL PROTEIN P0 (L10E) NCBI>38541406>Acidic ribosomal protein P0 [Rattus norvegicus] NCBI>450370>acidic ribosomal protein P0 [Rattus norvegicus] NCBI>149063550>rCG21362 [Rattus norvegicus] [MASS…
602	60S acidic ribosomal protein P0	K.AFLADPSAFAAAAPVAAATTAAPAAAAAPAK.V	19570968	25374042	18785324	12490231	4982748	3497929	28943086	36815207	22764842	7348639	6241528	8285347	730581	P19945	Rplp0	Ribosome	Manual Assigned Name:60S acidic ribosomal protein P0 SwissPROT>RLA0_RAT>60S acidic ribosomal protein P0 OS=Rattus norvegicus GN=Rplp0 IPI>P19945>60S acidic ribosomal protein P0 NCBI>730581>60S ACIDIC RIBOSOMAL PROTEIN P0 (L10E) NCBI>38541406>Acidic ribosomal protein P0 [Rattus norvegicus] NCBI>450370>acidic ribosomal protein P0 [Rattus norvegicus] NCBI>149063550>rCG21362 [Rattus norvegicus] [MASS…
603	60S acidic ribosomal protein P0	K.IIQLLDDYPK.C	95910801	185410259	179094106	141145721	70890186	60700203	155591855	207565121	157813972	66066481	80308967	68241093	730581	P19945	Rplp0	Ribosome	Manual Assigned Name:60S acidic ribosomal protein P0 HPRD>01610_1>Ribosomal protein, large, P0 HPRD>01610_2>Ribosomal protein, large, P0 SwissPROT>D3ZJT4_RAT>Uncharacterized protein OS=Rattus norvegicus GN=RGD1564469 SwissPROT>RLA0_RAT>60S acidic ribosomal protein P0 OS=Rattus norvegicus GN=Rplp0 IPI>P19945>60S acidic ribosomal protein P0 IPI>D3ZJT4>Uncharacterized protein IPI>F1M2B8>Uncharacteri…
604	60S acidic ribosomal protein P0	K.TSFFQALGITTK.I	76058059	115796422	125729019	75593321	72807460	40863771	106221631	163817754	111884717	42730185	29653446	26462946	730581	P19945	Rplp0	Ribosome	Manual Assigned Name:60S acidic ribosomal protein P0 HPRD>01610_1>Ribosomal protein, large, P0 HPRD>01610_2>Ribosomal protein, large, P0 SwissPROT>RLA0_RAT>60S acidic ribosomal protein P0 OS=Rattus norvegicus GN=Rplp0 IPI>P19945>60S acidic ribosomal protein P0 NCBI>730581>60S ACIDIC RIBOSOMAL PROTEIN P0 (L10E) NCBI>38541406>Acidic ribosomal protein P0 [Rattus norvegicus] NCBI>450370>acidic riboso…
605	60S acidic ribosomal protein P0	R.GHLENNPALEK.L	675401	2989611	1484727	2452372	752998	351621	1169477	561199	1234921	423209	605574	1032744	730581	P19945	Rplp0	Ribosome	Manual Assigned Name:60S acidic ribosomal protein P0 HPRD>01610_1>Ribosomal protein, large, P0 HPRD>01610_2>Ribosomal protein, large, P0 SwissPROT>RLA0_RAT>60S acidic ribosomal protein P0 OS=Rattus norvegicus GN=Rplp0 IPI>P19945>60S acidic ribosomal protein P0 NCBI>730581>60S ACIDIC RIBOSOMAL PROTEIN P0 (L10E) NCBI>38541406>Acidic ribosomal protein P0 [Rattus norvegicus] NCBI>450370>acidic riboso…
606	60S acidic ribosomal protein P0	R.GNVGFVFTK.E	164981268	403956459	518901155	245881033	152121535	125990858	398519800	283023289	319155468	81781462	78619762	55833738	730581	P19945	Rplp0	Ribosome	Manual Assigned Name:60S acidic ribosomal protein P0 HPRD>01610_1>Ribosomal protein, large, P0 HPRD>01610_2>Ribosomal protein, large, P0 SwissPROT>D3ZAV9_RAT>Uncharacterized protein OS=Rattus norvegicus SwissPROT>RLA0_RAT>60S acidic ribosomal protein P0 OS=Rattus norvegicus GN=Rplp0 IPI>P19945>60S acidic ribosomal protein P0 IPI>D3ZAV9>Uncharacterized protein NCBI>730581>60S ACIDIC RIBOSOMAL PROT…
607	60S acidic ribosomal protein P1	K.AAGVNVEPFWPGLFAK.A	264998808	368369317	355266755	379166416	257984273	234977845	261254839	399180524	284539738	83884855	164878450	123087720	133053	P19944	Rplp1	Ribosome	Manual Assigned Name:60S acidic ribosomal protein P1 HPRD>01611_1>Ribosomal protein, large, P1 SwissPROT>RLA1_RAT>60S acidic ribosomal protein P1 OS=Rattus norvegicus GN=Rplp1 IPI>P19944>60S acidic ribosomal protein P1 NCBI>133053>60S ACIDIC RIBOSOMAL PROTEIN P1 NCBI>149041900>rCG58303, isoform CRA_b [Rattus norvegicus] [MASS=7962] NCBI>149041899>rCG58303, isoform CRA_a [Rattus norvegicus] NCBI>1…
608	60S acidic ribosomal protein P1	K.AAGVNVEPFWPGLFAK.A	23018692	31383956	39601357	43550485	23264297	25402594	25093810	45161693	27755655	11582695	17695610	16846886	133053	P19944	Rplp1	Ribosome	Manual Assigned Name:60S acidic ribosomal protein P1 HPRD>01611_1>Ribosomal protein, large, P1 SwissPROT>RLA1_RAT>60S acidic ribosomal protein P1 OS=Rattus norvegicus GN=Rplp1 IPI>P19944>60S acidic ribosomal protein P1 NCBI>133053>60S ACIDIC RIBOSOMAL PROTEIN P1 NCBI>149041900>rCG58303, isoform CRA_b [Rattus norvegicus] [MASS=7962] NCBI>149041899>rCG58303, isoform CRA_a [Rattus norvegicus] NCBI>1…
609	60S acidic ribosomal protein P2	K.ILDSVGIEADDER.L	71260135	276576017	77567130	173118982	105924730	97766260	171975589	152461842	156824812	41422601	210406049	72205585	133063	P02401	Rplp2	Ribosome	Manual Assigned Name:60S acidic ribosomal protein P2 SwissPROT>D4A4D5_RAT>Uncharacterized protein OS=Rattus norvegicus GN=LOC498555 SwissPROT>RLA2_RAT>60S acidic ribosomal protein P2 OS=Rattus norvegicus GN=Rplp2 IPI>P02401>60S acidic ribosomal protein P2 IPI>D4A4D5>Uncharacterized protein NCBI>133063>60S ACIDIC RIBOSOMAL PROTEIN P2 NCBI>71122169>Ribosomal protein, large P2 [Rattus norvegicus] NC…
610	60S acidic ribosomal protein P2	K.LASVPAGGAVAVSAAPGSAAPAAGSAPAAAEEK.K	32341036	49899960	35217936	508666262	159143564	338098995	278533599	191154573	203738208	9085463	36478518	17405212	133063	P02401	Rplp2	Ribosome	Manual Assigned Name:60S acidic ribosomal protein P2 HPRD>01612_1>Ribosomal phosphoprotein large P2 SwissPROT>D3ZMC4_RAT>Uncharacterized protein OS=Rattus norvegicus SwissPROT>D3ZMC5_RAT>Uncharacterized protein OS=Rattus norvegicus SwissPROT>D3ZN03_RAT>Uncharacterized protein OS=Rattus norvegicus GN=LOC100362751 SwissPROT>D4A4D5_RAT>Uncharacterized protein OS=Rattus norvegicus GN=LOC498555 SwissP…
611	60S acidic ribosomal protein P2	K.LASVPAGGAVAVSAAPGSAAPAAGSAPAAAEEK.K	52224048	95890515	112360791	97610873	62917282	48141523	91343562	80611592	77704006	23847361	28951952	16894819	133063	P02401	Rplp2	Ribosome	Manual Assigned Name:60S acidic ribosomal protein P2 HPRD>01612_1>Ribosomal phosphoprotein large P2 SwissPROT>D3ZMC4_RAT>Uncharacterized protein OS=Rattus norvegicus SwissPROT>D3ZMC5_RAT>Uncharacterized protein OS=Rattus norvegicus SwissPROT>D3ZN03_RAT>Uncharacterized protein OS=Rattus norvegicus GN=LOC100362751 SwissPROT>D4A4D5_RAT>Uncharacterized protein OS=Rattus norvegicus GN=LOC498555 SwissP…
612	60S acidic ribosomal protein P2	K.LASVPAGGAVAVSAAPGSAAPAAGSAPAAAEEK.K	36033752	66349364	61618770	46517570	24589206	19793365	73621962	71038673	55531308	12143423	17412767	7507871	133063	P02401	Rplp2	Ribosome	Manual Assigned Name:60S acidic ribosomal protein P2 HPRD>01612_1>Ribosomal phosphoprotein large P2 SwissPROT>D3ZMC4_RAT>Uncharacterized protein OS=Rattus norvegicus SwissPROT>D3ZMC5_RAT>Uncharacterized protein OS=Rattus norvegicus SwissPROT>D3ZN03_RAT>Uncharacterized protein OS=Rattus norvegicus GN=LOC100362751 SwissPROT>D4A4D5_RAT>Uncharacterized protein OS=Rattus norvegicus GN=LOC498555 SwissP…
613	60S acidic ribosomal protein P2	K.NIEDVIAQGVGK.L	510674411	718258753	771999528	701424528	396872612	392704498	673922105	679371904	597656212	339304026	379760291	305274915	133063	P02401	Rplp2	Ribosome	Manual Assigned Name:60S acidic ribosomal protein P2 SwissPROT>D3ZN03_RAT>Uncharacterized protein OS=Rattus norvegicus GN=LOC100362751 SwissPROT>D4A4D5_RAT>Uncharacterized protein OS=Rattus norvegicus GN=LOC498555 SwissPROT>RLA2_RAT>60S acidic ribosomal protein P2 OS=Rattus norvegicus GN=Rplp2 IPI>P02401>60S acidic ribosomal protein P2 IPI>D3ZN03>Uncharacterized protein IPI>D4A4D5>Uncharacterized…
614	60S acidic ribosomal protein P2	K.NIEDVIAQGVGK.L	18653612	28300937	19975610	20764261	9945808	4032178	34151048	21213420	29489246	10865321	10105568	7349805	133063	P02401	Rplp2	Ribosome	Manual Assigned Name:60S acidic ribosomal protein P2 SwissPROT>D3ZN03_RAT>Uncharacterized protein OS=Rattus norvegicus GN=LOC100362751 SwissPROT>D4A4D5_RAT>Uncharacterized protein OS=Rattus norvegicus GN=LOC498555 SwissPROT>RLA2_RAT>60S acidic ribosomal protein P2 OS=Rattus norvegicus GN=Rplp2 IPI>P02401>60S acidic ribosomal protein P2 IPI>D3ZN03>Uncharacterized protein IPI>D4A4D5>Uncharacterized…
615	60S acidic ribosomal protein P2	R.YVASYLLAALGGNSNPSAK.D	30380778	48509588	51505190	15830533	2546519	1922737	18795605	37361577	8826542	15748833	24958402	14466027	133063	P02401	Rplp2	Ribosome	Manual Assigned Name:60S acidic ribosomal protein P2 SwissPROT>D3ZN03_RAT>Uncharacterized protein OS=Rattus norvegicus GN=LOC100362751 SwissPROT>D4A4D5_RAT>Uncharacterized protein OS=Rattus norvegicus GN=LOC498555 SwissPROT>RLA2_RAT>60S acidic ribosomal protein P2 OS=Rattus norvegicus GN=Rplp2 IPI>P02401>60S acidic ribosomal protein P2 IPI>D3ZN03>Uncharacterized protein IPI>D4A4D5>Uncharacterized…
616	60S ribosomal protein L10	K.FNADEFEDM#VAEK.R	4765261	3513012	8723569	9784059	6606937	10445769	6690441	5885589	10166161	5166833	4260569	3844005	50403574	Q6PDV7	Rpl10	Ribosome	Manual Assigned Name:60S ribosomal protein L10 HPRD>02421_1>Ribosomal protein L10 SwissPROT>RL10_RAT>60S ribosomal protein L10 OS=Rattus norvegicus GN=Rpl10 IPI>Q6PDV7>60S ribosomal protein L10 NCBI>50403574>60S ribosomal protein L10 NCBI>37231592>Rpl10 protein [Rattus norvegicus] NCBI>1854567>ribosomal protein L10 [Rattus norvegicus] NCBI>149029875>rCG43853 [Rattus norvegicus] NCBI>13592053>ribo…
617	60S ribosomal protein L10	K.FNADEFEDMVAEK.R	15235569	34402396	16773146	24441332	19075504	8381277	28430186	28048965	19356078	9776616	9649929	8559592	50403574	Q6PDV7	Rpl10	Ribosome	Manual Assigned Name:60S ribosomal protein L10 HPRD>02421_1>Ribosomal protein L10 SwissPROT>RL10_RAT>60S ribosomal protein L10 OS=Rattus norvegicus GN=Rpl10 IPI>Q6PDV7>60S ribosomal protein L10 NCBI>50403574>60S ribosomal protein L10 NCBI>37231592>Rpl10 protein [Rattus norvegicus] NCBI>1854567>ribosomal protein L10 [Rattus norvegicus] NCBI>149029875>rCG43853 [Rattus norvegicus] NCBI>13592053>ribo…
618	60S ribosomal protein L10	R.VHIGQVIM#SIR.T	125994174	176295038	193020302	117396075	102730980	104175799	196272837	167026345	172380407	87195468	79094245	69692228	50403574	Q6PDV7	Rpl10	Ribosome	Manual Assigned Name:60S ribosomal protein L10 HPRD>02421_1>Ribosomal protein L10 HPRD>11753_1>Ribosomal protein L10 like protein SwissPROT>D4A1P2_RAT>Uncharacterized protein OS=Rattus norvegicus GN=Rpl10l SwissPROT>RL10_RAT>60S ribosomal protein L10 OS=Rattus norvegicus GN=Rpl10 IPI>Q6PDV7>60S ribosomal protein L10 IPI>D4A1P2>Uncharacterized protein NCBI>50403574>60S ribosomal protein L10 NCBI>3…
619	60S ribosomal protein L10	R.VHIGQVIM#SIR.T	52748955	76799012	77809174	68328656	51447895	57559201	78838255	89278760	96849482	41738570	44961478	27342193	50403574	Q6PDV7	Rpl10	Ribosome	Manual Assigned Name:60S ribosomal protein L10 HPRD>02421_1>Ribosomal protein L10 HPRD>11753_1>Ribosomal protein L10 like protein SwissPROT>D4A1P2_RAT>Uncharacterized protein OS=Rattus norvegicus GN=Rpl10l SwissPROT>RL10_RAT>60S ribosomal protein L10 OS=Rattus norvegicus GN=Rpl10 IPI>Q6PDV7>60S ribosomal protein L10 IPI>D4A1P2>Uncharacterized protein NCBI>50403574>60S ribosomal protein L10 NCBI>3…
[truncated: 13,112 more rows]

## Sheet: Plac vs Cont
Annotation for Analysis	Protein Name	Identified Peptide Sequence	C B1 Mean	C B2 Mean	C B3 Mean	PL B1 Mean	PL B2 Mean	PL B3 Mean	NCBI gi accession	UNIPROT accession	Gene Symbol	Kegg Unique process	Alternative protein name	logFC	AveExpr	t	P.Value	adj.P.Val	B
[truncated: 2,248 more rows]

## Sheet: Rapa vs Cont
Annotation for Analysis	Protein Name	Identified Peptide Sequence	C B1 Mean	C B2 Mean	C B3 Mean	R B1 Mean	R B2 Mean	R B3 Mean	NCBI gi accession	UNIPROT accession	Gene Symbol	Kegg Unique process	Alternative protein name	logFC	AveExpr	t	P.Value	adj.P.Val	B
[truncated: 503 more rows]

[truncated: 4 more sheets: Rapa vs Plac, IncSF vs Cont, Plac vs OC, Rapa vs OC]
