# Supplementary material for: Proteomic analysis of laser capture microdissected focal lesions in a rat model of progenitor marker-positive hepatocellular carcinoma
Source: Oncotarget. 2017 Feb 9;8(16):26041–56. doi: 10.18632/oncotarget.15219 (PMC5432236; doi:10.18632/oncotarget.15219)
Supplement: Supplementary file 4 [file oncotarget-08-26041-s004.xlsx]

## Sheet: Up in Placebo (vs Control)
Up in Placebo (vs Control)
Ingenuity Canonical Pathways	-log(p-value)	Ratio	Molecules
NRF2-mediated Oxidative Stress Response	14.1	0.0674	GSTM1,AKR7A3,GSTM5,GSTA5,CCT7,Gsta1,GCLC,GSTA1,AOX1,GCLM,GSTP1,TXNRD1,EPHX1
Xenobiotic Metabolism Signaling	13.3	0.049	GSTM1,ALDH1L1,ALDH1A1,GSTM5,UGT1A6,Ugt1a7c,GSTA5,Gsta1,GCLC,GSTA1,ALDH16A1,UGT1A1,GSTP1,UGT2B15
Glutathione-mediated Detoxification	11.8	0.241	GSTM1,GSTM5,GSTA5,Gsta1,GSTA1,Gsta4,GSTP1
Aryl Hydrocarbon Receptor Signaling	9.67	0.0643	GSTM1,ALDH1L1,ALDH1A1,GSTM5,GSTA5,Gsta1,GSTA1,ALDH16A1,GSTP1
LPS/IL-1 Mediated Inhibition of RXR Function	9.21	0.0452	GSTM1,ALDH1L1,ALDH1A1,GSTM5,Cyp2a12/Cyp2a22,GSTA5,Gsta1,GSTA1,ALDH16A1,GSTP1
Glutathione Biosynthesis	7.66	1	GCLC,GCLM,GSS
Serotonin Degradation	7.19	0.0811	ALDH1L1,ALDH1A1,UGT1A6,Ugt1a7c,UGT1A1,UGT2B15
Nicotine Degradation III	6.35	0.0926	UGT1A6,Ugt1a7c,AOX1,UGT1A1,UGT2B15
Nicotine Degradation II	6.01	0.0794	UGT1A6,Ugt1a7c,AOX1,UGT1A1,UGT2B15
Thyroid Hormone Metabolism II (via Conjugation and/or Degradation)	5.3	0.1	UGT1A6,Ugt1a7c,UGT1A1,UGT2B15
γ-glutamyl Cycle	4.92	0.188	GCLC,GCLM,GSS
Melatonin Degradation I	4.54	0.0645	UGT1A6,Ugt1a7c,UGT1A1,UGT2B15
PXR/RXR Activation	4.46	0.0615	GSTM1,ALDH1A1,GSTA1,UGT1A1
Superpathway of Melatonin Degradation	4.4	0.0597	UGT1A6,Ugt1a7c,UGT1A1,UGT2B15
Tryptophan Degradation X (Mammalian, via Tryptamine)	4.32	0.12	ALDH1L1,ALDH1A1,DDC
Guanosine Nucleotides Degradation III	3.22	0.154	PNP,AOX1
Urate Biosynthesis/Inosine 5'-phosphate Degradation	3.15	0.143	PNP,AOX1
Methylglyoxal Degradation III	3.09	0.133	AKR7A3,AKR1B10
Adenosine Nucleotides Degradation II	2.98	0.118	PNP,AOX1
Histamine Degradation	2.88	0.105	ALDH1L1,ALDH1A1
Purine Nucleotides Degradation II (Aerobic)	2.84	0.1	PNP,AOX1
Oxidative Ethanol Degradation III	2.79	0.0952	ALDH1L1,ALDH1A1
Glutathione Redox Reactions I	2.75	0.0909	GSTA1,GSTP1
Fatty Acid α-oxidation	2.75	0.0909	ALDH1L1,ALDH1A1
Putrescine Degradation III	2.71	0.087	ALDH1L1,ALDH1A1
Gluconeogenesis I	2.64	0.08	ALDOA,ME1
Ethanol Degradation IV	2.64	0.08	ALDH1L1,ALDH1A1
Lipid Antigen Presentation by CD1	2.61	0.0769	PDIA3,CANX
Xanthine and Xanthosine Salvage	2.55	1	PNP
Retinoate Biosynthesis I	2.38	0.0588	ALDH1A1,AKR1B10
Dopamine Degradation	2.35	0.0571	ALDH1L1,ALDH1A1
Ethanol Degradation II	2.3	0.0541	ALDH1L1,ALDH1A1
Antigen Presentation Pathway	2.3	0.0541	PDIA3,CANX
UDP-D-xylose and UDP-D-glucuronate Biosynthesis	2.25	0.5	UGDH
β-alanine Degradation I	2.25	0.5	ABAT
Guanine and Guanosine Salvage I	2.25	0.5	PNP
Adenine and Adenosine Salvage I	2.25	0.5	PNP
Glutamine Degradation I	2.25	0.5	GLS2
Noradrenaline and Adrenaline Degradation	2.24	0.05	ALDH1L1,ALDH1A1
4-aminobutyrate Degradation I	2.07	0.333	ABAT
Arsenate Detoxification I (Glutaredoxin)	1.95	0.25	PNP
Uracil Degradation II (Reductive)	1.95	0.25	UPB1
Pentose Phosphate Pathway (Oxidative Branch)	1.95	0.25	H6PD
Catecholamine Biosynthesis	1.95	0.25	DDC
Glutathione Redox Reactions II	1.95	0.25	PDIA3
Thymine Degradation	1.95	0.25	UPB1
Glutamate Degradation III (via 4-aminobutyrate)	1.85	0.2	ABAT
PPARα/RXRα Activation	1.85	0.0169	PDIA3,Cyp2c12,Cyp2c13
Serotonin and Melatonin Biosynthesis	1.77	0.167	DDC
Thioredoxin Pathway	1.77	0.167	TXNRD1
Acetyl-CoA Biosynthesis I (Pyruvate Dehydrogenase Complex)	1.7	0.143	PDHB
Adenine and Adenosine Salvage III	1.7	0.143	PNP
Citrulline Biosynthesis	1.65	0.125	GLS2
Purine Ribonucleosides Degradation to Ribose-1-phosphate	1.65	0.125	PNP
Sucrose Degradation V (Mammalian)	1.6	0.111	ALDOA
Calcium Transport I	1.55	0.1	ANXA5
Pentose Phosphate Pathway	1.55	0.1	H6PD
Antioxidant Action of Vitamin C	1.46	0.0194	PDIA3,TXNRD1
Superpathway of Citrulline Metabolism	1.41	0.0714	GLS2
Colanic Acid Building Blocks Biosynthesis	1.41	0.0714	UGDH
Vitamin-C Transport	1.38	0.0667	TXNRD1
Valine Degradation I	1.3	0.0556	ABAT
Cellular Effects of Sildenafil (Viagra)	1.28	0.0154	MYH9,PDIA3
Pyrimidine Deoxyribonucleotides De Novo Biosynthesis I	1.2	0.0435	CMPK1
Glycolysis I	1.16	0.04	ALDOA
Aldosterone Signaling in Epithelial Cells	1.09	0.012	PDIA3,HSPD1
Acute Phase Response Signaling	1.08	0.0118	TF,HNRNPK
Pyrimidine Ribonucleotides Interconversion	1.06	0.0312	CMPK1
Fatty Acid β-oxidation I	1.06	0.0312	ACAA2
Pyrimidine Ribonucleotides De Novo Biosynthesis	1.03	0.0294	CMPK1
ILK Signaling	0.97	0.0102	MYH9,KRT18
Role of p14/p19ARF in Tumor Suppression	0.938	0.0233	NPM1
Serotonin Receptor Signaling	0.938	0.0233	DDC
Unfolded protein response	0.846	0.0185	CANX
Wnt/Ca+ pathway	0.824	0.0175	PDIA3
Phospholipases	0.791	0.0161	PDIA3
GABA Receptor Signaling	0.76	0.0149	ABAT
Melatonin Signaling	0.737	0.0141	PDIA3
GPCR-Mediated Integration of Enteroendocrine Signaling Exemplified by an L Cell	0.732	0.0139	PDIA3
Ephrin B Signaling	0.726	0.0137	HNRNPK
Dopamine Receptor Signaling	0.705	0.013	DDC
Leptin Signaling in Obesity	0.667	0.0118	PDIA3
GPCR-Mediated Nutrient Sensing in Enteroendocrine Cells	0.667	0.0118	PDIA3
Salvage Pathways of Pyrimidine Ribonucleotides	0.633	0.0108	CMPK1
Prostate Cancer Signaling	0.629	0.0106	GSTP1
TR/RXR Activation	0.613	0.0102	ME1
UVA-Induced MAPK Signaling	0.598	0.0098	PDIA3
SAPK/JNK Signaling	0.591	0.00962	HNRNPK
Type I Diabetes Mellitus Signaling	0.57	0.00909	HSPD1
Neuropathic Pain Signaling In Dorsal Horn Neurons	0.556	0.00877	PDIA3
Synaptic Long Term Potentiation	0.538	0.00833	PDIA3
LXR/RXR Activation	0.535	0.00826	TF
Sphingosine-1-phosphate Signaling	0.532	0.0082	PDIA3
phagosome formation	0.532	0.0082	PDIA3
Sperm Motility	0.523	0.008	PDIA3
FXR/RXR Activation	0.52	0.00794	TF
PI3K Signaling in B Lymphocytes	0.514	0.00781	PDIA3
14-3-3-mediated Signaling	0.509	0.00769	PDIA3
p70S6K Signaling	0.506	0.00763	PDIA3
P2Y Purigenic Receptor Signaling Pathway	0.503	0.00758	PDIA3
Hereditary Breast Cancer Signaling	0.477	0.00704	NPM1
phagosome maturation	0.472	0.00694	CANX
Synaptic Long Term Depression	0.467	0.00685	PDIA3
Epithelial Adherens Junction Signaling	0.467	0.00685	MYH9
Glioblastoma Multiforme Signaling	0.438	0.00629	PDIA3
Dopamine-DARPP32 Feedback in cAMP Signaling	0.431	0.00617	PDIA3
Tight Junction Signaling	0.421	0.00599	MYH9
Gap Junction Signaling	0.419	0.00595	PDIA3
Calcium Signaling	0.399	0.00562	MYH9
Hepatic Fibrosis / Hepatic Stellate Cell Activation	0.39	0.00546	MYH9
CREB Signaling in Neurons	0.388	0.00543	PDIA3
Endothelin-1 Signaling	0.383	0.00535	PDIA3
Agranulocyte Adhesion and Diapedesis	0.379	0.00529	MYH9
RAR Activation	0.378	0.00526	ALDH1A1
Dendritic Cell Maturation	0.378	0.00526	PDIA3
Role of NFAT in Cardiac Hypertrophy	0.374	0.00521	PDIA3
Clathrin-mediated Endocytosis Signaling	0.366	0.00508	TF
Thrombin Signaling	0.356	0.00493	PDIA3
Actin Cytoskeleton Signaling	0.319	0.00439	MYH9
Cardiac Hypertrophy Signaling	0.31	0.00426	PDIA3
Protein Ubiquitination Pathway	0.286	0.00392	HSPD1
Role of Macrophages, Fibroblasts and Endothelial Cells in Rheumatoid Arthritis	0.231	0.00324	PDIA3

## Sheet: Down in Placebo (vs Control)
Down in Placebo (vs Control)
Ingenuity Canonical Pathways	-log(p-value)	Ratio	Molecules
LPS/IL-1 Mediated Inhibition of RXR Function	22.5	0.109	GSTM1,FMO3,CPT1A,GSTM5,ACOX2,ACOX1,ACSL6,CYP2C9,HMGCS2,ALDH9A1,PAPSS2,SLC27A5,Cyp2a1,SULT1E1,Cyp2a12/Cyp2a22,Cyp4a14,ACSL5,Gsta1,FABP1,FMO1,ACSL1,SLCO1B3,CYP2C8,ALDH7A1
Fatty Acid β-oxidation I	18.4	0.375	HSD17B10,SLC27A5,ACSL6,ACSL5,EHHADH,IVD,SDS,ACAA2,ECI1,ACSL1,HADHA,HADH
Superpathway of Methionine Degradation	10.9	0.258	CBS/CBSL,PCCA,BHMT,MAT1A,GOT1,PCCB,CTH,SUOX
PXR/RXR Activation	9.64	0.138	GSTM1,CYP1A2,CPT1A,CYP2C9,HMGCS2,UGT1A1,PAPSS2,SLCO1B3,CYP2C8
Stearate Biosynthesis I (Animals)	8.78	0.2	SLC27A5,CYP2E1,PPT1,FASN,ACSL6,ACSL5,ACSL1
Estrogen Biosynthesis	8.43	0.179	HSD17B10,CYP1A1,HSD17B13,CYP1A2,CYP2E1,CYP2C9,CYP2C8
Melatonin Degradation I	8.37	0.129	CYP1A1,CYP1A2,SULT1E1,CYP2E1,Sult1a1,CYP2C9,UGT1A1,CYP2C8
Nicotine Degradation II	8.31	0.127	FMO3,CYP1A1,CYP1A2,CYP2E1,CYP2C9,FMO1,UGT1A1,CYP2C8
Superpathway of Melatonin Degradation	8.1	0.119	CYP1A1,CYP1A2,SULT1E1,CYP2E1,Sult1a1,CYP2C9,UGT1A1,CYP2C8
Superpathway of Citrulline Metabolism	7.8	0.357	ASS1,OAT,ASL,CPS1,ARG1
Arginine Biosynthesis IV	7.69	0.667	ASS1,OAT,GLUD1,ASL
Urea Cycle	7.69	0.667	ASS1,ASL,CPS1,ARG1
Xenobiotic Metabolism Signaling	7.6	0.0455	GSTM1,FMO3,CYP1A1,GSTM5,CYP2C9,UGT1A1,ALDH9A1,SULT1E1,CYP1A2,Gsta1,FMO1,CYP2C8,ALDH7A1
Mitochondrial L-carnitine Shuttle Pathway	7.32	0.294	SLC27A5,CPT1A,ACSL6,ACSL5,ACSL1
Tryptophan Degradation III (Eukaryotic)	6.81	0.238	HSD17B10,EHHADH,HADHA,HADH,KYNU
Glycine Betaine Degradation	6.55	0.4	SARDH,BHMT,DMGDH,SDS
Serotonin Degradation	6.44	0.0946	HSD17B10,SULT1E1,Sult1a1,ADHFE1,UGT1A1,ALDH9A1,ALDH7A1
Bupropion Degradation	6.4	0.2	CYP1A1,CYP1A2,CYP2E1,CYP2C9,CYP2C8
Acetone Degradation I (to Methylglyoxal)	6.31	0.192	CYP1A1,CYP1A2,CYP2E1,CYP2C9,CYP2C8
Glutaryl-CoA Degradation	6.18	0.333	HSD17B10,EHHADH,HADHA,HADH
Fatty Acid Activation	6.03	0.308	SLC27A5,ACSL6,ACSL5,ACSL1
Nicotine Degradation III	6.01	0.111	CYP1A1,CYP1A2,CYP2E1,CYP2C9,UGT1A1,CYP2C8
Isoleucine Degradation I	5.88	0.286	HSD17B10,EHHADH,SDS,HADHA
Dopamine Degradation	5.64	0.143	SULT1E1,COMT,Sult1a1,ALDH9A1,ALDH7A1
Aryl Hydrocarbon Receptor Signaling	5.6	0.0571	TGM2,GSTM1,CYP1A1,CYP1A2,GSTM5,Gsta1,ALDH9A1,ALDH7A1
Ethanol Degradation II	5.52	0.135	HSD17B10,ADHFE1,ALDH9A1,ACSL1,ALDH7A1
γ-linolenate Biosynthesis II (Animals)	5.51	0.235	SLC27A5,ACSL6,ACSL5,ACSL1
Valine Degradation I	5.41	0.222	ABAT,EHHADH,SDS,HADHA
Noradrenaline and Adrenaline Degradation	5.34	0.125	HSD17B10,COMT,ADHFE1,ALDH9A1,ALDH7A1
FXR/RXR Activation	4.88	0.0556	BAAT,SLC27A5,TF,PKLR,FASN,FBP1,SLCO1B3
Ketogenesis	4.58	0.3	BDH1,HMGCS2,HADHA
Cysteine Biosynthesis/Homocysteine Degradation	4.42	1	CBS/CBSL,CTH
Bile Acid Biosynthesis, Neutral Pathway	4.21	0.231	BAAT,AMACR,SLC27A5
Mitochondrial Dysfunction	4.03	0.0409	HSD17B10,ATP5C1,CPT1A,COX6A1,PRDX5,UQCRC2,UQCRC1
Cysteine Biosynthesis III (mammalia)	3.76	0.167	CBS/CBSL,MAT1A,CTH
Methylmalonyl Pathway	3.65	0.5	PCCA,PCCB
Arginine Degradation I (Arginase Pathway)	3.65	0.5	OAT,ARG1
Fatty Acid β-oxidation III (Unsaturated, Odd Number)	3.65	0.5	EHHADH,ECI1
Maturity Onset Diabetes of Young (MODY) Signaling	3.55	0.143	PKLR,ALDOB,FABP1
Oxidative Ethanol Degradation III	3.55	0.143	ALDH9A1,ACSL1,ALDH7A1
2-oxobutanoate Degradation I	3.43	0.4	PCCA,PCCB
Citrulline-Nitric Oxide Cycle	3.43	0.4	ASS1,ASL
Tyrosine Degradation I	3.43	0.4	HPD,FAH
Glycolysis I	3.32	0.12	PKLR,ALDOB,FBP1
Ethanol Degradation IV	3.32	0.12	ALDH9A1,ACSL1,ALDH7A1
Arginine Degradation VI (Arginase 2 Pathway)	3.26	0.333	OAT,ARG1
Glycerol Degradation I	3.26	0.333	GPD1,Gk
Glutathione-mediated Detoxification	3.13	0.103	GSTM1,GSTM5,Gsta1
Citrulline Biosynthesis	2.99	0.25	OAT,ARG1
Type II Diabetes Mellitus Signaling	2.94	0.0394	SLC27A5,PKLR,ACSL6,ACSL5,ACSL1
Ketolysis	2.88	0.222	BDH1,HADHA
Thyroid Hormone Metabolism II (via Conjugation and/or Degradation)	2.72	0.075	SULT1E1,Sult1a1,UGT1A1
Glycogen Degradation II	2.7	0.182	PYGL,AGL
Mineralocorticoid Biosynthesis	2.7	0.182	Hsd3b4 (includes others),Cyp2d22
Glucocorticoid Biosynthesis	2.62	0.167	Hsd3b4 (includes others),Cyp2d22
Glycogen Degradation III	2.55	0.154	PYGL,AGL
Mevalonate Pathway I	2.55	0.154	HMGCS2,HADHA
Phenylalanine Degradation IV (Mammalian, via Side Chain)	2.49	0.143	HPD,GOT1
Oxidative Phosphorylation	2.33	0.0367	ATP5C1,COX6A1,UQCRC2,UQCRC1
Superpathway of Geranylgeranyldiphosphate Biosynthesis I (via Mevalonate)	2.32	0.118	HMGCS2,HADHA
PPARα/RXRα Activation	2.31	0.0281	GPD1,ACOX1,FASN,CYP2C9,CYP2C8
Histamine Degradation	2.22	0.105	ALDH9A1,ALDH7A1
Glutamine Biosynthesis I	2.21	1	GLUL
Xanthine and Xanthosine Salvage	2.21	1	PNP
L-cysteine Degradation II	2.21	1	CTH
Adenine and Adenosine Salvage VI	2.21	1	ADK
Sulfite Oxidation IV	2.21	1	SUOX
Fatty Acid α-oxidation	2.1	0.0909	ALDH9A1,ALDH7A1
Pyrimidine Deoxyribonucleotides De Novo Biosynthesis I	2.06	0.087	AK4,PCK1
TCA Cycle II (Eukaryotic)	2.06	0.087	DHTKD1,SUCLG1
Putrescine Degradation III	2.06	0.087	ALDH9A1,ALDH7A1
Tryptophan Degradation X (Mammalian, via Tryptamine)	1.99	0.08	ALDH9A1,ALDH7A1
Gluconeogenesis I	1.99	0.08	ALDOB,FBP1
Estrogen-Dependent Breast Cancer Signaling	1.92	0.039	HSD17B10,HSD17B13,EGFR
β-alanine Degradation I	1.91	0.5	ABAT
Guanine and Guanosine Salvage I	1.91	0.5	PNP
Glycine Biosynthesis III	1.91	0.5	AGXT
Choline Degradation I	1.91	0.5	ALDH7A1
L-DOPA Degradation	1.91	0.5	COMT
Palmitate Biosynthesis I (Animals)	1.91	0.5	FASN
L-cysteine Degradation III	1.91	0.5	GOT1
Sulfate Activation for Sulfonation	1.91	0.5	PAPSS2
Fatty Acid Biosynthesis Initiation II	1.91	0.5	FASN
Adenine and Adenosine Salvage I	1.91	0.5	PNP
Glutamate Biosynthesis II	1.91	0.5	GLUD1
Glutamate Degradation X	1.91	0.5	GLUD1
Superpathway of Cholesterol Biosynthesis	1.89	0.0714	HMGCS2,HADHA
Pyrimidine Ribonucleotides Interconversion	1.78	0.0625	AK4,PCK1
L-carnitine Biosynthesis	1.74	0.333	ALDH9A1
Methionine Salvage II (Mammalian)	1.74	0.333	BHMT
Glutamate Degradation II	1.74	0.333	GOT1
S-adenosyl-L-methionine Biosynthesis	1.74	0.333	MAT1A
4-aminobutyrate Degradation I	1.74	0.333	ABAT
L-serine Degradation	1.74	0.333	SDS
Aspartate Biosynthesis	1.74	0.333	GOT1
Pyrimidine Ribonucleotides De Novo Biosynthesis	1.73	0.0588	AK4,PCK1
TR/RXR Activation	1.64	0.0306	COL6A3,FASN,PCK1
Arsenate Detoxification I (Glutaredoxin)	1.61	0.25	PNP
Uracil Degradation II (Reductive)	1.61	0.25	UPB1
Pentose Phosphate Pathway (Oxidative Branch)	1.61	0.25	H6PD
2-ketoglutarate Dehydrogenase Complex	1.61	0.25	DHTKD1
Thymine Degradation	1.61	0.25	UPB1
Glycerol-3-phosphate Shuttle	1.61	0.25	GPD1
L-cysteine Degradation I	1.61	0.25	GOT1
Acetate Conversion to Acetyl-CoA	1.61	0.25	ACSL1
AMPK Signaling	1.53	0.0212	CPT1A,FASN,AK4,AK2
CMP-N-acetylneuraminate Biosynthesis I (Eukaryotes)	1.52	0.2	GNE
Eumelanin Biosynthesis	1.52	0.2	DDT
Lysine Degradation II	1.52	0.2	ALDH7A1
Lysine Degradation V	1.52	0.2	ALDH7A1
Glutamate Degradation III (via 4-aminobutyrate)	1.52	0.2	ABAT
NRF2-mediated Oxidative Stress Response	1.5	0.0207	GSTM1,GSTM5,Gsta1,FMO1
Proline Biosynthesis II (from Arginine)	1.44	0.167	OAT
Pyruvate Fermentation to Lactate	1.44	0.167	Ldha/RGD1562690
UDP-N-acetyl-D-glucosamine Biosynthesis II	1.44	0.167	FMO3
LXR/RXR Activation	1.41	0.0248	TF,FASN,HADH
Adenine and Adenosine Salvage III	1.37	0.143	PNP
Aspartate Degradation II	1.37	0.143	GOT1
Tryptophan Degradation to 2-amino-3-carboxymuconate Semialdehyde	1.32	0.125	KYNU
Purine Ribonucleosides Degradation to Ribose-1-phosphate	1.32	0.125	PNP
Sucrose Degradation V (Mammalian)	1.27	0.111	ALDOB
Leucine Degradation I	1.27	0.111	IVD
Pregnenolone Biosynthesis	1.27	0.111	CYP2E1
Glucose and Glucose-1-phosphate Degradation	1.22	0.1	RGN
Pentose Phosphate Pathway	1.22	0.1	H6PD
GABA Receptor Signaling	1.19	0.0299	ABAT,ALDH9A1
Agrin Interactions at Neuromuscular Junction	1.17	0.029	PKLR,EGFR
Acyl-CoA Hydrolysis	1.15	0.0833	PPT1
Histidine Degradation VI	1.15	0.0833	CYP2E1
Guanosine Nucleotides Degradation III	1.11	0.0769	PNP
Androgen Biosynthesis	1.08	0.0714	Hsd3b4 (includes others)
Urate Biosynthesis/Inosine 5'-phosphate Degradation	1.08	0.0714	PNP
NAD biosynthesis II (from tryptophan)	1.05	0.0667	KYNU
Methylglyoxal Degradation III	1.05	0.0667	CYP2E1
Ubiquinol-10 Biosynthesis (Eukaryotic)	1.03	0.0625	CYP2E1
Methionine Degradation I (to Homocysteine)	1.03	0.0625	MAT1A
Adenosine Nucleotides Degradation II	1	0.0588	PNP
Hepatic Fibrosis / Hepatic Stellate Cell Activation	0.984	0.0164	COL6A3,CYP2E1,EGFR
Salvage Pathways of Pyrimidine Ribonucleotides	0.95	0.0215	AK4,PCK1
Purine Nucleotides Degradation II (Aerobic)	0.935	0.05	PNP
Glutathione Redox Reactions I	0.896	0.0455	GPX1
IL-17A Signaling in Gastric Cells	0.844	0.04	EGFR
Amyotrophic Lateral Sclerosis Signaling	0.825	0.018	GPX1,GLUL
Pancreatic Adenocarcinoma Signaling	0.784	0.0169	CYP2E1,EGFR
Estrogen Receptor Signaling	0.729	0.0156	PHB2,PCK1
Retinoate Biosynthesis I	0.722	0.0294	RDH16
tRNA Charging	0.669	0.0256	TARS
phagosome maturation	0.653	0.0139	PRDX5,LAMP1
UVC-Induced MAPK Signaling	0.641	0.0238	EGFR
Dermatan Sulfate Biosynthesis (Late Stages)	0.606	0.0217	SULT1E1
Chondroitin Sulfate Biosynthesis (Late Stages)	0.583	0.0204	SULT1E1
Regulation of Cellular Mechanics by Calpain Protease	0.527	0.0175	EGFR
Glutamate Receptor Signaling	0.527	0.0175	GLUL
Chondroitin Sulfate Biosynthesis	0.521	0.0172	SULT1E1
Dermatan Sulfate Biosynthesis	0.509	0.0167	SULT1E1
autophagy	0.509	0.0167	LAMP1
ERK5 Signaling	0.491	0.0159	EGFR
UVB-Induced MAPK Signaling	0.475	0.0152	EGFR
Heparan Sulfate Biosynthesis (Late Stages)	0.464	0.0147	SULT1E1
EGF Signaling	0.464	0.0147	EGFR
Caveolar-mediated Endocytosis Signaling	0.449	0.0141	EGFR
STAT3 Pathway	0.44	0.0137	EGFR
Heparan Sulfate Biosynthesis	0.426	0.0132	SULT1E1
Non-Small Cell Lung Cancer Signaling	0.421	0.013	EGFR
Dopamine Receptor Signaling	0.421	0.013	COMT
α-Adrenergic Signaling	0.381	0.0115	PYGL
Bladder Cancer Signaling	0.381	0.0115	EGFR
Neuregulin Signaling	0.377	0.0114	EGFR
G Beta Gamma Signaling	0.377	0.0114	EGFR
HER-2 Signaling in Breast Cancer	0.377	0.0114	EGFR
Huntington's Disease Signaling	0.358	0.0083	TGM2,EGFR
ErbB Signaling	0.342	0.0102	EGFR
FAK Signaling	0.339	0.0101	EGFR
Cholecystokinin/Gastrin-mediated Signaling	0.333	0.0099	EGFR
UVA-Induced MAPK Signaling	0.33	0.0098	EGFR
Glioma Signaling	0.306	0.00909	EGFR
Telomerase Signaling	0.304	0.00901	EGFR
HIF1α Signaling	0.293	0.0087	Ldha/RGD1562690
PTEN Signaling	0.283	0.0084	EGFR
Role of Tissue Factor in Cancer	0.275	0.0082	EGFR
GNRH Signaling	0.259	0.00775	EGFR
p70S6K Signaling	0.255	0.00763	EGFR
Ovarian Cancer Signaling	0.229	0.00694	EGFR
Epithelial Adherens Junction Signaling	0.225	0.00685	EGFR
Hepatic Cholestasis	0.203	0.00629	SLCO1B3
Glioblastoma Multiforme Signaling	0.203	0.00629	EGFR

## Sheet: Up in Rapa (vs Control)
Up in Rapa (vs Control)
Ingenuity Canonical Pathways	-log(p-value)	Ratio	Molecules
NRF2-mediated Oxidative Stress Response	15.5	0.057	GSTT2/GSTT2B,AKR7A3,GSTM5,GSTA5,Gsta1,GCLC,GSTA1,AOX1,GCLM,GSTP1,EPHX1
Glutathione-mediated Detoxification	14.4	0.241	GSTT2/GSTT2B,GSTM5,GSTA5,Gsta1,GSTA1,Gstt1,GSTP1
Xenobiotic Metabolism Signaling	11.9	0.035	GSTT2/GSTT2B,ALDH1L1,ALDH1A1,GSTM5,UGT1A6,GSTA5,Gsta1,GCLC,GSTA1,GSTP1
Aryl Hydrocarbon Receptor Signaling	11.2	0.0571	GSTT2/GSTT2B,ALDH1L1,ALDH1A1,GSTM5,GSTA5,Gsta1,GSTA1,GSTP1
LPS/IL-1 Mediated Inhibition of RXR Function	9.62	0.0362	GSTT2/GSTT2B,ALDH1L1,ALDH1A1,GSTM5,GSTA5,Gsta1,GSTA1,GSTP1
Glutathione Redox Reactions I	7.82	0.182	GSTT2/GSTT2B,GSTA1,Gstt1,GSTP1
Glutathione Biosynthesis	5.33	0.667	GCLC,GCLM
Serotonin Degradation	3.94	0.0405	ALDH1L1,ALDH1A1,UGT1A6
Methylglyoxal Degradation III	3.79	0.133	AKR7A3,AKR1B10
γ-glutamyl Cycle	3.73	0.125	GCLC,GCLM
Histamine Degradation	3.58	0.105	ALDH1L1,ALDH1A1
Oxidative Ethanol Degradation III	3.49	0.0952	ALDH1L1,ALDH1A1
Fatty Acid α-oxidation	3.45	0.0909	ALDH1L1,ALDH1A1
Putrescine Degradation III	3.41	0.087	ALDH1L1,ALDH1A1
Tryptophan Degradation X (Mammalian, via Tryptamine)	3.33	0.08	ALDH1L1,ALDH1A1
Ethanol Degradation IV	3.33	0.08	ALDH1L1,ALDH1A1
Retinoate Biosynthesis I	3.06	0.0588	ALDH1A1,AKR1B10
Dopamine Degradation	3.04	0.0571	ALDH1L1,ALDH1A1
Ethanol Degradation II	2.99	0.0541	ALDH1L1,ALDH1A1
Noradrenaline and Adrenaline Degradation	2.92	0.05	ALDH1L1,ALDH1A1
Nicotine Degradation III	2.66	0.037	UGT1A6,AOX1
UDP-D-xylose and UDP-D-glucuronate Biosynthesis	2.59	0.5	UGDH
Nicotine Degradation II	2.53	0.0317	UGT1A6,AOX1
PXR/RXR Activation	2.51	0.0308	ALDH1A1,GSTA1
Calcium Transport I	1.9	0.1	ANXA5
Guanosine Nucleotides Degradation III	1.78	0.0769	AOX1
Urate Biosynthesis/Inosine 5'-phosphate Degradation	1.75	0.0714	AOX1
Colanic Acid Building Blocks Biosynthesis	1.75	0.0714	UGDH
Adenosine Nucleotides Degradation II	1.67	0.0588	AOX1
Purine Nucleotides Degradation II (Aerobic)	1.6	0.05	AOX1
Gluconeogenesis I	1.5	0.04	ME1
Thyroid Hormone Metabolism II (via Conjugation and/or Degradation)	1.3	0.025	UGT1A6
Melatonin Degradation I	1.12	0.0161	UGT1A6
Superpathway of Melatonin Degradation	1.08	0.0149	UGT1A6
Remodeling of Epithelial Adherens Junctions	1.08	0.0147	RAB5C
Caveolar-mediated Endocytosis Signaling	1.06	0.0141	RAB5C
Antiproliferative Role of Somatostatin Receptor 2	1.04	0.0133	NPR1
Prostate Cancer Signaling	0.945	0.0106	GSTP1
TR/RXR Activation	0.928	0.0102	ME1
Amyotrophic Lateral Sclerosis Signaling	0.877	0.00901	RAB5C
Corticotropin Releasing Hormone Signaling	0.877	0.00901	NPR1
Sperm Motility	0.829	0.008	NPR1
phagosome maturation	0.773	0.00694	RAB5C
Synaptic Long Term Depression	0.767	0.00685	NPR1
Relaxin Signaling	0.756	0.00667	NPR1
Gap Junction Signaling	0.712	0.00595	NPR1
PPARα/RXRα Activation	0.689	0.00562	Cyp2c13
RAR Activation	0.664	0.00526	ALDH1A1
Clathrin-mediated Endocytosis Signaling	0.65	0.00508	RAB5C

## Sheet: Down in Inc S-F (vs Control)
Down in Inc S-F (vs Control)
Ingenuity Canonical Pathways	-log(p-value)	Ratio	Molecules
LPS/IL-1 Mediated Inhibition of RXR Function	25	0.163	ALDH4A1,APOE,GSTM5,SLC27A2,GSTA5,CYP2C9,HMGCS2,GSTT2/GSTT2B,MAOB,SLC27A5,ALDH1L1,Gstm3,ALDH3A2,Sult1c2 (includes others),Gsta1,FABP1,GSTA1,FMO1,ALDH3A1,ALDH6A1,ALDH7A1,ALDH1B1,GSTM1,FMO3,CPT1A,ACOX2,ACOX1,ALDH9A1,PAPSS2,Cyp2a1,SULT1E1,Cyp2a12/Cyp2a22,CAT,ACOX3,ACSL1,CYP2C8
Serotonin Degradation	18.7	0.27	HSD17B10,ALDH4A1,ALDH1B1,UGT2B7,ADH1C,Sult1a1,UGT1A1,ALDH9A1,ALDH2,ALDH1L1,MAOB,AKR1A1,SULT1E1,Ugt2b17,ALDH3A2,Ugt1a7c,PECR,ADHFE1,ALDH3A1,ALDH7A1
Fatty Acid β-oxidation I	18.4	0.469	HSD17B10,ECHS1,SLC27A2,ACAA2,SLC27A5,SCP2,ECI2,IVD,EHHADH,SDS,HSD17B4,ACADM,HADHA,ACSL1,HADH
Xenobiotic Metabolism Signaling	18.1	0.115	ALDH4A1,UGT2B7,GSTM5,NQO2,GSTA5,GCLC,CYP2C9,GSTT2/GSTT2B,HSP90B1,MAOB,ALDH1L1,CES1,HSP90AB1,Gstm3,Ugt1a7c,ALDH3A2,Sult1c2 (includes others),Gsta1,FMO1,GSTA1,ALDH3A1,ALDH6A1,ALDH7A1,GSTM1,ALDH1B1,FMO3,UGT1A1,ALDH9A1,ESD,Ces1e,SULT1E1,CAT,CYP2C8
Noradrenaline and Adrenaline Degradation	16.6	0.375	HSD17B10,ALDH4A1,ALDH1B1,ADH1C,ALDH9A1,ALDH2,ALDH1L1,MAOB,AKR1A1,ALDH3A2,COMT,PECR,ADHFE1,ALDH3A1,ALDH7A1
Ethanol Degradation II	15.6	0.378	HSD17B10,ALDH4A1,ALDH1B1,ADH1C,ALDH9A1,ALDH2,ALDH1L1,AKR1A1,ALDH3A2,PECR,ALDH3A1,ADHFE1,ACSL1,ALDH7A1
Superpathway of Methionine Degradation	13.6	0.387	CBS/CBSL,PCCA,BHMT,MAT1A,DLD,GOT1,PCCB,CTH,BHMT2,GOT2,SUOX,AHCY
Tryptophan Degradation X (Mammalian, via Tryptamine)	13.2	0.44	ALDH4A1,ALDH1B1,ALDH2,AKR1A1,MAOB,ALDH1L1,ALDH3A2,DDC,ALDH3A1,ALDH9A1,ALDH7A1
Dopamine Degradation	12.8	0.343	ALDH4A1,ALDH1B1,ALDH2,MAOB,ALDH1L1,SULT1E1,ALDH3A2,COMT,Sult1a1,ALDH3A1,ALDH9A1,ALDH7A1
Tryptophan Degradation III (Eukaryotic)	12.5	0.476	HSD17B10,KMO,HAAO,ACAT1,EHHADH,HSD17B4,HADHA,HADH,GCDH,KYNU
Aryl Hydrocarbon Receptor Signaling	11.9	0.136	ALDH4A1,ALDH1B1,GSTM1,GSTM5,NQO2,GSTA5,ALDH9A1,GSTT2/GSTT2B,ALDH1L1,HSP90B1,HSP90AB1,Gstm3,ALDH3A2,Gsta1,GSTA1,DHFR,ALDH3A1,ALDH6A1,ALDH7A1
Ethanol Degradation IV	11.6	0.4	ALDH4A1,ALDH1B1,ALDH2,ALDH1L1,ALDH3A2,CAT,ALDH3A1,ALDH9A1,ACSL1,ALDH7A1
Oxidative Ethanol Degradation III	10.8	0.429	ALDH4A1,ALDH1B1,ALDH2,ALDH1L1,ALDH3A2,ALDH3A1,ALDH9A1,ACSL1,ALDH7A1
Glycine Betaine Degradation	10.5	0.7	SARDH,BHMT,DMGDH,SHMT1,BHMT2,SDS,SHMT2
Mitochondrial Dysfunction	10.4	0.111	HSD17B10,ATP5J,CPT1A,COX6A1,PRDX5,XDH,ATP5A1,ATP5L,ATP5C1,MAOB,PARK7,ATP5B,CAT,CYCS,CYB5A,UQCRC1,ACO1,ATP5F1,AIFM1
Putrescine Degradation III	10.4	0.391	ALDH4A1,ALDH1B1,ALDH2,MAOB,ALDH1L1,ALDH3A2,ALDH3A1,ALDH9A1,ALDH7A1
Valine Degradation I	9.8	0.444	ECHS1,ABAT,HIBADH,DLD,EHHADH,SDS,ALDH6A1,HADHA
Glutaryl-CoA Degradation	9.71	0.583	HSD17B10,ACAT1,EHHADH,HSD17B4,HADHA,HADH,GCDH
Histamine Degradation	9.57	0.421	ALDH4A1,ALDH1B1,ALDH2,ALDH1L1,ALDH3A2,ALDH3A1,ALDH9A1,ALDH7A1
NRF2-mediated Oxidative Stress Response	9.45	0.0984	AKR7A2,AKR7A3,GSTM1,GSTM5,PPIB,NQO2,GSTA5,GCLC,SOD1,GSTT2/GSTT2B,AKR1A1,ERP29,Gstm3,CAT,VCP,Gsta1,FMO1,GSTA1,AOX1
Isoleucine Degradation I	9.08	0.5	HSD17B10,ECHS1,ACAT1,DLD,EHHADH,SDS,HADHA
Superpathway of Citrulline Metabolism	9.08	0.5	OTC,ASS1,OAT,GLS2,ASL,CPS1,ARG1
Phenylalanine Degradation IV (Mammalian, via Side Chain)	9.08	0.5	ALDH2,MAOB,HPD,SLC27A2,ALDH3A2,GOT1,GOT2
Fatty Acid α-oxidation	8.96	0.364	ALDH4A1,ALDH1B1,ALDH2,ALDH1L1,ALDH3A2,ALDH3A1,ALDH9A1,ALDH7A1
Nicotine Degradation II	8.33	0.175	POR,FMO3,UGT2B7,Ugt2b17,CYP2E1,Ugt1a7c,CYP2C9,FMO1,AOX1,UGT1A1,CYP2C8
Arginine Biosynthesis IV	8.21	0.833	OTC,ASS1,OAT,GLUD1,ASL
Urea Cycle	8.21	0.833	OTC,ASS1,ASL,CPS1,ARG1
Estrogen Biosynthesis	8.04	0.231	HSD17B10,POR,HSD17B13,CYP2E1,HSD17B11,CYP2C9,HSD17B4,HSD17B2,CYP2C8
Superpathway of Melatonin Degradation	8.03	0.164	POR,MAOB,SULT1E1,UGT2B7,Ugt2b17,CYP2E1,Ugt1a7c,Sult1a1,CYP2C9,UGT1A1,CYP2C8
Melatonin Degradation I	7.28	0.161	POR,SULT1E1,UGT2B7,Ugt2b17,CYP2E1,Ugt1a7c,Sult1a1,CYP2C9,UGT1A1,CYP2C8
Gluconeogenesis I	7	0.28	GPI,PGK2,ALDOB,PGAM1,FBP1,MDH1,MDH2
FXR/RXR Activation	6.89	0.103	BAAT,APOE,PON1,SLC27A5,APOB,APOA1,TF,PKLR,FASN,FBP1,FGA,PON3,MTTP
Nicotine Degradation III	6.73	0.167	POR,UGT2B7,Ugt2b17,CYP2E1,Ugt1a7c,CYP2C9,AOX1,UGT1A1,CYP2C8
Glutathione-mediated Detoxification	6.52	0.241	GSTT2/GSTT2B,GSTM1,GSTM5,Gstm3,GSTA5,Gsta1,GSTA1
PXR/RXR Activation	6.02	0.138	GSTM1,CPT1A,ALDH3A2,CYP2C9,GSTA1,HMGCS2,UGT1A1,PAPSS2,CYP2C8
TCA Cycle II (Eukaryotic)	5.87	0.261	DHTKD1,SUCLG1,DLD,MDH1,MDH2,ACO1
Aspartate Degradation II	5.65	0.571	GOT1,MDH1,MDH2,GOT2
Unfolded protein response	5.64	0.148	HSPA8,CALR,P4HB,HSP90B1,HSPA9,VCP,CANX,HSPA5
Glycolysis I	5.64	0.24	GPI,PGK2,PKLR,ALDOB,PGAM1,FBP1
Methylglyoxal Degradation III	5.56	0.333	AKR7A2,AKR7A3,AKR1A1,CYP2E1,AKR1B10
LXR/RXR Activation	5.37	0.0909	APOE,PON1,ECHS1,APOB,APOA1,TF,FASN,ACACA,FGA,PON3,HADH
Citrulline Biosynthesis	5.36	0.5	OTC,OAT,GLS2,ARG1
γ-linolenate Biosynthesis II (Animals)	5.26	0.294	SLC27A5,SLC27A2,CYB5A,ACSL1,FADS1
Oxidative Phosphorylation	4.97	0.0917	ATP5J,ATP5C1,ATP5B,COX6A1,ATP5A1,ATP5L,CYCS,CYB5A,UQCRC1,ATP5F1
Ketogenesis	4.89	0.4	BDH1,ACAT1,HMGCS2,HADHA
Uracil Degradation II (Reductive)	4.79	0.75	DPYS,DPYD,UPB1
Thymine Degradation	4.79	0.75	DPYS,DPYD,UPB1
Arginine Degradation I (Arginase Pathway)	4.79	0.75	ALDH4A1,OAT,ARG1
Phenylalanine Degradation I (Aerobic)	4.79	0.75	PAH,PCBD1,QDPR
Stearate Biosynthesis I (Animals)	4.74	0.171	Ces1e,SLC27A5,SLC27A2,CYP2E1,FASN,ACSL1
Glycogen Degradation II	4.7	0.364	PGM1,PYGB,PYGL,AGL
PPARα/RXRα Activation	4.48	0.0674	HSP90B1,ACADL,GPD1,APOA1,HSP90AB1,PDIA3,ACOX1,FASN,CYP2C9,Cyp2c44,GOT2,CYP2C8
Thyroid Hormone Metabolism II (via Conjugation and/or Degradation)	4.39	0.15	SULT1E1,UGT2B7,Ugt2b17,Ugt1a7c,Sult1a1,UGT1A1
2-oxobutanoate Degradation I	4.39	0.6	PCCA,DLD,PCCB
dTMP De Novo Biosynthesis	4.39	0.6	SHMT1,DHFR,SHMT2
Folate Polyglutamylation	4.39	0.6	SHMT1,MTHFD1,SHMT2
Glycogen Degradation III	4.38	0.308	PGM1,PYGB,PYGL,AGL
Bile Acid Biosynthesis, Neutral Pathway	4.38	0.308	BAAT,AMACR,SLC27A5,SCP2
Mitochondrial L-carnitine Shuttle Pathway	3.88	0.235	SLC27A5,CPT1A,SLC27A2,ACSL1
Superpathway of Geranylgeranyldiphosphate Biosynthesis I (via Mevalonate)	3.88	0.235	FDPS,ACAT1,HMGCS2,HADHA
Cysteine Biosynthesis III (mammalia)	3.77	0.222	CBS/CBSL,MAT1A,CTH,AHCY
Histidine Degradation III	3.66	0.375	FTCD,HAL,MTHFD1
Tryptophan Degradation to 2-amino-3-carboxymuconate Semialdehyde	3.66	0.375	KMO,HAAO,KYNU
β-alanine Degradation I	3.59	1	ABAT,ALDH6A1
Guanine and Guanosine Salvage I	3.59	1	PNP,HPRT1
Choline Degradation I	3.59	1	CHDH,ALDH7A1
4-hydroxyproline Degradation I	3.59	1	ALDH4A1,HOGA1
Cysteine Biosynthesis/Homocysteine Degradation	3.59	1	CBS/CBSL,CTH
Glycine Biosynthesis I	3.59	1	SHMT1,SHMT2
Leucine Degradation I	3.49	0.333	MCCC1,IVD,ACADM
Ketolysis	3.49	0.333	BDH1,ACAT1,HADHA
Folate Transformations I	3.49	0.333	SHMT1,MTHFD1,SHMT2
Glutathione Redox Reactions I	3.42	0.182	GSTT2/GSTT2B,GPX1,GSTA1,PRDX6
Pentose Phosphate Pathway	3.34	0.3	TKT,PGLS,H6PD
Bupropion Degradation	3.19	0.16	POR,CYP2E1,CYP2C9,CYP2C8
Acetone Degradation I (to Methylglyoxal)	3.13	0.154	POR,CYP2E1,CYP2C9,CYP2C8
Triacylglycerol Degradation	3.12	0.111	FAAH,Ces1e,Ces1c,CES1,PRDX6
L-carnitine Biosynthesis	3.11	0.667	BBOX1,ALDH9A1
D-glucuronate Degradation I	3.11	0.667	AKR1A1,DCXR
Methionine Salvage II (Mammalian)	3.11	0.667	BHMT,BHMT2
Glutamate Degradation II	3.11	0.667	GOT1,GOT2
Tyrosine Biosynthesis IV	3.11	0.667	PAH,PCBD1
Aspartate Biosynthesis	3.11	0.667	GOT1,GOT2
Superpathway of Cholesterol Biosynthesis	3	0.143	FDPS,ACAT1,HMGCS2,HADHA
Fatty Acid Activation	2.98	0.231	SLC27A5,SLC27A2,ACSL1
Oleate Biosynthesis II (Animals)	2.98	0.231	CYB5A,ALDH6A1,FADS1
Mevalonate Pathway I	2.98	0.231	ACAT1,HMGCS2,HADHA
Guanosine Nucleotides Degradation III	2.98	0.231	XDH,PNP,AOX1
Urate Biosynthesis/Inosine 5'-phosphate Degradation	2.88	0.214	XDH,PNP,AOX1
Estrogen-Dependent Breast Cancer Signaling	2.82	0.0779	HSD17B10,HSD17B13,HSD17B11,HSD17B4,HSD17B2,EGFR
Pentose Phosphate Pathway (Oxidative Branch)	2.82	0.5	PGLS,H6PD
2-ketoglutarate Dehydrogenase Complex	2.82	0.5	DHTKD1,DLD
Phenylethylamine Degradation I	2.82	0.5	ALDH2,ALDH3A2
Methylmalonyl Pathway	2.82	0.5	PCCA,PCCB
L-cysteine Degradation I	2.82	0.5	GOT1,GOT2
Fatty Acid β-oxidation III (Unsaturated, Odd Number)	2.82	0.5	ECI2,EHHADH
NAD biosynthesis II (from tryptophan)	2.79	0.2	KMO,HAAO,KYNU
Adenosine Nucleotides Degradation II	2.62	0.176	XDH,PNP,AOX1
Lysine Degradation II	2.6	0.4	AADAT,ALDH7A1
Lysine Degradation V	2.6	0.4	AADAT,ALDH7A1
Citrulline-Nitric Oxide Cycle	2.6	0.4	ASS1,ASL
Tyrosine Degradation I	2.6	0.4	HPD,FAH
Proline Biosynthesis II (from Arginine)	2.43	0.333	OTC,OAT
Arginine Degradation VI (Arginase 2 Pathway)	2.43	0.333	OAT,ARG1
Glycerol Degradation I	2.43	0.333	GPD1,Gk
Glycine Cleavage Complex	2.43	0.333	GCSH,DLD
Purine Nucleotides Degradation II (Aerobic)	2.41	0.15	XDH,PNP,AOX1
Maturity Onset Diabetes of Young (MODY) Signaling	2.35	0.143	PKLR,ALDOB,FABP1
Endoplasmic Reticulum Stress Pathway	2.35	0.143	CALR,HSP90B1,HSPA5
Heparan Sulfate Biosynthesis (Late Stages)	2.32	0.0735	Ces1e,Ces1c,SULT1E1,Sult1c2 (includes others),PRDX6
Serotonin Receptor Signaling	2.3	0.093	MAOB,DDC,PCBD1,QDPR
Superpathway of Serine and Glycine Biosynthesis I	2.29	0.286	SHMT1,SHMT2
Adenine and Adenosine Salvage III	2.29	0.286	PNP,HPRT1
Aldosterone Signaling in Epithelial Cells	2.25	0.0482	HSPA8,HSP90B1,HSP90AB1,PDIA3,HSPA9,HSPD1,HSPA5,AHCY
Pyrimidine Deoxyribonucleotides De Novo Biosynthesis I	2.24	0.13	AK4,CMPK1,PCK1
Superoxide Radicals Degradation	2.17	0.25	CAT,SOD1
Heparan Sulfate Biosynthesis	2.12	0.0658	Ces1e,Ces1c,SULT1E1,Sult1c2 (includes others),PRDX6
Dopamine Receptor Signaling	2.09	0.0649	MAOB,COMT,DDC,PCBD1,QDPR
Lipid Antigen Presentation by CD1	2.09	0.115	CALR,PDIA3,CANX
Protein Ubiquitination Pathway	2.06	0.0392	HSPA8,HSP90B1,HSP90AB1,PSMD12,HSPA9,PSMB1,PSMA1,HSPD1,PSMD3,HSPA5
Sucrose Degradation V (Mammalian)	2.06	0.222	ALDOB,TKFC
phagosome maturation	2.05	0.0486	DYNC1H1,CALR,PRDX5,CANX,CTSC,PRDX6,PRDX2
Glucose and Glucose-1-phosphate Degradation	1.97	0.2	PGM1,RGN
Mineralocorticoid Biosynthesis	1.89	0.182	Hsd3b4 (includes others),Cyp2d22
Pyrimidine Ribonucleotides Interconversion	1.84	0.0938	AK4,CMPK1,PCK1
Histidine Degradation VI	1.81	0.167	HAL,CYP2E1
Glucocorticoid Biosynthesis	1.81	0.167	Hsd3b4 (includes others),Cyp2d22
Methylthiopropionate Biosynthesis	1.79	1	ADI1
Acetyl-CoA Biosynthesis III (from Citrate)	1.79	1	ACLY
Glutamine Biosynthesis I	1.79	1	GLUL
Xanthine and Xanthosine Salvage	1.79	1	PNP
L-cysteine Degradation II	1.79	1	CTH
Adenine and Adenosine Salvage VI	1.79	1	ADK
Citrulline Degradation	1.79	1	OTC
Sulfite Oxidation IV	1.79	1	SUOX
Pyrimidine Ribonucleotides De Novo Biosynthesis	1.77	0.0882	AK4,CMPK1,PCK1
TR/RXR Activation	1.67	0.051	HP,FASN,ACACA,PCK1,FGA
Antigen Presentation Pathway	1.67	0.0811	CALR,PDIA3,CANX
tRNA Charging	1.61	0.0769	TARS,AARS,EPRS
Retinol Biosynthesis	1.58	0.075	Ces1e,CES1,ESD
γ-glutamyl Cycle	1.57	0.125	OPLAH,GCLC
Methionine Degradation I (to Homocysteine)	1.57	0.125	MAT1A,AHCY
Parkinson's Signaling	1.57	0.125	PARK7,CYCS
Glycine Biosynthesis III	1.5	0.5	AGXT
Proline Degradation	1.5	0.5	ALDH4A1
L-DOPA Degradation	1.5	0.5	COMT
Alanine Degradation III	1.5	0.5	GPT
Taurine Biosynthesis	1.5	0.5	CSAD
Alanine Biosynthesis II	1.5	0.5	GPT
Palmitate Biosynthesis I (Animals)	1.5	0.5	FASN
L-cysteine Degradation III	1.5	0.5	GOT1
Sulfate Activation for Sulfonation	1.5	0.5	PAPSS2
Anandamide Degradation	1.5	0.5	FAAH
Fatty Acid Biosynthesis Initiation II	1.5	0.5	FASN
Glycine Degradation (Creatine Biosynthesis)	1.5	0.5	GAMT
Adenine and Adenosine Salvage I	1.5	0.5	PNP
Formaldehyde Oxidation II (Glutathione-dependent)	1.5	0.5	ESD
Glutamine Degradation I	1.5	0.5	GLS2
Glutamate Biosynthesis II	1.5	0.5	GLUD1
Glutamate Degradation X	1.5	0.5	GLUD1
AMPK Signaling	1.47	0.037	CPT1A,PFKFB1,EEF2,FASN,AK4,ACACA,AK2
Amyotrophic Lateral Sclerosis Signaling	1.47	0.045	CAT,GPX1,GLUL,CYCS,SOD1
EIF2 Signaling	1.43	0.0363	RPL4,RPS9,RPS10,EIF4A2,RPS3,RPSA,RPLP0
Clathrin-mediated Endocytosis Signaling	1.39	0.0355	HSPA8,APOE,PON1,APOB,APOA1,TF,CLTC
Huntington's Disease Signaling	1.38	0.0332	ATP5J,HSPA8,ATP5B,HSPA9,CLTC,CYCS,HSPA5,EGFR
Diphthamide Biosynthesis	1.32	0.333	EEF2
Coenzyme A Biosynthesis	1.32	0.333	COASY
S-methyl-5-thio-α-D-ribose 1-phosphate Degradation	1.32	0.333	ADI1
1,25-dihydroxyvitamin D3 Biosynthesis	1.32	0.333	POR
Glutathione Biosynthesis	1.32	0.333	GCLC
Biotin-carboxyl Carrier Protein Assembly	1.32	0.333	ACACA
S-adenosyl-L-methionine Biosynthesis	1.32	0.333	MAT1A
4-aminobutyrate Degradation I	1.32	0.333	ABAT
L-serine Degradation	1.32	0.333	SDS
Tumoricidal Function of Hepatic Natural Killer Cells	1.25	0.0833	CYCS,AIFM1
Arsenate Detoxification I (Glutaredoxin)	1.2	0.25	PNP
Heme Degradation	1.2	0.25	BLVRB
Branched-chain α-keto acid Dehydrogenase Complex	1.2	0.25	DLD
Catecholamine Biosynthesis	1.2	0.25	DDC
Glutathione Redox Reactions II	1.2	0.25	PDIA3
Geranylgeranyldiphosphate Biosynthesis	1.2	0.25	FDPS
Glycerol-3-phosphate Shuttle	1.2	0.25	GPD1
Melatonin Degradation II	1.2	0.25	MAOB
Acetate Conversion to Acetyl-CoA	1.2	0.25	ACSL1
Tetrahydrofolate Salvage from 5,10-methenyltetrahydrofolate	1.11	0.2	MTHFD1
CMP-N-acetylneuraminate Biosynthesis I (Eukaryotes)	1.11	0.2	GNE
Trans, trans-farnesyl Diphosphate Biosynthesis	1.11	0.2	FDPS
Glutamate Degradation III (via 4-aminobutyrate)	1.11	0.2	ABAT
Intrinsic Prothrombin Activation Pathway	1.1	0.069	F9,FGA
Hypoxia Signaling in the Cardiovascular System	1.06	0.0462	P4HB,HSP90B1,HSP90AB1
Pyruvate Fermentation to Lactate	1.03	0.167	Ldha/RGD1562690
Serotonin and Melatonin Biosynthesis	1.03	0.167	DDC
Pentose Phosphate Pathway (Non-oxidative Branch)	1.03	0.167	TKT
UDP-N-acetyl-D-glucosamine Biosynthesis II	1.03	0.167	FMO3
Rapoport-Luebering Glycolytic Shunt	1.03	0.167	PGAM1
NAD Biosynthesis III	1.03	0.167	NAMPT
GDP-mannose Biosynthesis	1.03	0.167	GPI
Retinoate Biosynthesis I	0.984	0.0588	ADH1C,AKR1B10
eNOS Signaling	0.975	0.0323	HSPA8,HSP90B1,HSP90AB1,HSPA9,HSPA5
Acetyl-CoA Biosynthesis I (Pyruvate Dehydrogenase Complex)	0.969	0.143	DLD
Regulation of eIF4 and p70S6K Signaling	0.966	0.0321	RPS9,RPS10,EIF4A2,RPS3,RPSA
Coagulation System	0.963	0.0571	F9,FGA
Purine Ribonucleosides Degradation to Ribose-1-phosphate	0.914	0.125	PNP
Phosphatidylethanolamine Biosynthesis II	0.867	0.111	PCYT2
Pregnenolone Biosynthesis	0.867	0.111	CYP2E1
GDP-glucose Biosynthesis	0.867	0.111	PGM1
Type II Diabetes Mellitus Signaling	0.826	0.0315	SLC27A5,SLC27A2,PKLR,ACSL1
Atherosclerosis Signaling	0.826	0.0315	APOE,PON1,APOB,APOA1
UDP-N-acetyl-D-galactosamine Biosynthesis II	0.786	0.0909	GPI
Neuregulin Signaling	0.772	0.0341	HSP90B1,HSP90AB1,EGFR
Dermatan Sulfate Biosynthesis (Late Stages)	0.771	0.0435	SULT1E1,Sult1c2 (includes others)
Apoptosis Signaling	0.762	0.0337	CYCS,SPTAN1,AIFM1
Acyl-CoA Hydrolysis	0.752	0.0833	Ces1e
Chondroitin Sulfate Biosynthesis (Late Stages)	0.729	0.0408	SULT1E1,Sult1c2 (includes others)
Salvage Pathways of Pyrimidine Ribonucleotides	0.723	0.0323	AK4,CMPK1,PCK1
NAD Phosphorylation and Dephosphorylation	0.721	0.0769	NNT
Production of Nitric Oxide and Reactive Oxygen Species in Macrophages	0.696	0.0259	APOE,PON1,APOB,APOA1,CAT
Androgen Biosynthesis	0.692	0.0714	Hsd3b4 (includes others)
Colanic Acid Building Blocks Biosynthesis	0.692	0.0714	GPI
IL-12 Signaling and Production in Macrophages	0.679	0.0274	APOE,PON1,APOB,APOA1
mTOR Signaling	0.667	0.0253	RPS9,RPS10,EIF4A2,RPS3,RPSA
UVA-Induced MAPK Signaling	0.645	0.0294	PDIA3,CYCS,EGFR
RAN Signaling	0.64	0.0625	KPNB1
Granzyme B Signaling	0.64	0.0625	CYCS
Extrinsic Prothrombin Activation Pathway	0.64	0.0625	FGA
Ubiquinol-10 Biosynthesis (Eukaryotic)	0.64	0.0625	CYP2E1
Regulation of Cellular Mechanics by Calpain Protease	0.631	0.0351	ACTN4,EGFR
Chondroitin Sulfate Biosynthesis	0.62	0.0345	SULT1E1,Sult1c2 (includes others)
Dermatan Sulfate Biosynthesis	0.599	0.0333	SULT1E1,Sult1c2 (includes others)
Glioma Signaling	0.583	0.0273	IDH2,IDH1,EGFR
Telomerase Signaling	0.576	0.027	HSP90B1,HSP90AB1,EGFR
Mitotic Roles of Polo-Like Kinase	0.541	0.0303	HSP90B1,HSP90AB1
Acute Phase Response Signaling	0.538	0.0237	HP,APOA1,TF,FGA
GABA Receptor Signaling	0.532	0.0299	ABAT,ALDH9A1
Role of Lipids/Lipid Rafts in the Pathogenesis of Influenza	0.522	0.0455	FDPS
Agrin Interactions at Neuromuscular Junction	0.515	0.029	PKLR,EGFR
Role of Tissue Factor in Cancer	0.504	0.0246	P4HB,FGA,EGFR
Glucocorticoid Receptor Signaling	0.499	0.0209	HSPA8,HSP90B1,HSP90AB1,HSPA9,PCK1,HSPA5
IL-17A Signaling in Gastric Cells	0.477	0.04	EGFR
p70S6K Signaling	0.452	0.0229	PDIA3,EEF2,EGFR
Cytotoxic T Lymphocyte-mediated Apoptosis of Target Cells	0.392	0.0312	CYCS
α-Adrenergic Signaling	0.387	0.023	PYGB,PYGL
Epithelial Adherens Junction Signaling	0.378	0.0205	MYH9,ACTN4,EGFR
TWEAK Signaling	0.372	0.0294	CYCS
Acute Myeloid Leukemia Signaling	0.364	0.022	IDH2,IDH1
Death Receptor Signaling	0.359	0.0217	CYCS,SPTAN1
PPAR Signaling	0.353	0.0215	HSP90B1,HSP90AB1
Prostate Cancer Signaling	0.348	0.0213	HSP90B1,HSP90AB1
Role of PKR in Interferon Induction and Antiviral Response	0.321	0.025	CYCS
Mechanisms of Viral Exit from Host Cells	0.313	0.0244	PDCD6IP
UVC-Induced MAPK Signaling	0.306	0.0238	EGFR
Type I Diabetes Mellitus Signaling	0.275	0.0182	CYCS,HSPD1
Nitric Oxide Signaling in the Cardiovascular System	0.263	0.0177	HSP90B1,HSP90AB1
TNFR1 Signaling	0.26	0.0204	CYCS
Hepatic Fibrosis / Hepatic Stellate Cell Activation	0.246	0.0164	MYH9,CYP2E1,EGFR
Pancreatic Adenocarcinoma Signaling	0.245	0.0169	CYP2E1,EGFR
CD27 Signaling in Lymphocytes	0.244	0.0192	CYCS
Docosahexaenoic Acid (DHA) Signaling	0.244	0.0192	CYCS
PI3K/AKT Signaling	0.225	0.0161	HSP90B1,HSP90AB1
Wnt/Ca+ pathway	0.219	0.0175	PDIA3
Glutamate Receptor Signaling	0.219	0.0175	GLUL
Nur77 Signaling in T Lymphocytes	0.21	0.0169	CYCS
Induction of Apoptosis by HIV1	0.206	0.0167	CYCS
autophagy	0.206	0.0167	CTSC
Retinoic acid Mediated Apoptosis Signaling	0.201	0.0164	CYCS
Activation of IRF by Cytosolic Pattern Recognition Receptors	0.197	0.0161	PPIB
Phospholipases	0.197	0.0161	PDIA3

## Sheet: Up in Placebo (vs Inc S-F)
Up in Placebo (vs Inc S-F)
Ingenuity Canonical Pathways	-log(p-value)	Ratio	Molecules
NRF2-mediated Oxidative Stress Response	18.6	0.104	AKR7A2,AKR7A3,GSTM1,GSTM5,PRDX1,ACTB,GSTA5,GCLC,TXNRD1,GSR,GSTT2/GSTT2B,Gstm3,CAT,Gsta1,GSTA1,AOX1,GCLM,GSTP1,EPHX1,GSTK1
Glutathione-mediated Detoxification	17.1	0.379	GSTT2/GSTT2B,GSTM1,GSTM5,Gstm3,GSTA5,Gsta1,GSTA1,Gsta4,Gstt1,GSTP1,GSTK1
Xenobiotic Metabolism Signaling	15.2	0.0699	GSTM1,UGT1A6,GSTM5,UGT2B7,GSTA5,CYP2C9,GCLC,UGT1A1,Ces1e,GSTT2/GSTT2B,ALDH1L1,CES1,Gstm3,Ugt1a7c,CAT,Gsta1,GSTA1,ALDH16A1,GSTP1,GSTK1
LPS/IL-1 Mediated Inhibition of RXR Function	11.3	0.0679	GSTM1,GSTM5,ACOX1,GSTA5,CYP2C9,GSTT2/GSTT2B,ALDH1L1,Gstm3,CAT,Gsta1,GSTA1,ALDH16A1,ACSL1,GSTP1,GSTK1
Aryl Hydrocarbon Receptor Signaling	9.07	0.0786	GSTT2/GSTT2B,GSTM1,ALDH1L1,GSTM5,Gstm3,GSTA5,Gsta1,GSTA1,ALDH16A1,GSTP1,GSTK1
Glycine Betaine Degradation	8.75	0.5	BHMT,DMGDH,BHMT2,SDS,SHMT2
Glutathione Redox Reactions I	8.54	0.273	GSR,GSTT2/GSTT2B,GSTA1,Gstt1,GSTP1,GSTK1
Serotonin Degradation	7.83	0.108	ALDH1L1,UGT2B7,UGT1A6,Ugt2b17,Ugt1a7c,ADH1C,Sult1a1,UGT1A1
Nicotine Degradation III	7.47	0.13	UGT2B7,UGT1A6,Ugt2b17,Ugt1a7c,CYP2C9,AOX1,UGT1A1
Melatonin Degradation I	7.04	0.113	UGT2B7,UGT1A6,Ugt2b17,Ugt1a7c,Sult1a1,CYP2C9,UGT1A1
Nicotine Degradation II	7	0.111	UGT2B7,UGT1A6,Ugt2b17,Ugt1a7c,CYP2C9,AOX1,UGT1A1
Thyroid Hormone Metabolism II (via Conjugation and/or Degradation)	6.86	0.15	UGT2B7,UGT1A6,Ugt2b17,Ugt1a7c,Sult1a1,UGT1A1
Superpathway of Melatonin Degradation	6.81	0.104	UGT2B7,UGT1A6,Ugt2b17,Ugt1a7c,Sult1a1,CYP2C9,UGT1A1
Glutathione Biosynthesis	6.67	1	GCLC,GCLM,GSS
Glycolysis I	6.45	0.2	GPI,PKLR,ALDOB,FBP1,ALDOA
Gluconeogenesis I	6.45	0.2	GPI,ALDOB,FBP1,ALDOA,ME1
Fatty Acid β-oxidation I	5.89	0.156	EHHADH,SDS,HSD17B4,ACAA2,ACSL1
Sucrose Degradation V (Mammalian)	4.76	0.333	ALDOB,ALDOA,TKFC
Glutaryl-CoA Degradation	4.35	0.25	ACAT1,EHHADH,HSD17B4
Isoleucine Degradation I	4.13	0.214	ACAT1,EHHADH,SDS
Methylglyoxal Degradation III	4.04	0.2	AKR7A2,AKR7A3,AKR1B10
Methionine Salvage II (Mammalian)	3.97	0.667	BHMT,BHMT2
γ-glutamyl Cycle	3.95	0.188	GCLC,GCLM,GSS
FXR/RXR Activation	3.94	0.0476	BAAT,APOA1,TF,PKLR,FASN,FBP1
Valine Degradation I	3.79	0.167	HIBCH,EHHADH,SDS
Tryptophan Degradation III (Eukaryotic)	3.58	0.143	ACAT1,EHHADH,HSD17B4
Ethanol Degradation IV	3.35	0.12	ALDH1L1,CAT,ACSL1
PXR/RXR Activation	3.2	0.0615	GSTM1,CYP2C9,GSTA1,UGT1A1
PPARα/RXRα Activation	3.13	0.0337	APOA1,Cyp2c12,ACOX1,FASN,CYP2C9,Cyp2c13
Superpathway of Methionine Degradation	3.07	0.0968	PCCA,BHMT,BHMT2
Citrulline Biosynthesis	3.01	0.25	OTC,GLS2
Dopamine Degradation	2.92	0.0857	ALDH1L1,COMT,Sult1a1
Stearate Biosynthesis I (Animals)	2.92	0.0857	Ces1e,FASN,ACSL1
Ethanol Degradation II	2.85	0.0811	ALDH1L1,ADH1C,ACSL1
Estrogen Biosynthesis	2.78	0.0769	CYP2C9,HSD17B4,HSD17B2
Noradrenaline and Adrenaline Degradation	2.75	0.075	ALDH1L1,COMT,ADH1C
Bile Acid Biosynthesis, Neutral Pathway	2.57	0.154	BAAT,AKR1D1
Superpathway of Citrulline Metabolism	2.51	0.143	OTC,GLS2
Colanic Acid Building Blocks Biosynthesis	2.51	0.143	GPI,UGDH
Methylthiopropionate Biosynthesis	2.22	1	ADI1
Acetyl-CoA Biosynthesis III (from Citrate)	2.22	1	ACLY
Citrulline Degradation	2.22	1	OTC
LXR/RXR Activation	2.21	0.0331	APOA1,TF,FASN,ACACA
Maturity Onset Diabetes of Young (MODY) Signaling	2.16	0.0952	PKLR,ALDOB
Oxidative Ethanol Degradation III	2.16	0.0952	ALDH1L1,ACSL1
Tryptophan Degradation X (Mammalian, via Tryptamine)	2.01	0.08	ALDH1L1,DDC
Dopamine Receptor Signaling	1.95	0.039	COMT,DDC,QDPR
UDP-D-xylose and UDP-D-glucuronate Biosynthesis	1.92	0.5	UGDH
L-DOPA Degradation	1.92	0.5	COMT
Alanine Degradation III	1.92	0.5	GPT
Taurine Biosynthesis	1.92	0.5	CSAD
Alanine Biosynthesis II	1.92	0.5	GPT
Palmitate Biosynthesis I (Animals)	1.92	0.5	FASN
Fatty Acid Biosynthesis Initiation II	1.92	0.5	FASN
Glycine Degradation (Creatine Biosynthesis)	1.92	0.5	GAMT
Glycine Biosynthesis I	1.92	0.5	SHMT2
Glutamine Degradation I	1.92	0.5	GLS2
Retinoate Biosynthesis I	1.75	0.0588	ADH1C,AKR1B10
L-carnitine Biosynthesis	1.75	0.333	BBOX1
S-methyl-5-thio-α-D-ribose 1-phosphate Degradation	1.75	0.333	ADI1
D-glucuronate Degradation I	1.75	0.333	CRYL1
Biotin-carboxyl Carrier Protein Assembly	1.75	0.333	ACACA
L-serine Degradation	1.75	0.333	SDS
TR/RXR Activation	1.67	0.0306	FASN,ACACA,ME1
Uracil Degradation II (Reductive)	1.62	0.25	UPB1
2-ketoglutarate Dehydrogenase Complex	1.62	0.25	DHTKD1
Catecholamine Biosynthesis	1.62	0.25	DDC
Methylmalonyl Pathway	1.62	0.25	PCCA
Glutathione Redox Reactions II	1.62	0.25	GSR
Thymine Degradation	1.62	0.25	UPB1
Phenylalanine Degradation I (Aerobic)	1.62	0.25	QDPR
Acetate Conversion to Acetyl-CoA	1.62	0.25	ACSL1
Fatty Acid β-oxidation III (Unsaturated, Odd Number)	1.62	0.25	EHHADH
Retinol Biosynthesis	1.62	0.05	Ces1e,CES1
Serotonin Receptor Signaling	1.56	0.0465	DDC,QDPR
2-oxobutanoate Degradation I	1.53	0.2	PCCA
dTMP De Novo Biosynthesis	1.53	0.2	SHMT2
Tyrosine Degradation I	1.53	0.2	FAH
Folate Polyglutamylation	1.53	0.2	SHMT2
Triacylglycerol Degradation	1.52	0.0444	Ces1e,CES1
Arginine Biosynthesis IV	1.45	0.167	OTC
Proline Biosynthesis II (from Arginine)	1.45	0.167	OTC
Urea Cycle	1.45	0.167	OTC
Serotonin and Melatonin Biosynthesis	1.45	0.167	DDC
Thioredoxin Pathway	1.45	0.167	TXNRD1
Pentose Phosphate Pathway (Non-oxidative Branch)	1.45	0.167	TKT
NAD Biosynthesis III	1.45	0.167	NAMPT
GDP-mannose Biosynthesis	1.45	0.167	GPI
Superpathway of Serine and Glycine Biosynthesis I	1.38	0.143	SHMT2
Histidine Degradation III	1.33	0.125	FTCD
Superoxide Radicals Degradation	1.33	0.125	CAT
Ketolysis	1.28	0.111	ACAT1
Folate Transformations I	1.28	0.111	SHMT2
Ketogenesis	1.23	0.1	ACAT1
Pentose Phosphate Pathway	1.23	0.1	TKT
Glycogen Degradation II	1.19	0.0909	PYGL
UDP-N-acetyl-D-galactosamine Biosynthesis II	1.19	0.0909	GPI
Agrin Interactions at Neuromuscular Junction	1.19	0.029	PKLR,ACTB
Protein Ubiquitination Pathway	1.17	0.0157	PSMB4,PSMB9,PSMB1,HSPD1
Acyl-CoA Hydrolysis	1.16	0.0833	Ces1e
Fatty Acid Activation	1.12	0.0769	ACSL1
Glycogen Degradation III	1.12	0.0769	PYGL
Mevalonate Pathway I	1.12	0.0769	ACAT1
Guanosine Nucleotides Degradation III	1.12	0.0769	AOX1
Estrogen-Dependent Breast Cancer Signaling	1.11	0.026	HSD17B4,HSD17B2
Urate Biosynthesis/Inosine 5'-phosphate Degradation	1.09	0.0714	AOX1
Vitamin-C Transport	1.06	0.0667	TXNRD1
γ-linolenate Biosynthesis II (Animals)	1.01	0.0588	ACSL1
Mitochondrial L-carnitine Shuttle Pathway	1.01	0.0588	ACSL1
Adenosine Nucleotides Degradation II	1.01	0.0588	AOX1
Superpathway of Geranylgeranyldiphosphate Biosynthesis I (via Mevalonate)	1.01	0.0588	ACAT1
AMPK Signaling	0.976	0.0159	FASN,ACTB,ACACA
Histamine Degradation	0.965	0.0526	ALDH1L1
Purine Nucleotides Degradation II (Aerobic)	0.944	0.05	AOX1
Clathrin-mediated Endocytosis Signaling	0.936	0.0152	APOA1,TF,ACTB
Fatty Acid α-oxidation	0.905	0.0455	ALDH1L1
TCA Cycle II (Eukaryotic)	0.887	0.0435	DHTKD1
Putrescine Degradation III	0.887	0.0435	ALDH1L1
Bupropion Degradation	0.854	0.04	CYP2C9
Acetone Degradation I (to Methylglyoxal)	0.838	0.0385	CYP2C9
Superpathway of Cholesterol Biosynthesis	0.808	0.0357	ACAT1
Type II Diabetes Mellitus Signaling	0.75	0.0157	PKLR,ACSL1
Antigen Presentation Pathway	0.698	0.027	PSMB9
tRNA Charging	0.678	0.0256	AARS
Mechanisms of Viral Exit from Host Cells	0.659	0.0244	ACTB
Acute Phase Response Signaling	0.568	0.0118	APOA1,TF
Mitochondrial Dysfunction	0.561	0.0117	GSR,CAT
Unfolded protein response	0.555	0.0185	P4HB
MSP-RON Signaling Pathway	0.523	0.0169	ACTB
RAR Activation	0.499	0.0105	ACTB,ADH1C
Production of Nitric Oxide and Reactive Oxygen Species in Macrophages	0.49	0.0104	APOA1,CAT
Hypoxia Signaling in the Cardiovascular System	0.488	0.0154	P4HB
Heparan Sulfate Biosynthesis (Late Stages)	0.472	0.0147	Ces1e
Remodeling of Epithelial Adherens Junctions	0.472	0.0147	ACTB
Caveolar-mediated Endocytosis Signaling	0.457	0.0141	ACTB
Heparan Sulfate Biosynthesis	0.434	0.0132	Ces1e
VDR/RXR Activation	0.425	0.0128	HSD17B2
Role of BRCA1 in DNA Damage Response	0.425	0.0128	ACTB
α-Adrenergic Signaling	0.388	0.0115	PYGL
Crosstalk between Dendritic Cells and Natural Killer Cells	0.381	0.0112	ACTB
Regulation of Actin-based Motility by Rho	0.373	0.011	ACTB
Acute Myeloid Leukemia Signaling	0.373	0.011	IDH1
Death Receptor Signaling	0.37	0.0109	ACTB
Fcγ Receptor-mediated Phagocytosis in Macrophages and Monocytes	0.366	0.0108	ACTB
Prostate Cancer Signaling	0.363	0.0106	GSTP1
FAK Signaling	0.346	0.0101	ACTB
Virus Entry via Endocytic Pathways	0.337	0.0098	ACTB
Antioxidant Action of Vitamin C	0.334	0.00971	TXNRD1
VEGF Signaling	0.334	0.00971	ACTB
Type I Diabetes Mellitus Signaling	0.313	0.00909	HSPD1
Glioma Signaling	0.313	0.00909	IDH1
Amyotrophic Lateral Sclerosis Signaling	0.311	0.00901	CAT
p53 Signaling	0.311	0.00901	ST13
Paxillin Signaling	0.305	0.00885	ACTB
RhoA Signaling	0.282	0.0082	ACTB
Role of Tissue Factor in Cancer	0.282	0.0082	P4HB
Atherosclerosis Signaling	0.271	0.00787	APOA1
Cellular Effects of Sildenafil (Viagra)	0.264	0.00769	ACTB
Insulin Receptor Signaling	0.241	0.00709	ACLY
Hereditary Breast Cancer Signaling	0.239	0.00704	ACTB
phagosome maturation	0.235	0.00694	PRDX1
IL-12 Signaling and Production in Macrophages	0.231	0.00685	APOA1
Epithelial Adherens Junction Signaling	0.231	0.00685	ACTB
Aldosterone Signaling in Epithelial Cells	0.198	0.00602	HSPD1

## Sheet: Down in Placebo (vs Inc S-F)
Down in Placebo (vs Inc S-F)
Ingenuity Canonical Pathways	-log(p-value)	Ratio	Molecules
Fatty Acid β-oxidation I	6.58	0.0938	SLC27A5,ACSL5,ECI1
Stearate Biosynthesis I (Animals)	6.46	0.0857	SLC27A5,CYP2E1,ACSL5
Fatty Acid Activation	4.9	0.154	SLC27A5,ACSL5
γ-linolenate Biosynthesis II (Animals)	4.66	0.118	SLC27A5,ACSL5
Mitochondrial L-carnitine Shuttle Pathway	4.66	0.118	SLC27A5,ACSL5
Bupropion Degradation	4.32	0.08	CYP2E1,CYP2C18
Acetone Degradation I (to Methylglyoxal)	4.28	0.0769	CYP2E1,CYP2C18
Estrogen Biosynthesis	3.93	0.0513	CYP2E1,CYP2C18
Nicotine Degradation III	3.64	0.037	CYP2E1,CYP2C18
Melatonin Degradation I	3.52	0.0323	CYP2E1,CYP2C18
Nicotine Degradation II	3.51	0.0317	CYP2E1,CYP2C18
Superpathway of Melatonin Degradation	3.45	0.0299	CYP2E1,CYP2C18
Type II Diabetes Mellitus Signaling	2.9	0.0157	SLC27A5,ACSL5
Fatty Acid β-oxidation III (Unsaturated, Odd Number)	2.77	0.25	ECI1
ILK Signaling	2.53	0.0102	FLNA,VIM
LPS/IL-1 Mediated Inhibition of RXR Function	2.43	0.00905	SLC27A5,ACSL5
Pregnenolone Biosynthesis	2.42	0.111	CYP2E1
Histidine Degradation VI	2.29	0.0833	CYP2E1
Bile Acid Biosynthesis, Neutral Pathway	2.26	0.0769	SLC27A5
Methylglyoxal Degradation III	2.2	0.0667	CYP2E1
Ubiquinol-10 Biosynthesis (Eukaryotic)	2.17	0.0625	CYP2E1
Retinoate Biosynthesis I	1.84	0.0294	ADH1C
Ethanol Degradation II	1.81	0.027	ADH1C
Noradrenaline and Adrenaline Degradation	1.77	0.025	ADH1C
Caveolar-mediated Endocytosis Signaling	1.52	0.0141	FLNA
Serotonin Degradation	1.51	0.0135	ADH1C
Virus Entry via Endocytic Pathways	1.37	0.0098	FLNA
Pancreatic Adenocarcinoma Signaling	1.31	0.00847	CYP2E1
FXR/RXR Activation	1.28	0.00794	SLC27A5
14-3-3-mediated Signaling	1.27	0.00769	VIM
PPARα/RXRα Activation	1.13	0.00562	CYP2C18
Hepatic Fibrosis / Hepatic Stellate Cell Activation	1.12	0.00546	CYP2E1
RAR Activation	1.11	0.00526	ADH1C
Actin Cytoskeleton Signaling	1.03	0.00439	FLNA
Signaling by Rho Family GTPases	0.998	0.00405	VIM
Protein Kinase A Signaling	0.811	0.00256	FLNA

## Sheet: Up in Rapa (vs Inc S-F)
Up in Rapa (vs Inc S-F)
Ingenuity Canonical Pathways	-log(p-value)	Ratio	Molecules
LPS/IL-1 Mediated Inhibition of RXR Function	31.1	0.199	ALDH4A1,APOE,SLC27A2,GSTM5,GSTA5,CYP2C9,HMGCS2,GSTT2/GSTT2B,MAOB,SLC27A5,ALDH1L1,ALDH1A1,Gstm3,ALDH3A2,ACSL5,GSTM4,Gsta1,FABP1,ACSL4,GSTA1,FMO1,ALDH3A1,ALDH6A1,GSTK1,ALDH7A1,ALDH1B1,GSTM1,FMO3,ACOX2,ACOX1,ACSL6,ALDH9A1,PAPSS2,Cyp2a1,SULT1E1,Cyp2a12/Cyp2a22,CAT,ALDH1A2,CPT2,ACOX3,ACSL1,SULT1B1,GSTP1,CYP2C8
Xenobiotic Metabolism Signaling	23.2	0.143	ALDH4A1,GSTM5,UGT2B7,UGT1A6,GSTA5,GCLC,CYP2C9,UGT2B15,GSTT2/GSTT2B,MAOB,HSP90B1,ALDH1L1,CES1,ALDH1A1,HSP90AB1,Gstm3,ALDH3A2,GSTM4,Gsta1,GSTA1,FMO1,ALDH3A1,ALDH6A1,ALDH7A1,GSTK1,GSTM1,ALDH1B1,FMO3,NQO1,UGT1A1,ALDH9A1,ESD,Ces1e,PPP2R1A,SULT1E1,CAT,ALDH1A2,HSP90AA1,GSTP1,SULT1B1,CYP2C8
Fatty Acid β-oxidation I	20.7	0.531	ECHS1,SLC27A2,ACSL6,ACAA2,SLC27A5,SCP2,ECI2,ACSL5,ACSL4,IVD,EHHADH,ACADM,HSD17B4,SDS,HADHA,ACSL1,HADH
Serotonin Degradation	19.8	0.297	ALDH4A1,ALDH1B1,UGT1A6,UGT2B7,ADH1C,Sult1a1,UGT1A1,ALDH9A1,UGT2B15,ALDH2,AKR1A1,ALDH1L1,MAOB,ALDH1A1,SULT1E1,Ugt2b17,ALDH3A2,ALDH1A2,PECR,ALDH3A1,SULT1B1,ALDH7A1
Aryl Hydrocarbon Receptor Signaling	16.6	0.179	ALDH4A1,GSTM5,GSTA5,GSTT2/GSTT2B,HSP90B1,ALDH1L1,ALDH1A1,HSP90AB1,Gstm3,ALDH3A2,GSTM4,Gsta1,GSTA1,ALDH3A1,ALDH6A1,GSTK1,ALDH7A1,ALDH1B1,GSTM1,NQO1,ALDH9A1,ALDH1A2,HSP90AA1,DHFR,GSTP1
Dopamine Degradation	16.5	0.429	ALDH4A1,ALDH1B1,Sult1a1,ALDH9A1,ALDH2,ALDH1L1,MAOB,SULT1E1,ALDH1A1,ALDH3A2,COMT,ALDH1A2,ALDH3A1,SULT1B1,ALDH7A1
NRF2-mediated Oxidative Stress Response	16.1	0.145	AKR7A2,AKR7A3,GSTM5,PRDX1,PPIB,GSTA5,GCLC,GSTT2/GSTT2B,AKR1A1,Gstm3,VCP,Gsta1,GSTM4,FMO1,GSTA1,GCLM,GSTK1,GSTM1,ACTB,NQO1,SOD1,TXNRD1,GSR,ERP29,CAT,AOX1,GSTP1,EPHX1
Tryptophan Degradation X (Mammalian, via Tryptamine)	15.8	0.52	ALDH2,ALDH1B1,ALDH4A1,ALDH1L1,MAOB,AKR1A1,ALDH1A1,ALDH3A2,DDC,ALDH1A2,ALDH3A1,ALDH9A1,ALDH7A1
Noradrenaline and Adrenaline Degradation	15.4	0.375	ALDH2,ALDH1B1,ALDH4A1,AKR1A1,MAOB,ALDH1L1,ALDH1A1,COMT,ALDH3A2,ALDH1A2,ADH1C,PECR,ALDH3A1,ALDH9A1,ALDH7A1
Glutathione-mediated Detoxification	14.7	0.448	GSTZ1,GSTT2/GSTT2B,GSTM1,GSTM5,Gstm3,GSTA5,Gsta1,GSTM4,GSTA1,Gsta4,Gstt1,GSTP1,GSTK1
Ethanol Degradation II	14.5	0.378	ALDH4A1,ALDH1B1,ADH1C,ALDH9A1,ALDH2,ALDH1L1,AKR1A1,ALDH1A1,ALDH3A2,ALDH1A2,PECR,ALDH3A1,ACSL1,ALDH7A1
Gluconeogenesis I	14	0.48	PGK1,ENO1,GPI,PGK2,ALDOB,PGAM1,FBP1,PGAM2,ME1,MDH1,GAPDHS,MDH2
Ethanol Degradation IV	14	0.48	ALDH4A1,ALDH1B1,ALDH2,ALDH1L1,ALDH1A1,ALDH3A2,ALDH1A2,CAT,ALDH3A1,ALDH9A1,ACSL1,ALDH7A1
Oxidative Ethanol Degradation III	13.5	0.524	ALDH4A1,ALDH1B1,ALDH2,ALDH1L1,ALDH1A1,ALDH3A2,ALDH1A2,ALDH3A1,ALDH9A1,ACSL1,ALDH7A1
Putrescine Degradation III	12.9	0.478	ALDH4A1,ALDH1B1,ALDH2,MAOB,ALDH1L1,ALDH1A1,ALDH3A2,ALDH1A2,ALDH3A1,ALDH9A1,ALDH7A1
Superpathway of Methionine Degradation	12.7	0.387	CBS/CBSL,AHCYL1,PCCA,BHMT,MAT1A,DLD,PCCB,CTH,BHMT2,GOT2,SUOX,AHCY
Valine Degradation I	12.6	0.556	HIBCH,ECHS1,ABAT,HIBADH,DLD,DBT,EHHADH,SDS,ALDH6A1,HADHA
Glycolysis I	12.4	0.44	PGK1,ENO1,GPI,PGK2,PKLR,ALDOB,PGAM1,FBP1,PGAM2,Tpi1 (includes others),GAPDHS
Histamine Degradation	12.3	0.526	ALDH4A1,ALDH1B1,ALDH2,ALDH1L1,ALDH1A1,ALDH3A2,ALDH1A2,ALDH3A1,ALDH9A1,ALDH7A1
Fatty Acid α-oxidation	11.5	0.455	ALDH4A1,ALDH1B1,ALDH2,ALDH1L1,ALDH1A1,ALDH3A2,ALDH1A2,ALDH3A1,ALDH9A1,ALDH7A1
γ-linolenate Biosynthesis II (Animals)	9.44	0.471	SLC27A5,SLC27A2,ACSL6,ACSL5,ACSL4,CYB5A,ACSL1,FADS1
Superpathway of Melatonin Degradation	9.4	0.194	UGT1A6,UGT2B7,CYP2C9,Sult1a1,UGT1A1,UGT2B15,POR,MAOB,SULT1E1,CYP2E1,Ugt2b17,SULT1B1,CYP2C8
Stearate Biosynthesis I (Animals)	9.13	0.286	Ces1e,SLC27A5,SLC27A2,CYP2E1,FASN,ACSL6,ACSL5,DBT,ACSL4,ACSL1
Melatonin Degradation I	8.7	0.194	POR,SULT1E1,UGT2B7,UGT1A6,Ugt2b17,CYP2E1,Sult1a1,CYP2C9,UGT1A1,SULT1B1,CYP2C8,UGT2B15
Nicotine Degradation II	8.62	0.19	POR,FMO3,UGT2B7,UGT1A6,Ugt2b17,CYP2E1,CYP2C9,FMO1,AOX1,UGT1A1,CYP2C8,UGT2B15
FXR/RXR Activation	8.57	0.127	BAAT,PON1,APOE,SLC27A5,ALB,TTR,APOA1,C3,APOB,TF,PKLR,FASN,FBP1,FGA,PON3,MTTP
Glutathione Redox Reactions I	8.36	0.364	GSTZ1,GSR,GSTT2/GSTT2B,GSTA1,Gstt1,GSTP1,PRDX6,GSTK1
Mitochondrial Dysfunction	8.23	0.105	SDHA,ATP5J,ATP5H,ATP5A1,ATP5L,VDAC2,GSR,ATP5C1,NDUFS1,MAOB,ATP5B,CAT,CYCS,CYB5A,OGDH,ACO1,ATP5F1,AIFM1
TCA Cycle II (Eukaryotic)	8.18	0.348	SDHA,DHTKD1,SUCLG1,DLD,MDH1,MDH2,OGDH,ACO1
Glycine Betaine Degradation	8.02	0.6	BHMT,DMGDH,SHMT1,BHMT2,SDS,SHMT2
Mitochondrial L-carnitine Shuttle Pathway	7.82	0.412	SLC27A5,SLC27A2,ACSL6,ACSL5,CPT2,ACSL4,ACSL1
Glutaryl-CoA Degradation	7.39	0.5	ACAT1,EHHADH,HSD17B4,HADHA,HADH,GCDH
Nicotine Degradation III	7.16	0.185	POR,UGT2B7,UGT1A6,Ugt2b17,CYP2E1,CYP2C9,AOX1,UGT1A1,CYP2C8,UGT2B15
Fatty Acid Activation	7.13	0.462	SLC27A5,SLC27A2,ACSL6,ACSL5,ACSL4,ACSL1
LXR/RXR Activation	7.05	0.116	APOE,TTR,ECHS1,APOB,C3,PON1,ALB,APOA1,TF,FASN,ACACA,FGA,HADH,PON3
Isoleucine Degradation I	6.89	0.429	ECHS1,ACAT1,DLD,EHHADH,SDS,HADHA
Thyroid Hormone Metabolism II (via Conjugation and/or Degradation)	6.11	0.2	SULT1E1,UGT2B7,UGT1A6,Ugt2b17,Sult1a1,UGT1A1,SULT1B1,UGT2B15
Unfolded protein response	6.09	0.167	HSPA8,HSPA4,CALR,P4HB,HSP90B1,HSPA9,VCP,CANX,HSPA5
Urea Cycle	5.71	0.667	OTC,ASS1,CPS1,ARG1
Tryptophan Degradation III (Eukaryotic)	5.68	0.286	ACAT1,EHHADH,HSD17B4,HADHA,HADH,GCDH
Protein Ubiquitination Pathway	5.61	0.0706	PSMB4,PSMB9,PSMA6,PSMB10,HSPA9,PSMD5,HSPD1,PSMA1,HSPA5,HSPA8,HSPA4,PSME1,HSP90B1,HSP90AB1,HSPE1,PSMB1,HSP90AA1,PSMA3
PXR/RXR Activation	5.39	0.138	GSTM1,ALDH1A1,ALDH3A2,CYP2C9,GSTA1,HMGCS2,UGT1A1,PAPSS2,CYP2C8
Phenylalanine Degradation IV (Mammalian, via Side Chain)	5.35	0.357	ALDH2,MAOB,SLC27A2,ALDH3A2,GOT2
Methylglyoxal Degradation III	5.18	0.333	AKR7A2,AKR7A3,AKR1A1,CYP2E1,AKR1B10
Glutathione Biosynthesis	5.15	1	GCLC,GCLM,GSS
D-glucuronate Degradation I	5.15	1	AKR1A1,DCXR,CRYL1
Oxidative Phosphorylation	5.08	0.101	SDHA,ATP5J,ATP5C1,NDUFS1,ATP5H,ATP5B,ATP5A1,ATP5L,CYCS,CYB5A,ATP5F1
Estrogen Biosynthesis	5.08	0.179	POR,CYP2E1,HSD17B11,CYP2C9,HSD17B4,HSD17B2,CYP2C8
PPARα/RXRα Activation	5.02	0.0787	ACADL,HSP90B1,APOA1,GPD1,HSP90AB1,Cyp2c12,PDIA3,FASN,ACOX1,HSP90AA1,CYP2C9,Cyp2c44,GOT2,CYP2C8
Cysteine Biosynthesis III (mammalia)	4.75	0.278	CBS/CBSL,AHCYL1,MAT1A,CTH,AHCY
Ketogenesis	4.59	0.4	BDH1,ACAT1,HMGCS2,HADHA
Pentose Phosphate Pathway	4.59	0.4	TKT,PGLS,TALDO1,H6PD
Uracil Degradation II (Reductive)	4.56	0.75	DPYS,DPYD,UPB1
2-ketoglutarate Dehydrogenase Complex	4.56	0.75	DHTKD1,DLD,OGDH
Thymine Degradation	4.56	0.75	DPYS,DPYD,UPB1
Phenylalanine Degradation I (Aerobic)	4.56	0.75	PAH,PCBD1,QDPR
2-oxobutanoate Degradation I	4.16	0.6	PCCA,DLD,PCCB
dTMP De Novo Biosynthesis	4.16	0.6	SHMT1,DHFR,SHMT2
Folate Polyglutamylation	4.16	0.6	SHMT1,MTHFD1,SHMT2
Bile Acid Biosynthesis, Neutral Pathway	4.08	0.308	BAAT,SLC27A5,AKR1D1,SCP2
Superpathway of Citrulline Metabolism	3.94	0.286	OTC,ASS1,CPS1,ARG1
Arginine Biosynthesis IV	3.87	0.5	OTC,ASS1,GLUD1
Extrinsic Prothrombin Activation Pathway	3.69	0.25	SERPINC1,FGB,FGA,FGG
γ-glutamyl Cycle	3.69	0.25	OPLAH,GCLC,GCLM,GSS
Intrinsic Prothrombin Activation Pathway	3.68	0.172	SERPINC1,F9,FGB,FGA,FGG
Triacylglycerol Degradation	3.68	0.133	FAAH,Ces1e,Ces2a/Ces2i,Ces1c,CES1,PRDX6
Acetyl-CoA Biosynthesis I (Pyruvate Dehydrogenase Complex)	3.63	0.429	DLD,DBT,PDHB
Aspartate Degradation II	3.63	0.429	MDH1,MDH2,GOT2
Histidine Degradation III	3.43	0.375	FTCD,HAL,MTHFD1
Superoxide Radicals Degradation	3.43	0.375	CAT,NQO1,SOD1
β-alanine Degradation I	3.43	1	ABAT,ALDH6A1
Guanine and Guanosine Salvage I	3.43	1	PNP,HPRT1
Choline Degradation I	3.43	1	CHDH,ALDH7A1
4-hydroxyproline Degradation I	3.43	1	ALDH4A1,HOGA1
Cysteine Biosynthesis/Homocysteine Degradation	3.43	1	CBS/CBSL,CTH
Glycine Biosynthesis I	3.43	1	SHMT1,SHMT2
EIF2 Signaling	3.42	0.0622	RPL27,RPS19,RPL4,RPS9,RPS10,RPL10,RPL5,RPS3,RPL7A,RPL7,RPSA,RPLP0
Aldosterone Signaling in Epithelial Cells	3.42	0.0663	HSPA8,HSPA4,HSP90B1,HSP90AB1,PDIA3,HSPE1,HSPA9,HSP90AA1,HSPD1,HSPA5,AHCY
Coagulation System	3.29	0.143	SERPINC1,F9,FGB,FGA,FGG
Sucrose Degradation V (Mammalian)	3.26	0.333	ALDOB,Tpi1 (includes others),TKFC
Ketolysis	3.26	0.333	BDH1,ACAT1,HADHA
Folate Transformations I	3.26	0.333	SHMT1,MTHFD1,SHMT2
Glycogen Degradation II	2.98	0.273	PGM1,PYGL,AGL
L-carnitine Biosynthesis	2.96	0.667	BBOX1,ALDH9A1
Methionine Salvage II (Mammalian)	2.96	0.667	BHMT,BHMT2
Tyrosine Biosynthesis IV	2.96	0.667	PAH,PCBD1
Bupropion Degradation	2.91	0.16	POR,CYP2E1,CYP2C9,CYP2C8
Acetone Degradation I (to Methylglyoxal)	2.84	0.154	POR,CYP2E1,CYP2C9,CYP2C8
Oleate Biosynthesis II (Animals)	2.76	0.231	CYB5A,ALDH6A1,FADS1
Glycogen Degradation III	2.76	0.231	PGM1,PYGL,AGL
Mevalonate Pathway I	2.76	0.231	ACAT1,HMGCS2,HADHA
Heparan Sulfate Biosynthesis (Late Stages)	2.71	0.0882	Ces1e,Ces2a/Ces2i,Ces1c,SULT1E1,SULT1B1,PRDX6
Pentose Phosphate Pathway (Oxidative Branch)	2.67	0.5	PGLS,H6PD
Branched-chain α-keto acid Dehydrogenase Complex	2.67	0.5	DLD,DBT
Phenylethylamine Degradation I	2.67	0.5	ALDH2,ALDH3A2
Methylmalonyl Pathway	2.67	0.5	PCCA,PCCB
Glutathione Redox Reactions II	2.67	0.5	GSR,PDIA3
Arginine Degradation I (Arginase Pathway)	2.67	0.5	ALDH4A1,ARG1
Fatty Acid β-oxidation III (Unsaturated, Odd Number)	2.67	0.5	ECI2,EHHADH
Colanic Acid Building Blocks Biosynthesis	2.66	0.214	GPI,UGDH,GALK1
Methionine Degradation I (to Homocysteine)	2.48	0.188	AHCYL1,MAT1A,AHCY
Heparan Sulfate Biosynthesis	2.46	0.0789	Ces1e,Ces2a/Ces2i,Ces1c,SULT1E1,SULT1B1,PRDX6
Tyrosine Degradation I	2.45	0.4	GSTZ1,FAH
Dopamine Receptor Signaling	2.44	0.0779	MAOB,PPP2R1A,COMT,DDC,PCBD1,QDPR
Superpathway of Geranylgeranyldiphosphate Biosynthesis I (via Mevalonate)	2.41	0.176	ACAT1,HMGCS2,HADHA
Retinoate Biosynthesis I	2.4	0.118	ALDH1A1,ALDH1A2,ADH1C,AKR1B10
Pentose Phosphate Pathway (Non-oxidative Branch)	2.28	0.333	TKT,TALDO1
Glycerol Degradation I	2.28	0.333	GPD1,Gk
Glycine Cleavage Complex	2.28	0.333	GCSH,DLD
Rapoport-Luebering Glycolytic Shunt	2.28	0.333	PGAM1,PGAM2
Antigen Presentation Pathway	2.27	0.108	PSMB9,CALR,PDIA3,CANX
Acute Phase Response Signaling	2.26	0.0533	TTR,ALB,HP,C3,APOA1,TF,FGB,FGA,FGG
Huntington's Disease Signaling	2.14	0.0456	SDHA,ATP5J,HSPA8,HSPA4,PSME1,ATP5B,PSMF1,HSPA9,CYCS,HSPA5,EGFR
Maturity Onset Diabetes of Young (MODY) Signaling	2.14	0.143	PKLR,ALDOB,FABP1
Endoplasmic Reticulum Stress Pathway	2.14	0.143	CALR,HSP90B1,HSPA5
Superpathway of Serine and Glycine Biosynthesis I	2.14	0.286	SHMT1,SHMT2
Adenine and Adenosine Salvage III	2.14	0.286	PNP,HPRT1
Hypoxia Signaling in the Cardiovascular System	2.08	0.0769	P4HB,HSP90B1,HSP90AB1,NQO1,HSP90AA1
Serotonin Receptor Signaling	2.04	0.093	MAOB,DDC,PCBD1,QDPR
Citrulline Biosynthesis	2.02	0.25	OTC,ARG1
Remodeling of Epithelial Adherens Junctions	2	0.0735	ACTB,CTNNA1,VCL,ACTN4,CTNND1
AMPK Signaling	1.95	0.0476	PPP2R1A,PFKFB1,PPM1B,EEF2,FASN,ACTB,CPT2,AK4,ACACA
Type II Diabetes Mellitus Signaling	1.94	0.0551	SLC27A5,SLC27A2,PKLR,ACSL6,ACSL5,ACSL4,ACSL1
TR/RXR Activation	1.93	0.0612	ENO1,HP,FASN,ACACA,ME1,FGA
Leucine Degradation I	1.92	0.222	IVD,ACADM
Lipid Antigen Presentation by CD1	1.88	0.115	CALR,PDIA3,CANX
Glucose and Glucose-1-phosphate Degradation	1.82	0.2	PGM1,RGN
Superpathway of Cholesterol Biosynthesis	1.79	0.107	ACAT1,HMGCS2,HADHA
Methylthiopropionate Biosynthesis	1.72	1	ADI1
Acetyl-CoA Biosynthesis III (from Citrate)	1.72	1	ACLY
Xanthine and Xanthosine Salvage	1.72	1	PNP
L-cysteine Degradation II	1.72	1	CTH
Adenine and Adenosine Salvage VI	1.72	1	ADK
Citrulline Degradation	1.72	1	OTC
Sulfite Oxidation IV	1.72	1	SUOX
Histidine Degradation VI	1.67	0.167	HAL,CYP2E1
Epithelial Adherens Junction Signaling	1.64	0.0479	MYH9,ACTB,CTNNA1,VCL,ACTN4,CTNND1,EGFR
Guanosine Nucleotides Degradation III	1.6	0.154	PNP,AOX1
Urate Biosynthesis/Inosine 5'-phosphate Degradation	1.54	0.143	PNP,AOX1
eNOS Signaling	1.51	0.0452	HSPA8,HSPA4,HSP90B1,HSP90AB1,HSPA9,HSP90AA1,HSPA5
Clathrin-mediated Endocytosis Signaling	1.43	0.0406	HSPA8,APOE,PON1,ALB,APOB,APOA1,TF,ACTB
UDP-D-xylose and UDP-D-glucuronate Biosynthesis	1.42	0.5	UGDH
Proline Degradation	1.42	0.5	ALDH4A1
L-DOPA Degradation	1.42	0.5	COMT
Alanine Degradation III	1.42	0.5	GPT
Taurine Biosynthesis	1.42	0.5	CSAD
Alanine Biosynthesis II	1.42	0.5	GPT
Palmitate Biosynthesis I (Animals)	1.42	0.5	FASN
Sulfate Activation for Sulfonation	1.42	0.5	PAPSS2
Anandamide Degradation	1.42	0.5	FAAH
Fatty Acid Biosynthesis Initiation II	1.42	0.5	FASN
Glycine Degradation (Creatine Biosynthesis)	1.42	0.5	GAMT
Adenine and Adenosine Salvage I	1.42	0.5	PNP
Formaldehyde Oxidation II (Glutathione-dependent)	1.42	0.5	ESD
Glutamate Biosynthesis II	1.42	0.5	GLUD1
Glutamate Degradation X	1.42	0.5	GLUD1
Mitotic Roles of Polo-Like Kinase	1.42	0.0606	HSP90B1,PPP2R1A,HSP90AB1,HSP90AA1
tRNA Charging	1.41	0.0769	TARS,AARS,EPRS
Retinol Biosynthesis	1.38	0.075	Ces1e,CES1,ESD
Adenosine Nucleotides Degradation II	1.38	0.118	PNP,AOX1
Glucocorticoid Receptor Signaling	1.29	0.0348	HSPA8,HSPA4,HSP90B1,HSP90AB1,ACTB,HSPA9,FKBP4,HSP90AA1,HSPA5,FGG
Purine Nucleotides Degradation II (Aerobic)	1.25	0.1	PNP,AOX1
Diphthamide Biosynthesis	1.25	0.333	EEF2
Coenzyme A Biosynthesis	1.25	0.333	COASY
S-methyl-5-thio-α-D-ribose 1-phosphate Degradation	1.25	0.333	ADI1
1,25-dihydroxyvitamin D3 Biosynthesis	1.25	0.333	POR
Biotin-carboxyl Carrier Protein Assembly	1.25	0.333	ACACA
Glutamate Degradation II	1.25	0.333	GOT2
S-adenosyl-L-methionine Biosynthesis	1.25	0.333	MAT1A
4-aminobutyrate Degradation I	1.25	0.333	ABAT
L-serine Degradation	1.25	0.333	SDS
Aspartate Biosynthesis	1.25	0.333	GOT2
Estrogen-Dependent Breast Cancer Signaling	1.21	0.0519	HSD17B11,HSD17B4,HSD17B2,EGFR
IL-12 Signaling and Production in Macrophages	1.2	0.0411	STAT4,APOE,PON1,ALB,APOB,APOA1
Telomerase Signaling	1.2	0.045	HSP90B1,PPP2R1A,HSP90AB1,HSP90AA1,EGFR
Polyamine Regulation in Colon Cancer	1.18	0.0909	PSME1,PSMF1
Pyrimidine Deoxyribonucleotides De Novo Biosynthesis I	1.15	0.087	NME3,AK4
Arsenate Detoxification I (Glutaredoxin)	1.13	0.25	PNP
Heme Degradation	1.13	0.25	BLVRB
Catecholamine Biosynthesis	1.13	0.25	DDC
Glycerol-3-phosphate Shuttle	1.13	0.25	GPD1
Melatonin Degradation II	1.13	0.25	MAOB
L-cysteine Degradation I	1.13	0.25	GOT2
Acetate Conversion to Acetyl-CoA	1.13	0.25	ACSL1
Tumoricidal Function of Hepatic Natural Killer Cells	1.11	0.0833	CYCS,AIFM1
Production of Nitric Oxide and Reactive Oxygen Species in Macrophages	1.1	0.0363	APOE,PON1,ALB,PPP2R1A,APOB,APOA1,CAT
Regulation of eIF4 and p70S6K Signaling	1.09	0.0385	RPS19,PPP2R1A,RPS9,RPS10,RPS3,RPSA
ILK Signaling	1.07	0.0357	PARVA,PPP2R1A,MYH9,ACTB,KRT18,VCL,ACTN4
Role of Tissue Factor in Cancer	1.06	0.041	P4HB,FGB,FGA,FGG,EGFR
Neuregulin Signaling	1.05	0.0455	HSP90B1,HSP90AB1,HSP90AA1,EGFR
PI3K/AKT Signaling	1.04	0.0403	HSP90B1,PPP2R1A,HSP90AB1,HSP90AA1,SFN
Tetrahydrofolate Salvage from 5,10-methenyltetrahydrofolate	1.03	0.2	MTHFD1
Lysine Degradation II	1.03	0.2	ALDH7A1
Lysine Degradation V	1.03	0.2	ALDH7A1
Citrulline-Nitric Oxide Cycle	1.03	0.2	ASS1
Galactose Degradation I (Leloir Pathway)	1.03	0.2	GALK1
Glutamate Degradation III (via 4-aminobutyrate)	1.03	0.2	ABAT
Regulation of Cellular Mechanics by Calpain Protease	1.01	0.0526	VCL,ACTN4,EGFR
Atherosclerosis Signaling	1.01	0.0394	APOE,PON1,ALB,APOB,APOA1
Tight Junction Signaling	0.983	0.0359	PPP2R1A,MYH9,ACTB,CTNNA1,SPTAN1,VCL
Prostate Cancer Signaling	0.968	0.0426	HSP90B1,HSP90AB1,HSP90AA1,GSTP1
Induction of Apoptosis by HIV1	0.964	0.05	SLC25A4,SLC25A3,CYCS
p70S6K Signaling	0.963	0.0382	PPP2R1A,PDIA3,EEF2,SFN,EGFR
Proline Biosynthesis II (from Arginine)	0.959	0.167	OTC
Pyruvate Fermentation to Lactate	0.959	0.167	Ldha/RGD1562690
Serotonin and Melatonin Biosynthesis	0.959	0.167	DDC
Arginine Degradation VI (Arginase 2 Pathway)	0.959	0.167	ARG1
Thioredoxin Pathway	0.959	0.167	TXNRD1
UDP-N-acetyl-D-glucosamine Biosynthesis II	0.959	0.167	FMO3
NAD Biosynthesis III	0.959	0.167	NAMPT
GDP-mannose Biosynthesis	0.959	0.167	GPI
Pyrimidine Ribonucleotides Interconversion	0.901	0.0625	NME3,AK4
NAD Biosynthesis from 2-amino-3-carboxymuconate Semialdehyde	0.896	0.143	QPRT
VEGF Signaling	0.863	0.0388	ACTB,VCL,ACTN4,SFN
Pyrimidine Ribonucleotides De Novo Biosynthesis	0.858	0.0588	NME3,AK4
Purine Ribonucleosides Degradation to Ribose-1-phosphate	0.842	0.125	PNP
phagosome maturation	0.838	0.0347	CALR,PRDX1,CANX,PRDX6,PRDX2
Agrin Interactions at Neuromuscular Junction	0.832	0.0435	PKLR,ACTB,EGFR
Caveolar-mediated Endocytosis Signaling	0.806	0.0423	ALB,ACTB,EGFR
Complement System	0.799	0.0541	C3,C1QBP
Phosphatidylethanolamine Biosynthesis II	0.795	0.111	PCYT2
Pregnenolone Biosynthesis	0.795	0.111	CYP2E1
GDP-glucose Biosynthesis	0.795	0.111	PGM1
Amyotrophic Lateral Sclerosis Signaling	0.78	0.036	CCS,CAT,CYCS,SOD1
Paxillin Signaling	0.761	0.0354	PARVA,ACTB,VCL,ACTN4
mTOR Signaling	0.738	0.0303	RPS19,PPP2R1A,RPS9,RPS10,RPS3,RPSA
Mechanisms of Viral Exit from Host Cells	0.73	0.0488	ACTB,PDCD6IP
UDP-N-acetyl-D-galactosamine Biosynthesis II	0.716	0.0909	GPI
Acyl-CoA Hydrolysis	0.682	0.0833	Ces1e
Dermatan Sulfate Biosynthesis (Late Stages)	0.655	0.0435	SULT1E1,SULT1B1
NAD Phosphorylation and Dephosphorylation	0.651	0.0769	NNT
Leukotriene Biosynthesis	0.623	0.0714	DPEP1
Germ Cell-Sertoli Cell Junction Signaling	0.619	0.0289	ACTB,CTNNA1,VCL,ACTN4,CTNND1
Chondroitin Sulfate Biosynthesis (Late Stages)	0.615	0.0408	SULT1E1,SULT1B1
Apoptosis Signaling	0.611	0.0337	CYCS,SPTAN1,AIFM1
NAD biosynthesis II (from tryptophan)	0.597	0.0667	QPRT
Vitamin-C Transport	0.597	0.0667	TXNRD1
Sertoli Cell-Sertoli Cell Junction Signaling	0.587	0.0281	ACTB,CTNNA1,SPTAN1,VCL,ACTN4
Death Receptor Signaling	0.584	0.0326	ACTB,CYCS,SPTAN1
PPAR Signaling	0.576	0.0323	HSP90B1,HSP90AB1,HSP90AA1
RAN Signaling	0.573	0.0625	KPNB1
Granzyme B Signaling	0.573	0.0625	CYCS
Ubiquinol-10 Biosynthesis (Eukaryotic)	0.573	0.0625	CYP2E1
Parkinson's Signaling	0.573	0.0625	CYCS
FAK Signaling	0.527	0.0303	ACTB,VCL,EGFR
RAR Activation	0.519	0.0263	ALDH1A1,ACTB,ALDH1A2,ADH1C,RPL7A
Chondroitin Sulfate Biosynthesis	0.513	0.0345	SULT1E1,SULT1B1
DNA damage-induced 14-3-3σ Signaling	0.511	0.0526	SFN
UVA-Induced MAPK Signaling	0.505	0.0294	PDIA3,CYCS,EGFR
Dermatan Sulfate Biosynthesis	0.493	0.0333	SULT1E1,SULT1B1
ERK5 Signaling	0.465	0.0317	SFN,EGFR
Pyridoxal 5'-phosphate Salvage Pathway	0.457	0.0312	PDXK,PNPO
Glioma Signaling	0.45	0.0273	IDH2,IDH1,EGFR
Androgen Signaling	0.444	0.027	HSPA4,CALR,HSP90AA1
GABA Receptor Signaling	0.432	0.0299	ABAT,ALDH9A1
Nitric Oxide Signaling in the Cardiovascular System	0.431	0.0265	HSP90B1,HSP90AB1,HSP90AA1
Leukocyte Extravasation Signaling	0.422	0.0238	ACTB,CTNNA1,VCL,ACTN4,CTNND1
IL-17A Signaling in Gastric Cells	0.415	0.04	EGFR
Myc Mediated Apoptosis Signaling	0.408	0.0286	CYCS,SFN
Integrin Signaling	0.384	0.0228	PARVA,PFN1,ACTB,VCL,ACTN4
Actin Cytoskeleton Signaling	0.35	0.0219	PFN1,MYH9,ACTB,VCL,ACTN4
14-3-3-mediated Signaling	0.339	0.0231	PDIA3,PDCD6IP,SFN
Cellular Effects of Sildenafil (Viagra)	0.339	0.0231	MYH9,PDIA3,ACTB
Cytotoxic T Lymphocyte-mediated Apoptosis of Target Cells	0.334	0.0312	CYCS
TWEAK Signaling	0.316	0.0294	CYCS
Cell Cycle Regulation by BTG Family Proteins	0.307	0.0286	PPP2R1A
HIPPO signaling	0.306	0.0233	PPP2R1A,SFN
Regulation of Actin-based Motility by Rho	0.28	0.022	PFN1,ACTB
Acute Myeloid Leukemia Signaling	0.28	0.022	IDH2,IDH1
Inhibition of Matrix Metalloproteases	0.275	0.0256	LRP1
Ceramide Signaling	0.27	0.0215	PPP2R1A,CYCS
Salvage Pathways of Pyrimidine Ribonucleotides	0.27	0.0215	NME3,AK4
Role of PKR in Interferon Induction and Antiviral Response	0.267	0.025	CYCS
UVC-Induced MAPK Signaling	0.253	0.0238	EGFR
Triacylglycerol Biosynthesis	0.24	0.0227	DBT
Antioxidant Action of Vitamin C	0.228	0.0194	PDIA3,TXNRD1
TNFR1 Signaling	0.212	0.0204	CYCS
Cell Cycle: G2/M DNA Damage Checkpoint Regulation	0.212	0.0204	SFN
CD27 Signaling in Lymphocytes	0.133	0.0192	CYCS
Docosahexaenoic Acid (DHA) Signaling	0.133	0.0192	CYCS
